# Supplementary material for: Face-Based Attention Recognition Model for Children with Autism Spectrum Disorder
Source: J Healthc Inform Res. 2021 Jul 15;5(4):420–45. doi: 10.1007/s41666-021-00101-y (PMC8982782; doi:10.1007/s41666-021-00101-y)
Supplement: Supplementary file 1 — (CSV 9223 kb) [file 41666_2021_101_MOESM1_ESM.csv]

Annotation	Name	StudyName	StimulusName	Age	feature_2_5_PairDistances	feature_2_6_PairDistances	feature_3_5_PairDistances	feature_3_6_PairDistances	feature_3_7_PairDistances	feature_0_4_PairDistances	feature_4_16_PairDistances	feature_3_16_PairDistances	feature_3_17_PairDistances	feature_3_30_PairDistances	feature_3_31_PairDistances	feature_4_5_PairDistances	feature_4_6_PairDistances	feature_4_7_PairDistances	feature_4_11_PairDistances	feature_4_12_PairDistances	feature_4_13_PairDistances	feature_4_17_PairDistances	feature_4_30_PairDistances	feature_4_31_PairDistances
1	P20	B_Test_1	No Distraction Test	7	134.6738067	129.0831022	142.3187208	129.9739417	109.0216936	137.5124659	121.3339843	116.5417515	93.22329789	108.6245466	101.5790749	141.2611681	123.2279394	97.9180759	74.85778753	79.71062506	91.99529276	92.82045584	108.7900084	107.7533902
1	P20	B_Test_1	No Distraction Test	7	135.1434572	129.0233374	143.3894965	130.9378988	110.0730221	137.6218004	120.5509092	117.138508	93.98021945	109.1674186	102.5594867	140.7977766	123.1606267	98.24001013	74.79603966	79.63164603	91.15652204	92.4463236	108.3031277	107.2755331
1	P20	B_Test_1	No Distraction Test	7	134.9743392	129.5994948	144.164674	132.2394548	111.2945348	137.7603423	120.4070367	117.1340675	94.62159255	109.7294956	103.0671614	141.757903	124.1537764	98.78843933	75.89339633	80.39738784	91.63418696	92.95431514	108.6075183	107.6554118
1	P20	B_Test_1	No Distraction Test	7	134.0737349	128.0754327	144.291112	131.7068242	110.4748502	138.6115044	121.1724865	117.6911507	94.88892669	109.6913175	103.324188	142.1442683	124.1022198	98.51332609	76.07115857	81.68225565	92.90681796	93.43537006	109.0766215	108.1792111
1	P20	B_Test_1	No Distraction Test	7	133.7595271	127.6432095	144.3983791	131.396653	110.473199	137.3645962	120.8818118	117.991189	94.52867394	110.0965131	103.3519968	142.4630006	123.8461848	98.21789831	75.83171133	80.1209906	91.72980163	92.43645357	108.5629935	107.5285537
1	P20	B_Test_1	No Distraction Test	7	132.5782585	126.7672052	143.0143557	130.4404225	109.5365749	136.6037509	119.8267482	117.1999634	94.77893093	109.2259109	103.0262587	140.8665206	122.819942	97.31262536	75.39850262	79.16551777	90.57002651	92.06651147	107.6639463	106.4903406
1	P20	B_Test_1	No Distraction Test	7	136.8075951	131.718646	144.632089	130.9518513	111.5473652	140.2968782	127.2182158	122.1921582	100.5390929	112.9794287	108.7815019	144.9848164	124.6202863	99.09534214	78.75621137	84.89998995	96.99847851	98.63582637	113.8171943	113.3124522
1	P20	B_Test_1	No Distraction Test	7	139.4744198	139.3349161	142.1084616	131.4227065	112.8549202	133.7175146	121.8549363	120.8771922	101.0318887	112.0329064	107.6167207	138.8025038	118.6978229	92.10017555	73.61477838	77.08609239	90.77024204	93.70053458	108.6050448	107.086385
1	P20	B_Test_1	No Distraction Test	7	144.8560377	143.2749399	148.5604434	135.7522486	114.8935715	152.3336836	133.0288517	122.8109633	102.294004	114.6083385	109.3704688	153.0889229	130.4493403	102.644793	84.43222507	85.58382883	101.7631501	105.1595724	120.1582349	118.5703751
1	P20	B_Test_1	No Distraction Test	7	144.8560377	143.2749399	148.5604434	135.7522486	114.8935715	152.3336836	133.0288517	122.8109633	102.294004	114.6083385	109.3704688	153.0889229	130.4493403	102.644793	84.43222507	85.58382883	101.7631501	105.1595724	120.1582349	118.5703751
1	P20	B_Test_1	No Distraction Test	7	159.9663743	157.6618453	166.887479	154.0302615	132.0587285	164.7936301	147.4575071	142.008185	121.7842269	133.0300422	128.4427515	166.1109416	145.1987096	117.7698222	101.9233036	98.91579832	112.873118	119.5260712	134.1222787	132.4355947
1	P20	B_Test_1	No Distraction Test	7	160.4427707	158.9965924	166.4004288	154.8884727	132.3595482	161.1762981	144.1097468	144.2529683	123.5938648	136.0936953	131.1663299	161.2859849	141.5780545	115.310119	98.74267654	94.4142036	107.2424056	115.6420094	130.7494398	128.9698175
1	P20	B_Test_1	No Distraction Test	7	141.5152789	141.5113942	140.9442564	131.8137689	114.5507335	134.200167	117.6679791	117.6613894	100.9262727	109.7476981	105.5431087	135.1123463	117.2333487	94.28075475	72.81328434	73.44437869	87.17153648	91.50389815	104.9164399	103.11754
1	P20	B_Test_1	No Distraction Test	7	142.6415141	143.0150746	145.5957259	135.9310618	113.8879274	134.5835965	120.0468071	123.1592516	102.6759324	117.1764149	109.5830464	139.4838368	120.7996915	93.26777396	72.81527461	67.84793726	83.57168267	92.31486913	108.866943	105.286735
1	P20	B_Test_1	No Distraction Test	7	132.8193469	133.421447	134.0360135	127.1994278	108.9467996	120.3187337	103.3728537	110.2936625	91.0335429	103.6604659	97.11654983	122.9395741	108.1237199	84.52669054	57.46367945	52.69986841	69.03623062	76.14955556	91.87507379	89.25650789
1	P20	B_Test_1	No Distraction Test	7	130.2834411	132.2751028	135.3950966	128.749561	112.3652266	124.2451594	105.3092837	111.6731477	91.24368546	104.2810803	98.56732363	127.0188582	111.4396117	87.43615443	60.93516207	54.81595284	71.63682523	77.40553236	93.24279061	91.41936494
1	P20	B_Test_1	No Distraction Test	7	131.4457509	133.3027154	134.062748	127.2087411	109.8246463	124.392665	104.109856	109.8175698	88.49937843	102.8144065	95.80119161	125.6566968	110.3084109	86.30064302	59.38967938	52.02689645	69.64669341	75.33441963	91.95135766	89.18900064
1	P20	B_Test_1	No Distraction Test	7	134.4349013	135.8043602	137.1719088	129.7937353	109.6976892	125.5140384	102.5632266	110.2359457	88.28386324	103.3252108	96.19533698	126.1555504	109.60501	83.41619896	56.96130178	51.74743768	69.23762533	73.34135671	90.19861734	88.24115911
1	P20	B_Test_1	No Distraction Test	7	134.8213316	136.5161367	136.935357	129.4553475	109.0462162	127.2898155	103.7024077	109.8710418	87.68124875	103.3635212	95.46618399	127.3323531	110.2027165	83.63755344	57.95399167	53.60359005	71.31644507	74.01006573	91.26733402	89.05341781
1	P20	B_Test_1	No Distraction Test	7	136.4242614	136.860241	137.8687042	129.4982875	108.8130444	125.3049426	103.8286581	110.8659942	88.19589724	104.241362	95.81638343	127.1147528	109.6430687	83.03364951	56.70363521	52.8034118	70.19270629	73.63088171	91.16782256	88.63413272
1	P20	B_Test_1	No Distraction Test	7	131.0142558	126.6131553	136.2869631	124.0003523	104.9237855	131.1727152	108.9880089	111.1903327	88.28968507	102.8203059	96.30969643	129.9649345	110.802414	86.8076684	61.06408943	62.29520116	78.33418102	79.25071952	95.60961386	94.05135667
1	P20	B_Test_1	No Distraction Test	7	130.6931054	128.585343	137.4781428	127.0338911	108.1237991	134.0400167	109.9841402	112.4399682	89.99322634	104.1302382	98.40371313	131.6090084	113.0082006	87.68175009	63.5698043	64.50646161	80.24303042	80.37849256	96.68843236	95.64997012
1	P20	B_Test_1	No Distraction Test	7	132.1422813	127.996498	137.7877907	125.5388457	106.0441462	133.408283	109.158545	111.5759436	88.55927399	103.4366259	96.83191979	130.7794028	111.0712246	86.3503168	61.60506056	64.26192841	79.98897228	79.15438833	95.67822201	94.46753716
1	P20	B_Test_1	No Distraction Test	7	131.9385533	128.8216781	137.1385152	125.8295454	105.8366661	132.8742943	108.5848522	111.3101402	87.98461278	103.3856717	96.30174276	130.2526483	111.1868665	85.59625415	60.77796058	62.74315721	78.57734096	78.21274536	95.10359028	93.76767204
1	P20	B_Test_1	No Distraction Test	7	132.1348109	128.8669832	138.5882296	126.920017	107.2613976	134.6829275	110.2400699	112.1990634	88.72359044	104.4060083	97.24432225	132.4752641	112.9883818	87.61549812	62.62376557	64.20933967	80.0992513	79.8814862	96.943196	95.46183427
1	P20	B_Test_1	No Distraction Test	7	131.9576099	129.0533018	136.6162986	125.3120369	105.4231285	133.7955622	109.1106174	110.8689676	87.43233569	103.1377909	95.88847697	130.7112331	111.5660627	86.18428634	61.08512149	63.45198972	79.42683597	78.92706385	95.8075044	94.45387663
1	P20	B_Test_1	No Distraction Test	7	132.1867057	129.8988532	137.1373587	126.6257112	107.3407822	133.2670133	108.9667482	111.4875527	88.47839327	103.8332047	96.62794869	130.7914285	112.2589096	86.97550287	61.72968013	63.43010087	78.64374137	78.65433374	95.6838239	94.12273974
1	P20	B_Test_1	No Distraction Test	7	132.333323	129.8133619	137.8465524	126.823988	107.2169486	133.4180724	109.8592864	111.7708711	88.56811011	104.1243614	96.93966805	131.8964217	112.8903724	87.45042478	62.1243334	63.71923234	79.04137332	79.5637508	96.76178108	95.16904599
1	P20	B_Test_1	No Distraction Test	7	132.8724759	130.3487682	137.3552961	126.3071577	106.5351377	132.0422607	108.014883	111.7738917	88.55360564	104.0219123	97.06999875	129.7336272	110.6299393	85.30081834	60.1532911	61.79030853	77.62277681	77.7393426	94.83356045	93.31957626
1	P20	B_Test_1	No Distraction Test	7	131.6301448	130.2757169	136.1047198	125.6645427	104.6595385	132.0337455	108.5218548	110.9961255	87.99738299	104.0773486	95.9597899	130.24	110.9213255	83.86392322	59.9530927	59.20236443	76.26678136	78.43194619	95.84747077	93.63849728
1	P20	B_Test_1	No Distraction Test	7	135.2846785	136.3667518	137.5919441	130.1792279	114.5395468	135.5909831	111.8012718	115.54188	93.87707124	107.5691843	101.1670399	131.2303253	114.6280279	91.64062483	64.07778763	59.95499522	76.77041532	81.27954028	98.09636229	95.93993088
1	P20	B_Test_1	No Distraction Test	7	137.4905811	138.0159894	142.4270791	133.8994703	113.0144438	131.1626234	111.7821477	118.7880677	95.86665237	109.549248	105.0472103	132.0894737	114.5047618	87.80137051	63.92351749	60.87417694	75.77861443	81.94491235	97.83572053	97.16066045
1	P20	B_Test_1	No Distraction Test	7	139.0840044	138.2109452	145.0405606	135.807969	116.2290462	129.2914301	114.6942068	120.7927212	98.18648813	112.2007599	107.4815917	135.1680245	117.9287116	93.03298711	67.90469238	64.27881043	78.31511243	85.44891691	101.8068616	100.6383215
1	P20	B_Test_1	No Distraction Test	7	134.374133	134.9161794	138.5857416	131.2376981	112.9582358	125.5279412	111.1537593	114.5912896	92.75706271	107.2984212	101.1515239	130.7740969	115.7905625	92.39312203	67.23534754	62.8590889	77.49936769	82.71707699	99.14470366	97.42136513
1	P20	B_Test_1	No Distraction Test	7	132.6144	133.1854143	136.4264416	129.2047944	111.0170807	124.1681309	110.4197607	112.7682725	92.07923365	105.3654238	99.88869491	130.0003311	115.0931758	91.45793232	67.66075511	62.20250136	76.64233594	82.81270981	98.43091432	96.81619501
1	P20	B_Test_1	No Distraction Test	7	134.5524396	133.9058555	138.7707339	130.4814807	110.9726264	125.7414078	112.1363229	114.5309982	92.94887211	106.7327848	101.4446521	131.6837729	116.2990209	92.16436748	68.81623396	62.9173601	78.03663279	84.58079833	99.90582571	98.66957789
1	P20	B_Test_1	No Distraction Test	7	131.0826108	130.729546	136.3628955	127.953967	110.1259695	128.4231271	114.0179932	113.0703863	92.29833338	105.439069	99.74502502	132.6586103	117.1026758	93.92981271	70.19639815	67.71462008	83.24631487	86.69189474	101.7519578	100.1404493
1	P20	B_Test_1	No Distraction Test	7	132.301151	132.796789	136.8939319	128.9246701	109.0430325	126.5313784	113.5998003	113.0423543	91.6491117	105.7585864	100.0068764	132.7198101	117.1638709	92.47799592	70.89751074	67.11642863	82.01888032	86.20013296	101.6642564	100.3039668
1	P20	B_Test_1	No Distraction Test	7	133.7806877	134.9663898	137.5286355	130.6414044	111.2049487	126.6741906	112.140422	112.4147329	91.42437095	105.483348	99.53170021	132.0674521	117.2777937	92.97009271	69.68183493	66.69731642	80.42626968	84.9341043	100.4390538	99.05214124
1	P20	B_Test_1	No Distraction Test	7	135.3057881	135.5894321	136.9736816	129.0301616	109.3458775	129.2511559	109.7789565	111.4991295	90.02271382	104.5516743	97.93564532	130.6053492	114.3731808	89.52726633	66.1499072	65.43961489	79.967322	82.01100776	97.81200675	96.29852844
1	P20	B_Test_1	No Distraction Test	7	134.1982607	133.6990017	136.9526192	128.6360932	108.4425061	127.8781632	111.0775011	112.1810479	90.0377355	104.516228	98.36654175	131.9716136	115.7264457	90.31938821	67.24833658	65.76942582	79.4802396	82.77427017	98.66288731	97.22860585
1	P20	B_Test_1	No Distraction Test	7	135.580509	132.869854	141.5919093	131.7283494	113.4727989	125.8544172	112.7340937	116.8502896	94.5521946	108.6234692	102.9204783	132.323258	116.4281434	94.17948533	68.85144976	70.01248875	82.85906164	84.82605997	100.6688473	98.95340507
1	P20	B_Test_1	No Distraction Test	7	136.549943	132.6338369	142.9078208	132.0532695	113.4323159	129.0183674	112.9131468	118.1243974	95.55966808	109.6530645	104.6375692	132.7526035	116.0349072	93.56949389	68.67760173	69.12071974	81.83444482	85.15378944	100.7790998	99.63580256
1	P20	B_Test_1	No Distraction Test	7	136.3013017	132.8521616	143.4193638	132.7866775	113.9154035	130.2228903	113.6377821	118.3506502	95.57340692	109.7238581	104.721062	133.9093088	116.9511302	93.94460576	69.35193025	69.82891771	83.06707332	85.47869954	101.2990849	100.2869261
1	P20	B_Test_1	No Distraction Test	7	138.7022614	135.673494	144.8429397	134.5241958	115.5493424	131.7150729	114.5157107	119.8784219	96.91388201	111.6346733	106.0347923	134.6079569	117.6268758	94.5855614	70.26506423	70.12937178	83.13589859	85.96526665	102.0985059	100.9486058
1	P20	B_Test_1	No Distraction Test	7	127.5180877	118.8546156	139.005507	121.9102862	100.1575098	140.3787686	119.9787741	113.831811	89.99710526	104.7525516	98.52956082	138.5734941	115.6558968	89.04652054	71.65115978	82.15446171	94.25642799	91.36365412	106.8891094	106.1530045
1	P20	B_Test_1	No Distraction Test	7	127.7934365	118.5304112	139.7362674	122.7292041	101.2018465	141.0597909	122.6458805	114.8708338	90.61577002	105.2834143	99.72239096	141.3407363	119.4427776	93.51769041	74.63621056	84.97415298	96.47791437	93.83487835	109.4022311	108.8786324
1	P20	B_Test_1	No Distraction Test	7	127.564817	118.29664	139.6319162	122.4597005	100.287414	140.7835305	122.1861282	114.4961413	89.28085785	104.7371761	98.75105587	140.8280094	118.6744346	92.80044837	73.35610855	84.06604906	96.24272018	92.6210677	108.6209292	108.1977202
1	P20	B_Test_1	No Distraction Test	7	129.4851641	119.922003	139.3410268	121.6103197	100.2015455	139.6682026	121.4063384	115.39527	91.28726724	105.6766802	99.81735173	138.2277031	115.2419526	89.3865617	71.72279938	81.28910701	93.7240408	92.07376975	107.8534532	106.9956745
1	P20	B_Test_1	No Distraction Test	7	132.7116387	123.1060622	142.3352127	124.5051813	103.7284612	139.6569922	126.4031025	118.9660574	94.7747863	109.3594482	103.0745144	142.1814816	119.439444	94.95846743	76.94101083	84.54478553	96.76968298	96.62481792	113.0378249	111.3928499
1	P20	B_Test_1	No Distraction Test	7	131.693305	123.0050566	141.0668985	123.7785146	103.0480757	137.8864948	124.5347566	117.7077698	94.24298384	108.6338893	101.733935	140.6829638	117.8573183	92.5986094	75.15766428	83.02265246	95.55358779	95.02602473	111.1054214	109.347439
1	P20	B_Test_1	No Distraction Test	7	132.616182	124.4036994	137.0237698	120.8670402	101.8830877	131.3123143	114.3528327	111.8813324	89.37427133	104.2421829	95.91792337	131.7649435	110.1581479	86.0732018	65.38504219	73.2022938	85.14208733	85.5148291	101.7686819	99.33293292
1	P20	B_Test_1	No Distraction Test	7	144.0100158	132.729225	151.5246807	130.903034	112.4370442	145.0593636	129.5742585	132.0094125	111.1387427	121.2565664	117.7840509	143.7709314	117.2760417	92.41021124	76.15652287	82.47123879	95.11804989	100.6557259	114.8739829	113.8522807
1	P20	B_Test_1	No Distraction Test	7	144.0100158	132.729225	151.5246807	130.903034	112.4370442	145.0593636	129.5742585	132.0094125	111.1387427	121.2565664	117.7840509	143.7709314	117.2760417	92.41021124	76.15652287	82.47123879	95.11804989	100.6557259	114.8739829	113.8522807
1	P20	B_Test_1	No Distraction Test	7	142.6096866	131.8163469	151.8955423	133.2096303	114.8014101	139.1577074	127.9396382	130.1665609	104.5719097	121.2864663	113.0792743	143.3778775	120.1018913	96.57425363	74.84911044	80.08723151	92.40767953	96.30769012	114.0501295	111.475206
1	P20	B_Test_1	No Distraction Test	7	134.519118	124.0785183	143.0642655	125.7592448	106.8081933	136.4111672	121.9762532	118.5857559	95.57826311	110.4162652	103.5370086	138.3699167	117.1634138	93.9198577	73.52357473	82.7223127	93.79812303	93.52895406	109.5011189	108.1900995
1	P20	B_Test_1	No Distraction Test	7	131.5109755	123.5029744	141.8957976	127.5042574	108.4306398	133.1672653	118.5494322	116.5714605	94.27095964	108.0590744	102.0415495	137.5182813	118.5185023	94.97393392	72.85691464	78.3609435	90.01080588	90.88746283	106.2875109	105.1309459
1	P20	B_Test_1	No Distraction Test	7	130.228605	121.8979377	141.9172047	126.9241439	107.8658566	140.0548297	122.7727785	117.0319495	95.11277454	108.2387871	102.6132407	141.7822871	122.0513896	98.2073676	76.4391009	82.15762635	94.38991183	95.10255927	110.1748115	109.0876154
1	P20	B_Test_1	No Distraction Test	7	131.6961955	124.0904093	143.1448441	128.7674663	109.0056569	139.16058	123.4237943	118.0051138	95.21081419	109.0395204	103.434684	143.2197709	123.7874989	99.2970855	77.87358209	83.32374833	95.14599829	95.20483219	110.642356	109.6830744
1	P20	B_Test_1	No Distraction Test	7	132.2302679	124.3889567	143.8284463	128.8837673	107.9038726	142.9952358	124.8645471	117.360434	94.64473079	108.0922176	102.9648834	145.8165944	125.5810733	99.87070478	78.71812306	85.49071073	97.69299684	97.06267311	112.0513182	111.3513191
1	P20	B_Test_1	No Distraction Test	7	133.8236567	124.7973126	144.4047769	128.0767908	107.1226448	145.4839034	126.8878196	118.1935715	95.80095376	108.6663118	103.6904176	147.0298818	125.6545791	99.64506735	79.72281611	87.75665955	100.2457841	99.15886929	113.8130331	113.0527456
1	P20	B_Test_1	No Distraction Test	7	131.5151123	122.6424865	141.6747834	124.8365242	104.7181469	146.0987738	125.4782886	115.9396041	93.80681213	107.1877439	101.3215025	144.8439794	122.629998	96.6347629	77.69588033	86.23969481	98.75365802	97.58611572	112.5402719	111.4744133
1	P20	B_Test_1	No Distraction Test	7	134.0326578	124.169315	142.8372212	125.6230311	105.938689	146.3247777	125.6764359	117.2466345	95.04461527	108.2965904	102.4634447	144.5816444	122.4841973	97.26995068	77.37862783	85.39704204	98.1005275	97.7243056	112.6067254	111.5749949
1	P20	B_Test_1	No Distraction Test	7	132.7685398	124.4362188	141.7486978	125.6645951	105.3285232	139.6562912	120.9466631	116.0887383	93.32088566	107.3750409	101.0332103	140.6644099	119.0489292	93.11999277	72.96573095	80.57841272	93.48016409	92.46948638	107.8466668	106.6011285
1	P20	B_Test_1	No Distraction Test	7	131.2175656	122.4169956	140.7747301	123.3279011	102.8942405	145.4545161	124.7738698	115.7744161	93.34422119	106.5184533	100.824832	144.1148341	120.9118041	94.35212138	76.14535533	86.69345009	98.78639337	96.47683269	111.2262788	110.4026019
1	P20	B_Test_1	No Distraction Test	7	132.3465867	122.7977657	140.8473898	122.5137264	101.4973372	145.1454846	123.8260222	115.5717805	92.33811316	106.4121087	100.2918852	142.5105776	118.4676899	91.73121846	74.34729323	86.08533196	97.95618709	94.73786116	110.2016222	109.3051465
1	P20	B_Test_1	No Distraction Test	7	133.8426787	123.1145596	141.3789431	121.8512438	101.3396666	142.0311776	123.3586584	117.190375	94.40148721	107.6519794	102.2661642	140.5655543	115.64582	89.47662914	73.5400371	84.58207628	96.79251756	94.3883757	109.6515895	108.6335385
1	P20	B_Test_1	No Distraction Test	7	133.0656523	123.6476415	140.8157903	122.6680235	102.9709939	142.9441886	124.7614488	117.0055199	95.27815718	107.476898	102.3530476	141.7677897	117.673862	91.93512754	75.45679049	84.05890975	95.71981121	96.15525521	110.9821556	109.8858879
1	P20	B_Test_1	No Distraction Test	7	132.1749026	122.4920334	140.5859658	122.3349668	102.1587176	143.7027863	125.6249548	116.9304897	94.20427565	107.5317791	101.8857666	141.7810637	117.9480464	92.73228258	76.78284815	85.12184601	97.44015819	96.46003392	112.050494	110.8489461
1	P20	B_Test_1	No Distraction Test	7	135.0284006	126.071024	145.7963604	128.3934492	108.3740957	150.2697534	133.110082	121.3467611	99.6705324	112.5871408	106.6472256	149.6941024	126.6120395	101.6941632	85.95740622	93.23410605	104.4549031	104.8240523	120.1215404	118.638565
1	P20	B_Test_1	No Distraction Test	7	127.0719748	121.8504349	137.3843794	123.8367174	101.7403847	142.3429525	116.7341738	111.4198133	88.19452298	102.7529012	96.42832769	137.2588751	116.8184358	90.28866998	70.65106233	77.72971778	91.92892158	88.27485431	103.6194371	102.9078858
1	P20	B_Test_1	No Distraction Test	7	137.990086	127.3584208	145.0575896	126.2503394	103.5658514	147.8060197	122.6658623	122.6075213	96.63785422	113.6755167	106.2716276	139.5256537	115.4543269	89.67117269	71.18673613	78.30358794	93.02840461	92.37957661	108.9395721	107.6376698
1	P20	B_Test_1	No Distraction Test	7	149.2936213	137.7160484	154.9795307	136.0381063	111.8629083	146.6082306	127.7021549	132.5704722	111.3154054	123.4945799	121.3172477	145.5667705	121.1261679	94.04458783	80.30050184	85.95759645	98.16402272	101.723452	115.7800368	115.730308
1	P20	B_Test_1	No Distraction Test	7	149.8019358	143.2708178	156.7925739	142.3315048	120.0027819	145.4852032	131.5337987	134.6884627	114.6523251	126.5456772	123.1518207	149.380474	127.7502538	100.6904126	86.23147375	87.40004607	98.85726523	105.4867192	119.7061757	118.7839554
1	P20	B_Test_1	No Distraction Test	7	149.8019358	143.2708178	156.7925739	142.3315048	120.0027819	145.4852032	131.5337987	134.6884627	114.6523251	126.5456772	123.1518207	149.380474	127.7502538	100.6904126	86.23147375	87.40004607	98.85726523	105.4867192	119.7061757	118.7839554
1	P20	B_Test_1	No Distraction Test	7	143.1234609	132.8843653	149.5062738	130.3943675	106.2667373	132.4300663	120.7588545	127.8970929	102.1872951	118.7228506	111.4161294	137.2247788	112.4121449	84.93437009	70.19948009	71.97749661	85.16415968	90.40576553	106.8084215	105.1726989
1	P20	B_Test_1	No Distraction Test	7	144.3297404	135.2166154	149.4644819	133.5163528	110.3474499	135.6240512	123.6468397	127.8119558	102.7725557	119.7076352	112.9119988	139.2683263	118.5626352	93.19580302	75.19464509	75.01253045	88.34489608	94.64268602	111.390042	109.7961968
1	P20	B_Test_1	No Distraction Test	7	135.6907463	128.2634962	141.6158963	127.2350863	105.2767974	126.5875781	114.0555715	119.0916697	93.69397553	111.1840434	104.1039144	129.8494234	110.5549857	85.97718437	66.09685033	66.98435028	81.51175724	84.65588954	101.8264725	100.4018546
1	P20	B_Test_1	No Distraction Test	7	137.2172388	127.7371531	143.2119088	127.5161499	106.4112473	125.4175083	112.3017297	120.1246515	94.23384401	110.8655949	105.0957278	129.0875196	109.1736515	85.82514399	64.24479503	64.20529429	79.09467147	82.74966616	99.2351027	98.41875728
1	P20	B_Test_1	No Distraction Test	7	137.5562081	128.969433	142.8641198	127.5066461	106.4489035	128.1451711	113.7538293	119.9050288	94.08488537	109.4462869	105.2020814	131.933288	111.5705618	87.20138532	64.5487167	65.25407755	81.26550143	83.70987334	99.5732438	99.51597158
1	P20	B_Test_1	No Distraction Test	7	133.2225949	123.1082137	142.8773325	125.7193999	103.2724349	134.6559145	118.243292	120.7663708	93.96920603	110.0490198	105.8031369	135.2182046	113.3603912	88.26390576	67.97056165	71.27870885	86.89516392	88.29766038	103.9642644	104.5242102
1	P20	B_Test_1	No Distraction Test	7	140.5265799	129.4552044	144.248896	126.9668648	105.2998191	136.2805953	120.1112255	121.6873385	95.38831274	112.3649554	106.7656782	135.7938877	114.5697652	91.04199125	71.44857437	72.28029698	86.9520297	90.77943371	106.9788564	106.6927934
1	P20	B_Test_1	No Distraction Test	7	139.6871587	128.8586451	144.9105568	127.6900482	105.2750892	129.4434886	116.2323631	120.7402923	94.87805605	112.4602345	105.3373681	133.2707621	111.9885348	86.98223054	68.69620736	69.5856034	83.26701738	87.08387272	103.7006483	102.5838859
1	P20	B_Test_1	No Distraction Test	7	141.1474308	130.9529701	146.468362	130.2011465	107.2413444	127.806606	116.3382179	121.7189521	95.12026056	113.1120234	106.2735331	134.1066379	113.8027342	88.73515714	68.06178048	66.79551604	81.85110689	86.80089018	103.7237725	102.5954551
1	P20	B_Test_1	No Distraction Test	7	142.801325	131.701374	148.1240573	130.6355603	106.6670069	131.51502	118.4873098	123.9423805	96.74258418	114.9926842	108.7166531	136.1777078	114.7368573	89.43875835	68.66667066	68.82526857	84.20820523	88.78441958	105.7129478	104.901179
1	P20	B_Test_1	No Distraction Test	7	138.6419625	128.5304597	144.537409	127.9083114	105.2591441	133.6094453	118.1568595	120.6184151	94.23146084	111.6023528	105.6241279	135.3585592	114.5682114	89.82540919	69.10531207	70.45095969	85.97969131	89.00131114	105.4783072	104.6807687
1	P20	B_Test_1	No Distraction Test	7	138.526508	127.7252086	145.616262	127.9893347	105.0232407	133.8498531	118.9062434	121.8747239	95.0500375	112.8163284	106.510859	135.7471414	113.8485042	88.5593479	68.97692603	71.60479004	87.57234043	89.13971824	105.8738473	105.1918722
1	P20	B_Test_1	No Distraction Test	7	136.3480157	126.0638499	144.4252238	126.8523027	104.0580899	133.4476615	119.7603486	121.1589522	94.95924459	112.2661507	105.4871605	136.3749568	114.1393616	88.45487641	69.59564305	72.28255786	87.28751077	89.98227936	106.7837928	105.5136975
1	P20	B_Test_1	No Distraction Test	7	129.3472094	122.0312944	141.2120926	127.2994468	110.786831	144.722458	129.8438125	118.6102751	97.85687783	110.1931685	105.1607316	145.6596857	127.6601285	106.0550907	85.92956594	92.16660189	104.5966451	102.7158912	117.634816	116.424319
1	P20	B_Test_1	No Distraction Test	7	134.2021394	127.1181305	146.9002207	133.4943233	116.0627655	143.4478176	132.6092973	125.1288784	104.1054062	117.4381096	112.0799566	147.2661464	129.8580859	107.9643911	88.24746841	93.31447644	105.0569078	105.9578047	121.2915335	119.8275316
1	P20	B_Test_1	No Distraction Test	7	131.8730987	122.7968501	140.534133	125.564862	108.3020224	143.1626343	124.3037631	116.2449947	96.51425043	108.4256001	102.904076	140.8459645	121.9982575	100.1166698	80.95136653	86.81611345	98.13550831	98.86342191	112.6649999	111.4433551
1	P20	B_Test_1	No Distraction Test	7	130.0380331	122.6030709	141.5441632	127.8853202	111.2926254	141.5041762	123.5100132	116.5417202	97.58051579	108.8775603	103.6062198	141.8442533	123.5834286	102.0787024	81.68995868	86.4996219	97.69643963	98.4651334	112.1413373	110.7698834
1	P20	B_Test_1	No Distraction Test	7	127.7437572	119.6100443	139.0248764	124.1494312	106.406	142.7037727	125.416647	114.7952377	94.65101225	106.5772222	101.4233722	143.047417	123.679767	101.1597479	82.14808553	89.46476746	100.4767171	99.22060516	113.3363869	112.2606472
1	P20	B_Test_1	No Distraction Test	7	129.4920717	122.1186131	140.1353948	126.2935287	108.8898481	140.2285305	123.8972481	115.3753553	95.16378246	107.230155	101.7592993	141.9049285	123.5035343	101.2861364	80.64796069	85.96796792	98.3274313	97.63895801	111.831612	110.6951363
1	P20	B_Test_1	No Distraction Test	7	130.9059701	123.1070936	140.9779599	125.9577176	108.0277224	145.0438844	125.6045122	116.9874233	96.98331768	108.8335048	103.8211163	143.479894	123.3407239	99.83394911	80.83676697	86.39353177	98.94601394	99.06872461	113.3740417	112.2222498
1	P20	B_Test_1	No Distraction Test	7	131.3248702	123.9224815	143.5835419	129.901361	112.2140322	142.8321749	127.9348356	119.8008307	98.80561042	111.7491518	106.1093353	144.9234718	127.1460712	104.8807217	83.8450434	89.68461362	102.2380012	100.9724413	115.9902637	114.7647412
1	P20	B_Test_1	No Distraction Test	7	130.7680958	121.5457835	140.2853932	123.91916	106.3441388	143.6147195	125.8697974	116.6518698	95.5205495	108.4106819	102.7807695	142.9976104	122.0915377	99.25816862	80.20853687	87.37766083	99.8756457	98.77087907	113.1683098	112.242809
1	P20	B_Test_1	No Distraction Test	7	129.6301387	121.1889519	139.2186748	124.1436143	106.7730795	141.735563	124.7383241	115.4009571	94.58163957	107.1902662	101.2494868	141.6058112	122.1718658	99.66102397	80.2276601	87.07978494	99.34303645	97.78663521	112.2935226	111.1696995
1	P20	B_Test_1	No Distraction Test	7	132.3442919	124.2399568	141.5623071	126.5748809	109.0121896	141.1722381	126.2919173	118.661289	97.17892925	111.0006023	104.4809164	143.0425276	123.4832521	100.8072728	81.24709452	88.65791596	100.4762009	99.05154785	114.0344894	112.7810619
1	P20	B_Test_1	No Distraction Test	7	142.5281098	138.9425401	148.3344948	136.5195084	121.7025303	150.9398568	129.5969142	123.6534069	105.3693598	116.7274627	111.0278053	147.0187045	128.0892414	106.5053986	85.50914564	88.36204784	99.22449166	103.536222	117.6438	116.1520929
1	P20	B_Test_1	No Distraction Test	7	145.2467413	143.3640826	155.071649	144.4614908	126.2021718	158.0514799	140.6259432	128.9355169	113.1694271	122.1467853	116.9534601	158.8386139	141.3361519	118.3942929	99.96748429	99.07264693	110.645605	116.9303762	129.7020248	127.5610065
1	P20	B_Test_1	No Distraction Test	7	153.2261175	148.4435921	157.036534	143.9731645	124.5113741	153.2851312	136.5852935	135.4774913	118.2325088	128.215402	122.9889623	150.9542277	130.4728325	105.666424	92.64702572	87.30477783	101.3910799	110.5139208	123.806537	122.5547921
1	P20	B_Test_1	No Distraction Test	7	153.2261175	148.4435921	157.036534	143.9731645	124.5113741	153.2851312	136.5852935	135.4774913	118.2325088	128.215402	122.9889623	150.9542277	130.4728325	105.666424	92.64702572	87.30477783	101.3910799	110.5139208	123.806537	122.5547921
1	P20	B_Test_1	No Distraction Test	7	129.6999216	126.6136287	134.9474857	124.6886328	105.935165	132.2834307	106.2056625	109.1838332	87.45116	101.4198796	94.74480214	127.035444	109.2123465	85.31735309	61.31068651	62.11030333	76.95850646	77.99093107	93.62507173	92.50142247
1	P20	B_Test_1	No Distraction Test	7	125.7020679	121.7307597	132.9069038	120.9095491	100.7392033	134.6472571	111.5201985	107.8829401	84.56833671	100.5486196	92.63926512	131.0868906	111.8087885	87.59023172	64.57354705	67.8299828	82.55415811	82.40085218	99.01061711	97.56830984
1	P20	B_Test_1	No Distraction Test	7	125.3484889	121.3982323	132.7332225	120.7515609	100.119207	134.3666024	110.4758496	107.2995095	84.28297986	99.91566391	92.23739257	130.6074436	111.3694038	86.47565772	63.82907205	67.2659482	82.16357073	81.71594602	98.06966982	96.68595133
1	P20	B_Test_1	No Distraction Test	7	125.1595463	122.0115317	131.7370509	120.4929738	100.2169657	132.5561337	109.2707643	106.8688115	84.35475756	99.87666737	92.19419408	129.3174519	110.5422755	85.99905782	63.37148084	65.94715141	80.4052693	80.85209315	97.1525343	95.63474845
1	P20	B_Test_1	No Distraction Test	7	125.4728995	122.4804094	132.4977662	121.5752452	101.8751937	133.6838519	110.6223925	107.5737331	84.78343027	100.4836357	92.63411107	130.7504924	112.3041507	88.01930507	64.42729253	65.0527611	80.23360241	81.55486723	98.31695181	96.49793369
1	P20	B_Test_1	No Distraction Test	7	126.0606653	120.1351637	132.0124411	118.5367263	98.0969261	127.7430998	106.2027563	107.6553143	83.97575072	99.05432001	92.7185689	125.461946	105.6045439	81.69476506	58.1349695	60.57990834	77.11520804	77.01576266	93.13923937	92.06209488
1	P20	B_Test_1	No Distraction Test	7	129.0576453	121.8114097	135.3628062	120.3151355	98.81602863	131.4019223	109.7489173	112.5253731	87.67350595	102.4018445	97.94975326	128.4414781	107.2930038	82.16214389	60.03535984	62.02322683	78.32320928	80.60439239	96.01777836	95.85808688
1	P20	B_Test_1	No Distraction Test	7	129.0576453	121.8114097	135.3628062	120.3151355	98.81602863	131.4019223	109.7489173	112.5253731	87.67350595	102.4018445	97.94975326	128.4414781	107.2930038	82.16214389	60.03535984	62.02322683	78.32320928	80.60439239	96.01777836	95.85808688
1	P20	B_Test_1	No Distraction Test	7	120.309155	113.7381648	130.2985723	116.7626214	97.92368672	126.3245508	106.8558444	106.3425985	82.93516123	97.45798448	92.23200798	124.7638501	105.9339944	83.54551973	61.4742268	64.84944156	78.94938126	78.73973427	94.08264401	93.69149296
1	P20	B_Test_1	No Distraction Test	7	120.2985264	115.6776116	129.2734829	117.6657108	99.86789689	126.9538069	106.7958332	105.702916	83.73811777	97.41213831	91.91254259	123.8952086	106.1609801	83.96170863	62.6841713	66.23531165	79.60764364	79.53397137	94.79860436	94.18976928
1	P20	B_Test_1	No Distraction Test	7	121.7687776	122.3475623	128.8327396	121.4270606	103.4712523	126.0791775	106.2468212	107.2638834	85.48199897	99.46971726	93.60713008	124.7935969	109.5091637	85.9499091	62.07074965	60.4355232	75.52278977	78.14073019	94.07939427	92.64234899
1	P20	B_Test_1	No Distraction Test	7	124.5623003	121.9718288	130.1807662	120.0340308	101.7200702	128.8340467	107.2109774	106.625389	83.9813681	98.8169609	91.80447451	125.7749159	108.5940443	85.41083888	60.26371822	59.76044205	76.32889453	78.26384919	94.68738807	93.00214295
1	P20	B_Test_1	No Distraction Test	7	123.4563015	119.8032803	129.7804454	118.4472733	99.24307052	127.08189	105.3176262	105.6511783	82.96603254	98.21138837	90.62749445	124.5073692	106.2486936	82.42875642	58.42408856	59.86473228	75.6895374	76.49103003	93.00228211	91.17522521
1	P20	B_Test_1	No Distraction Test	7	124.8065001	121.7811889	130.9819858	120.0462712	100.5644868	130.8475692	107.5195112	106.6587346	83.77004332	98.9622034	91.8714598	127.0910144	108.8247204	84.70729378	60.71475159	61.66533009	77.4044395	78.66092002	95.10788658	93.60232227
1	P20	B_Test_1	No Distraction Test	7	123.7747085	120.3171364	130.5819557	119.5301216	100.6825842	128.2646409	105.1471876	106.1901837	83.91996304	98.94863852	91.52571858	124.7394069	106.8053668	83.54073022	58.90043728	59.42176174	74.94552048	76.59067053	92.97932907	91.09888616
1	P20	B_Test_1	No Distraction Test	7	123.9179979	120.321296	130.4485973	119.2201433	100.0354336	128.8524842	105.5507225	105.9153453	83.11579569	98.45447953	90.73214426	125.0989029	106.689596	83.05274724	58.9070111	59.58602476	75.20413673	76.37464859	92.87407755	91.16533819
1	P20	B_Test_1	No Distraction Test	7	122.4315713	119.2436473	129.5087793	118.719065	99.53420711	128.4753504	104.2957522	104.7694419	82.9183819	97.62528272	90.07354211	124.2063806	106.1395858	82.36417319	58.55297302	59.64098408	75.17958531	75.99749227	92.0437381	90.21928873
1	P20	B_Test_1	No Distraction Test	7	121.9364094	119.1527679	129.3539327	118.7731086	99.59515804	130.4522808	105.3697535	105.1421093	82.77220494	97.65155344	90.39780912	125.2361001	107.0646896	82.75014589	59.42159502	60.44426768	76.25476692	76.6689816	92.82181572	91.29759054
1	P20	B_Test_1	No Distraction Test	7	135.8278324	131.6582813	141.7349413	130.1895395	109.4464726	135.8630879	113.5202144	115.163266	92.50876274	107.0513161	100.6122561	133.7126364	115.1788796	89.99683485	67.14949451	68.22046213	83.42683757	85.03203657	100.677742	99.87452438
1	P20	B_Test_1	No Distraction Test	7	133.3235037	129.7053501	141.0879095	129.7075682	109.443677	136.0703233	113.3424932	115.3331731	92.90359919	106.805584	101.047425	133.9820501	115.1408932	89.75851677	67.19589029	67.88498802	82.97702511	84.4135189	100.1945537	99.45005629
1	P20	B_Test_1	No Distraction Test	7	133.1502899	129.5110008	140.5602982	129.4743798	110.4464859	141.239447	115.3498634	114.5641753	92.83555373	106.0705067	100.60123	135.8565924	117.4343588	92.87921929	70.06522453	71.09027474	85.8923475	86.98167361	102.3263394	101.6019961
1	P20	B_Test_1	No Distraction Test	7	132.7846019	129.2472141	140.3194407	129.136709	109.8992419	140.34036	115.0896317	114.2205258	93.05485156	105.6295835	100.5636239	135.9805875	117.2877422	92.38611568	69.91899781	71.41631725	85.85259707	87.28877941	102.1094516	101.4336121
1	P20	B_Test_1	No Distraction Test	7	148.2897613	137.4910855	152.1926308	133.6833196	111.8781291	153.366387	128.1075428	130.2980315	107.6758953	120.5342023	118.21073	146.1033033	121.9512155	96.2562622	78.57093138	81.28562374	96.77406732	100.2351212	114.8977188	115.2696643
1	P20	B_Test_1	No Distraction Test	7	150.0469395	138.7712579	154.2401043	136.7080899	114.6176611	147.813195	130.4201065	132.4002778	110.7444214	124.1255339	119.8789061	145.8825189	124.0808234	99.37467051	83.05265412	83.73917588	95.8897445	103.0693623	118.3386918	117.802604
1	P20	B_Test_1	No Distraction Test	7	150.0469395	138.7712579	154.2401043	136.7080899	114.6176611	147.813195	130.4201065	132.4002778	110.7444214	124.1255339	119.8789061	145.8825189	124.0808234	99.37467051	83.05265412	83.73917588	95.8897445	103.0693623	118.3386918	117.802604
1	P20	B_Test_1	No Distraction Test	7	155.2269782	144.4979933	156.0203109	138.1225747	118.1565731	143.6746816	130.188972	134.4365444	113.5276567	125.6607024	120.8254376	145.882199	122.2515816	97.83302605	83.14532114	76.17725603	89.1706129	101.8606402	117.1033601	115.0395469
1	P20	B_Test_1	No Distraction Test	7	149.3941539	137.4420109	157.0480625	137.9032814	118.9914179	146.120587	132.5460019	136.4390946	117.5429004	127.6048584	124.3533696	147.0713431	123.0047237	99.1139413	84.87578328	84.49795876	96.08961753	105.2860608	119.5555201	118.3647398
1	P20	B_Test_1	No Distraction Test	7	149.390807	138.5888648	158.7702857	140.9967198	121.1195295	150.0993589	135.7891014	138.1912316	118.8360208	129.6779832	126.0818631	149.8765858	127.6317617	104.6005804	90.80172765	89.77349167	100.6134983	109.628141	123.6627616	122.5553578
1	P20	B_Test_1	No Distraction Test	7	151.529133	141.4296503	160.9053052	144.5976541	124.1667223	142.0293366	132.5895509	138.9929118	118.0834121	131.2078299	125.7433479	148.5596348	128.1147968	105.2908307	86.93096358	80.93544702	93.18781361	106.0078949	121.2499101	118.9366088
1	P20	B_Test_1	No Distraction Test	7	152.2226558	143.0083516	162.0522786	147.2824352	127.1119296	139.2346894	132.1430737	139.0888242	118.4010525	132.7133937	125.8503087	149.6817369	131.292047	108.9445211	88.02432448	80.44032736	91.16186554	106.3993117	122.2376238	118.8202893
1	P20	B_Test_1	No Distraction Test	7	147.9989546	138.8798459	156.098602	141.6919426	121.5317798	132.0202155	125.4231195	132.5732886	109.4005195	126.9367727	117.5319339	142.9745088	125.3162672	103.3889634	79.33145227	72.01509342	84.61275799	97.80333006	115.4247427	111.0362455
1	P20	B_Test_1	No Distraction Test	7	145.0540048	136.2763759	148.4404758	134.1371604	113.7784059	125.4730447	116.2835901	124.744561	99.59693927	117.3452794	109.3534652	134.0820834	116.0153671	93.91838156	68.82679346	64.00603741	77.93490713	87.00320988	104.5945123	101.9335517
1	P20	B_Test_1	No Distraction Test	7	128.6307656	125.8635771	135.0809507	126.0554146	108.2881773	122.0591037	108.7610249	110.9401523	89.57727528	104.3141157	96.84565989	126.8847076	112.5300036	90.9144945	66.37407493	64.96148496	78.32379522	81.52293106	97.76204951	95.30011603
1	P20	B_Test_1	No Distraction Test	7	147.7139121	152.1362682	139.8973142	139.5622575	130.6484545	106.2302131	101.2726683	118.6463802	108.1996287	114.8939382	110.6547123	120.7720734	113.5191311	98.33251404	72.80135577	49.39926441	59.96648126	82.14535991	92.4833562	89.95634127
1	P20	B_Test_1	No Distraction Test	7	121.6732997	120.3995343	138.8162099	130.7212993	115.058873	131.8602321	127.2416034	121.0632039	102.9199076	116.1787281	109.8192088	141.7733326	128.4222183	108.7577999	94.59144578	98.50673023	105.8756114	104.5511143	118.4759667	116.4272603
1	P20	B_Test_1	No Distraction Test	7	140.2838723	140.2824063	136.0746998	128.8558521	109.0269312	128.5852038	104.6117337	111.7704192	94.14740052	108.0238573	98.65958222	123.4987908	107.6737187	83.67292909	60.53758927	55.96445389	72.25026038	77.49689004	93.91490409	90.20456588
1	P20	B_Test_1	No Distraction Test	7	140.7589074	140.5196698	135.6127673	128.3297091	108.5680217	125.9381888	102.2803567	111.3341353	93.26622546	107.6594734	98.00645639	121.3135067	105.6671252	81.91892127	58.80865139	52.77158465	69.12835125	74.95764148	91.5555111	87.5868946
1	P20	B_Test_1	No Distraction Test	7	143.1350811	142.8419309	136.6009681	129.661482	110.2078754	123.4923972	99.81730649	111.2843774	94.72966146	108.1575904	98.62444737	119.9438261	104.6795959	81.19341358	58.48602358	51.7811569	67.93475715	74.01101902	89.69514829	85.72253323
1	P20	B_Test_1	No Distraction Test	7	147.3157108	149.3896082	140.6715838	135.1954452	113.6967182	125.7266278	101.7189855	115.2867618	97.78356487	111.9247727	102.6463361	123.0733987	107.8072492	81.50040446	59.76448033	51.63878051	67.91419702	75.52628773	91.55337352	87.77177518
1	P20	B_Test_1	No Distraction Test	7	131.102116	130.2505824	138.9392095	132.6402363	117.4510084	121.604625	119.6376293	121.2987799	103.6745368	115.3124934	112.7402495	133.1659487	122.4197216	104.7975345	85.79386982	84.83872446	95.55167158	98.65481885	111.2771173	110.0502407
1	P20	B_Test_1	No Distraction Test	7	131.102116	130.2505824	138.9392095	132.6402363	117.4510084	121.604625	119.6376293	121.2987799	103.6745368	115.3124934	112.7402495	133.1659487	122.4197216	104.7975345	85.79386982	84.83872446	95.55167158	98.65481885	111.2771173	110.0502407
1	P20	B_Test_1	No Distraction Test	7	167.0090381	168.057174	165.5558444	162.4338439	146.9823355	126.3415974	132.0657954	142.9819457	125.1430563	137.6131201	132.6909045	149.6574141	140.9806389	122.4701949	96.37328124	97.13553197	106.8661173	107.5496281	122.2733211	120.6053532
1	P20	B_Test_1	No Distraction Test	7	188.6489193	190.2063	180.5074401	179.210241	172.0645379	140.5714238	138.2672993	160.5827473	150.5378073	159.3222492	151.7560923	153.5442206	147.8823379	137.5339825	114.5162977	99.03549627	106.1321654	120.2456828	132.0272814	127.7534267
1	P20	B_Test_1	No Distraction Test	7	186.031983	196.4737642	163.2918383	170.1454549	160.1296051	103.7590891	100.0888928	139.7032401	132.6467303	140.31064	133.6585002	119.4221187	118.3404332	102.5562719	80.44233967	59.10937099	65.67488661	85.59985135	95.42999628	92.12674771
1	P20	B_Test_1	No Distraction Test	7	124.6526843	120.6892263	128.4185274	115.4983448	93.18875103	132.2760783	104.2921804	102.7963589	78.896969	94.47663211	87.37909876	125.6524458	104.3488045	75.99152444	57.18254847	57.66187467	73.18448669	74.09426142	90.62548215	89.454928
1	P20	B_Test_1	No Distraction Test	7	125.9832211	122.5902498	130.0833957	117.4573891	94.93362694	133.898767	106.414283	104.3115845	79.75973085	96.08098091	88.38039174	128.309681	106.7729126	77.82568737	57.73102286	58.0291616	73.808987	75.34322861	92.46122887	91.16700172
1	P20	B_Test_1	No Distraction Test	7	125.2669112	121.1881376	129.1495318	115.6922613	91.35279694	130.6259012	103.5787472	103.1035146	77.91446203	94.72262443	86.98004445	125.8096961	104.0516873	74.65952407	54.54306497	54.03342443	71.01085869	72.57114668	89.68155058	88.43878675
1	P20	B_Test_1	No Distraction Test	7	123.443803	118.8761962	127.4478606	113.1300892	88.88114524	130.0586945	102.6909332	101.6400082	76.6247115	92.93727759	86.0213943	124.8983141	102.1116477	72.47421633	54.11873309	54.95289505	71.57641041	71.92917494	88.85563795	87.92836571
1	P20	B_Test_1	No Distraction Test	7	124.868965	120.6786642	129.2133844	115.2974312	90.67993927	136.1313491	107.4778198	103.5619666	79.39771913	95.20417571	88.77038766	129.4815647	107.1527391	77.18855585	60.35120226	60.98020987	76.51417532	77.73587391	94.19599184	93.3818918
1	P20	B_Test_1	No Distraction Test	7	129.2044133	124.1801003	131.722052	117.2872794	93.03898402	137.2931797	106.4299922	105.305684	80.92295099	96.35699306	90.26526032	129.2185499	106.0832619	75.86995675	57.10278977	56.99544316	74.2450476	76.02915364	92.58489046	91.72967546
1	P20	B_Test_1	No Distraction Test	7	143.038603	133.4203256	143.0194125	125.4289688	102.0146886	142.4399972	110.3443004	119.3359151	92.67460517	106.7962956	104.0618269	130.055097	105.2090316	76.86123333	53.67616726	51.79764072	70.10627904	78.51815582	93.85075115	94.4510505
1	P20	B_Test_1	No Distraction Test	7	110.9649682	104.9113243	119.132531	108.6583984	97.53154578	113.466486	105.036947	103.2173438	85.79483291	94.91244245	92.92781606	117.58802	104.1573773	90.26677853	67.01487469	57.17806005	69.89061008	81.67743497	94.12742973	93.24967204
1	P20	B_Test_1	No Distraction Test	7	123.7326447	119.8204106	128.306705	118.6702439	105.12627	114.5611806	109.2707606	110.4374723	89.39579784	102.6038304	97.33172227	123.4598066	109.5653412	92.24115778	67.49988077	60.18214294	73.7404792	83.37636374	97.97620628	95.56684691
1	P20	B_Test_1	No Distraction Test	7	123.7326447	119.8204106	128.306705	118.6702439	105.12627	114.5611806	109.2707606	110.4374723	89.39579784	102.6038304	97.33172227	123.4598066	109.5653412	92.24115778	67.49988077	60.18214294	73.7404792	83.37636374	97.97620628	95.56684691
1	P20	B_Test_1	No Distraction Test	7	116.0000931	125.5660409	125.4338456	127.1411088	115.2100788	118.469242	106.4118034	105.1351374	90.11643675	99.65963095	95.19745575	125.5127279	119.2578597	100.5416947	73.59977364	63.88326818	74.63737762	84.70208804	97.0416116	94.58133381
1	P20	B_Test_1	No Distraction Test	7	112.5025094	115.1468581	118.7668373	115.1269942	102.933476	115.2826434	101.477394	96.98109939	81.1973357	90.87302938	86.75162824	117.3846164	107.6237586	90.39690888	66.61344139	62.17550056	73.28980677	79.27696795	91.27871747	89.58589801
1	P20	B_Test_1	No Distraction Test	7	113.4826111	117.2899689	120.5786796	117.3936559	103.7910741	115.3425784	100.0773327	97.85981566	81.81960262	91.37517853	87.47763749	118.2692088	107.2164664	87.52673951	64.55742769	61.39823574	72.70358075	77.07642984	89.43416669	88.35601234
1	P20	B_Test_1	No Distraction Test	7	116.5711858	115.1114467	120.0346061	111.4204098	96.78987936	120.9420692	103.5697573	99.23054737	82.9282225	93.87281602	88.50363563	117.9722099	102.807173	83.47985121	65.93434403	68.43093047	79.85008653	80.9499488	93.45088575	92.03863088
1	P20	B_Test_1	No Distraction Test	7	147.9712181	134.497481	153.2501229	133.6216393	111.9627834	148.155989	126.1718724	130.3785138	104.7378004	118.7470593	116.3065773	143.8723335	120.3643791	96.20688357	69.41256482	73.6712028	89.91799754	95.33362871	111.4203672	111.273797
1	P20	B_Test_1	No Distraction Test	7	129.9494798	119.7185488	142.1152309	126.3997934	107.5049801	143.8192797	125.8740686	116.4269784	93.59623287	107.5641804	102.6546511	144.9791825	126.162483	103.9853994	82.35920173	84.75872018	97.97506913	99.14992667	113.4427737	112.9543574
1	P20	B_Test_1	No Distraction Test	7	139.9691902	126.4054591	150.5118009	131.7388147	112.8265889	147.2312737	127.8711509	124.5605209	101.990724	114.9171346	111.5085157	146.5488125	125.3222578	103.8044302	83.31765173	86.00888324	98.70843072	101.4523871	115.2191302	115.2487251
1	P20	B_Test_1	No Distraction Test	7	164.3773789	152.3556143	167.900356	150.4050903	130.3465602	156.6754616	138.2877671	140.6593719	119.1207784	132.900421	127.9268488	158.0240726	136.9613922	114.5509777	91.92754875	101.9106335	114.8908574	111.607431	126.1388536	125.7424221
1	P20	B_Test_1	No Distraction Test	7	125.4934746	127.8542581	135.6429016	131.3182228	115.2800887	126.2242922	121.8417647	116.8695583	97.89100568	111.1496009	105.5657824	137.8556922	127.4088241	107.2897395	86.66085432	84.18972431	93.33612945	97.91089679	112.1844623	110.1191956
1	P20	B_Test_1	No Distraction Test	7	120.4388211	121.281461	128.4069293	123.2671327	108.402843	120.4132976	108.5427343	108.1952164	89.14805434	102.5194558	96.63517398	124.8081069	114.2121905	94.77130179	72.65048072	69.46201751	81.03439788	84.72189538	98.88527472	96.91689462
1	P20	B_Test_1	No Distraction Test	7	192.5549895	196.4251343	185.1171457	182.3295436	164.8086688	134.391879	137.4079455	163.0869206	149.8333643	162.4068991	153.4174165	153.2154529	143.6961325	124.1915012	110.713751	88.58110659	100.6120681	118.4623992	131.7090675	126.333286
1	P20	B_Test_1	No Distraction Test	7	126.4345046	126.5104059	126.438929	118.2371202	99.27445626	121.626224	95.62045998	103.4779908	82.79722757	96.79906439	90.06649655	116.4541271	99.431231	74.17537777	50.54583218	38.77925816	57.09225841	68.18612243	83.7594098	81.44467299
1	P20	B_Test_1	No Distraction Test	7	126.4721116	126.348082	127.1171998	118.5554245	99.44594642	122.9982874	96.87522746	103.4760552	82.88888263	96.57949975	90.28626493	118.1550774	100.6351522	75.30910182	52.30444461	41.10775444	58.87800834	69.54256118	84.91340229	82.95635247
1	P20	B_Test_1	No Distraction Test	7	124.4228648	123.725818	123.8296772	114.8513696	96.21432344	121.1827445	93.89185921	100.4809374	79.98261567	93.50722357	86.88545255	114.7321042	96.97818995	71.95515681	48.73222255	37.05253785	56.05209138	66.41857505	81.72945697	79.59064847
1	P20	B_Test_1	No Distraction Test	7	125.3851684	124.090425	125.8478112	116.1310487	97.00385125	122.2668197	95.67860342	102.2776181	81.14460096	95.2887001	88.82059641	117.0678606	98.59789743	73.17932768	50.42786883	38.03470609	57.09779631	67.87519691	83.59823249	81.45585562
1	P20	B_Test_1	No Distraction Test	7	123.2668061	122.0687428	123.8168249	114.2595473	95.36620731	125.096364	94.85218373	100.6333108	80.038415	93.4092722	87.04872089	115.5120183	96.60652177	70.94425081	49.39522511	38.9174577	58.20595019	67.26144352	82.33363976	80.5673042
1	P20	B_Test_1	No Distraction Test	7	123.8942004	122.5478845	123.7365831	114.0386569	95.02602944	122.2340915	94.83016532	100.6750798	79.13815738	93.28615262	86.69712321	115.405621	96.89258444	71.52292039	49.35934743	39.21005176	57.98724209	66.75600087	82.33199363	80.32150672
1	P20	B_Test_1	No Distraction Test	7	120.5453408	119.1884992	121.6765151	111.3847571	91.90385259	122.4834397	94.19660323	99.4275539	78.43080798	91.78527348	85.63206041	114.1332822	95.02909324	69.95800073	48.08694057	39.69242157	58.21819041	66.58017641	81.54272229	79.81741748
1	P20	B_Test_1	No Distraction Test	7	119.8641466	118.0772391	120.7822935	110.8408713	95.76802395	122.1397818	96.45125018	98.72722309	80.65313492	87.64080911	88.01971652	115.2858746	97.71202389	76.03846721	53.2335131	43.84933173	63.28730739	71.38965615	82.61089447	83.69668887
1	P20	B_Test_1	No Distraction Test	7	115.4632634	112.4381753	124.7893353	114.6084505	97.94863476	120.9137944	109.3177494	109.0775885	90.25047225	100.8299812	98.08197784	123.0370541	106.8659058	86.39160713	69.60592297	62.45143445	75.25455725	85.25619803	97.81828053	97.12582757
1	P20	B_Test_1	No Distraction Test	7	123.0725155	121.9683599	124.9368456	118.9589227	106.2812075	115.6603248	105.669782	107.8871261	88.30970407	98.46333928	96.50941531	118.7232259	108.2541934	91.1351716	63.90737395	58.60953246	74.27001696	80.15198254	94.21038634	92.56452559
1	P20	B_Test_1	No Distraction Test	7	123.0725155	121.9683599	124.9368456	118.9589227	106.2812075	115.6603248	105.669782	107.8871261	88.30970407	98.46333928	96.50941531	118.7232259	108.2541934	91.1351716	63.90737395	58.60953246	74.27001696	80.15198254	94.21038634	92.56452559
1	P20	B_Test_1	No Distraction Test	7	158.7156728	161.8448103	154.2271535	152.6300721	138.628024	118.7040178	119.5521483	132.7483245	116.7632735	127.8455317	124.397569	136.1038931	129.1337043	111.4233477	83.63993275	78.62727353	91.39882822	98.14303917	111.6912225	109.6495485
1	P20	B_Test_1	No Distraction Test	7	175.5758647	186.646373	168.0159164	174.6809368	168.1645645	124.1886827	123.9914223	146.0080829	138.7744571	147.3943517	138.5229372	143.8878532	142.1085951	127.9596745	101.0628087	84.26019767	93.63035452	105.9882855	118.641329	113.4775845
1	P20	B_Test_1	No Distraction Test	7	184.2900728	197.1395547	165.3972295	173.1579343	163.3470256	131.5262242	106.2555351	140.9740707	133.9673178	141.9334458	135.1311539	130.4862118	126.731664	108.1357949	80.96733049	53.1321123	66.31672815	90.50764006	101.2506919	97.37061145
1	P20	B_Test_1	No Distraction Test	7	115.8810767	113.4759679	123.9436035	113.840848	96.86990196	121.4829469	104.00559	105.9095069	86.70333953	98.2878828	93.94797895	120.3033248	103.3004124	80.87822505	61.61240849	56.39066883	70.74916276	78.74438655	92.12938384	90.77709327
1	P20	B_Test_1	No Distraction Test	7	116.4383005	114.9822377	124.8857543	116.1288558	100.1046551	124.3372277	104.4266829	104.8181831	83.11323528	97.05733193	91.16368576	121.8263484	105.8430494	81.99086736	59.53314953	57.55732347	71.62751045	75.77189776	91.8895791	90.21879755
1	P20	B_Test_1	No Distraction Test	7	115.8510512	111.9008546	124.0061809	114.2347278	98.25021314	130.5042703	112.7150208	105.2631897	84.46908107	96.82140952	92.14498493	127.6545604	111.9734724	89.03148311	68.1600129	69.50578552	82.10526907	86.21721671	100.3749202	99.51421487
1	P20	B_Test_1	No Distraction Test	7	128.6967811	117.8665618	131.2114904	115.9668116	99.28285167	127.6895903	111.3005034	109.768474	87.85836624	101.3313686	96.76208199	126.7381361	108.7778328	88.30070167	68.1578734	68.04932053	81.32659758	84.98280082	99.29099903	98.73106637
1	P20	B_Test_1	No Distraction Test	7	126.9146574	125.7690244	133.9447659	125.329907	105.9778228	132.4654002	112.3449061	110.7347625	88.33056571	103.863238	96.13661584	131.1714248	115.061249	91.05289455	68.34197984	69.72381953	84.00417263	83.79743949	100.3914374	98.66884204
1	P20	B_Test_1	No Distraction Test	7	126.6425937	124.2210959	134.4224834	124.8913441	106.2378202	134.1810814	113.6507191	111.1953181	88.5996144	104.514585	96.28583768	131.8819859	115.480928	92.34979964	68.79799558	69.65723799	84.34971096	84.75131606	101.7318322	99.6198648
1	P20	B_Test_1	No Distraction Test	7	126.7656912	125.2104765	134.7180802	125.646958	106.1302693	133.1926469	113.16405	111.1733048	88.550917	104.2306904	96.73727702	132.072141	115.5606131	91.1829145	68.23654522	70.39133543	84.36529313	84.46429892	101.2094399	99.69005323
1	P20	B_Test_1	No Distraction Test	7	126.1293117	123.0576399	133.7991996	123.6157759	103.8709553	132.8502998	112.2327567	109.8636177	87.51688448	102.8458806	95.19778484	131.2488635	114.250007	89.96267526	67.17268222	69.54800225	83.57161948	83.91585266	100.3897744	98.67541456
1	P20	B_Test_1	No Distraction Test	7	124.3675024	122.8962098	132.1494636	122.9966235	103.5808117	132.1900719	111.8857385	108.9985712	86.38144601	101.8566314	94.51656891	130.7846214	114.0472866	89.71616877	67.26670249	69.23007022	83.34643924	83.26487234	99.86748051	98.40845069
1	P20	B_Test_1	No Distraction Test	7	124.9983911	123.6828633	133.1829588	124.2082903	105.4687029	135.5669217	114.2218121	110.4337376	87.9607826	103.3962305	95.78639609	132.5228419	115.924676	91.93007584	68.91879357	70.14630818	84.74627909	85.3151555	102.1385435	100.3976182
1	P20	B_Test_1	No Distraction Test	7	126.9684422	122.9821311	134.7637347	123.5428919	104.2803411	133.0842488	112.1708228	111.9885653	88.93507697	103.5885268	97.33616647	130.3688361	112.6857608	89.16056107	65.31832853	66.16682877	81.38249632	83.5490286	99.48773094	98.16982413
1	P20	B_Test_1	No Distraction Test	7	141.9169283	131.4309193	150.961675	135.3449711	115.835298	139.9131089	121.8200516	129.4342516	106.5002532	119.8774914	116.6814539	138.9677023	119.5984027	97.98880169	70.99780604	68.10756412	83.7087882	94.3392198	109.3273536	108.8812614
1	P20	B_Test_1	No Distraction Test	7	146.0631594	136.7708519	151.782391	137.3116553	118.8113905	131.1843812	125.2562876	129.8319824	107.6248802	121.5187757	116.5310596	141.6528887	123.4417877	102.4875476	79.85168841	78.56977587	95.68380501	98.33112438	113.1213985	111.7135976
1	P20	B_Test_1	No Distraction Test	7	129.1519315	129.137259	132.0613625	124.5412546	108.7528367	122.9477935	108.9362776	112.5693474	93.11359709	105.6472462	99.40961542	126.3970627	111.7538741	90.27541779	65.42120263	55.55065912	71.85544618	82.5055764	97.29374648	94.44054381
1	P20	B_Test_1	No Distraction Test	7	120.8694437	120.8217839	127.0636635	119.8819842	104.2761259	128.6501089	110.6177177	107.0293694	86.7146524	98.93009063	93.36914502	127.2830265	112.8186428	89.98472118	66.39745144	62.15415792	77.80069356	82.99947263	98.02035727	96.06535795
1	P20	B_Test_1	No Distraction Test	7	119.411058	116.867572	126.0673907	117.4939851	102.0497761	129.4575306	112.5866294	107.0664743	86.94919072	99.00259036	93.86735388	127.2131446	113.1975522	92.18135536	69.86300773	66.50801605	81.51154773	86.06013249	100.4267368	98.80825239
1	P20	B_Test_1	No Distraction Test	7	127.2133557	124.2717387	133.1169917	121.0125199	98.33845315	135.676342	107.7081417	107.2990795	81.4689429	98.92526677	90.2975774	128.5685026	108.2031846	80.08845288	58.24050579	59.70329031	77.08317881	75.2892529	93.56998634	91.51926675
1	P20	B_Test_1	No Distraction Test	7	128.3236994	126.1859008	134.1468219	122.7753648	100.5119327	135.7612851	108.8937147	107.9711185	82.36425103	99.05862442	91.79394676	130.7841386	110.9005955	83.10852629	60.22074182	59.8974046	77.60497308	76.70910821	94.70436563	93.1251984
1	P20	B_Test_1	No Distraction Test	7	133.2272455	128.3379667	137.1623716	123.3411785	98.84975672	138.4888232	112.0781607	113.2693716	85.58020307	104.8162012	95.59956506	131.5083497	110.0857648	81.36761278	60.04926361	61.44229238	79.49844818	78.80737779	97.33795832	95.19359342
1	P20	B_Test_1	No Distraction Test	7	129.5679257	125.9692509	134.7115775	122.395539	98.49832749	132.6446598	108.2991065	110.0372584	82.84885323	103.326773	91.86081915	128.2517742	108.4184	80.54615114	57.65052688	57.66907521	75.63383107	75.34680421	94.71840974	91.40690857
1	P20	B_Test_1	No Distraction Test	7	134.4345502	129.0399715	139.2271532	125.3904631	100.5292188	133.7220928	112.8657461	116.229939	87.61438557	107.487407	98.20389842	131.9850352	111.1476801	82.59808694	60.09356169	58.82563453	77.76008782	78.83842149	98.3855754	95.74443679
1	P20	B_Test_1	No Distraction Test	7	146.1563156	137.1816496	153.3857631	137.5791608	112.7056023	145.2615057	124.6545298	129.906211	103.9768766	121.0956997	115.8886935	144.9657952	124.3757899	97.61269831	72.31877104	66.0851586	82.91126184	94.6583167	112.2530161	110.6122335
1	P20	B_Test_1	No Distraction Test	7	128.8743666	126.3057119	134.3574971	124.2557205	107.90275	129.6755521	115.1168433	114.0718045	93.42925042	106.8005598	100.4727175	132.6644633	115.6805554	93.89801209	71.51920419	67.74247985	81.93930504	87.82062429	102.8490683	100.717982
1	P20	B_Test_1	No Distraction Test	7	124.8120039	124.5193504	133.0114313	124.6907294	107.5067212	134.9345875	113.6880039	108.5518136	87.57983606	100.7697459	94.63665602	133.8849883	117.5163848	93.33113359	69.14546091	69.38321275	83.35190181	85.88024298	101.2823182	99.83647125
1	P20	B_Test_1	No Distraction Test	7	128.1472124	130.5815107	132.6292982	126.8024222	109.0390504	133.2444864	113.7356987	110.487695	88.59931033	102.491907	95.96656546	132.6799034	118.2336508	93.31038707	68.8605419	66.58832071	82.31931606	84.4796293	101.1981099	99.30242406
1	P20	B_Test_1	No Distraction Test	7	130.887641	131.5895251	132.9391187	125.9540819	107.8663059	127.2732072	110.3533677	110.1864654	86.96089432	103.3692736	94.54989715	129.4204937	114.9378636	90.93605342	64.01033064	58.53899885	74.24881229	79.89899361	98.18815074	94.79115808
1	P20	B_Test_1	No Distraction Test	7	134.0188964	132.3433396	135.6097052	126.2194102	105.7795188	125.0708473	110.3472683	112.2332623	87.15853427	105.5425172	95.70431248	130.2895863	113.6448308	88.12930684	61.37948501	53.40770063	70.86595439	78.82622598	97.95950153	93.95236583
1	P20	B_Test_1	No Distraction Test	7	136.542556	134.9663782	142.6062747	133.291397	113.070221	133.5055948	115.8416279	116.6931351	91.41169424	109.2934072	100.7910049	137.5390384	121.1036714	96.38547404	68.70669373	63.09268576	78.89998091	84.38733045	103.1759115	100.3616506
1	P20	B_Test_1	No Distraction Test	7	139.4328967	135.3165797	143.8782893	132.2164407	108.4709222	131.1555859	113.3848632	119.5411956	91.02723971	111.9427811	101.7926284	133.8409592	115.5696893	88.35646107	62.25696351	56.64689976	74.09303462	80.05815077	100.1728677	96.87432507
1	P20	B_Test_1	No Distraction Test	7	145.2648149	138.8379156	148.5223774	135.4262716	110.6844949	131.4435601	115.9402022	123.0714027	94.42119931	116.5903372	105.3144664	136.6164905	118.0094995	90.96707823	63.99932177	56.56567425	73.80664796	82.96526299	103.5545364	99.44599487
1	P20	B_Test_1	No Distraction Test	7	128.6658796	128.0259499	133.6994231	124.1326861	103.5922171	131.9162817	108.0425615	108.9350996	84.1865842	100.4996885	93.49730707	129.1343018	111.0292801	84.32952241	60.90393926	59.34474333	75.87826942	76.65432441	94.49791566	92.70023191
1	P20	B_Test_1	No Distraction Test	7	127.504615	124.1324517	133.1079368	120.8462632	99.10278575	132.6615722	108.0641321	107.3904852	82.19244134	98.45605785	91.03315633	128.8556717	108.6655435	81.51358341	59.50167376	62.19274514	78.65210967	76.72555462	94.14047973	92.60382598
1	P20	B_Test_1	No Distraction Test	7	130.6973762	128.0114313	135.3748399	123.9049957	102.0459359	132.2865059	108.8304854	109.1897741	84.01116741	100.6844176	93.18916426	130.2095017	110.6493159	83.33344023	59.94153966	60.45391652	77.40796829	77.17171287	95.18239939	93.31430599
1	P20	B_Test_1	No Distraction Test	7	128.3166676	126.1819817	133.4556325	122.4849659	101.1843029	131.9121935	108.0863377	107.6402921	82.20254747	99.60755073	90.98837349	129.0520071	110.0712762	83.32599933	59.88619647	60.57654174	77.45966057	75.99384376	94.30999247	92.18877416
1	P20	B_Test_1	No Distraction Test	7	130.657988	128.3137855	135.706092	124.6973679	103.9140864	131.8050762	108.8187852	110.1157369	84.35841055	101.1378726	93.62194859	129.7595072	110.9341306	84.63025572	60.04716358	59.15055477	76.30600868	76.33689695	94.5413458	92.56694784
1	P20	B_Test_1	No Distraction Test	7	141.8403287	134.8923576	143.5487662	127.3190502	101.3941208	137.9328482	114.728689	120.6519803	92.2243716	111.8690716	102.9502415	134.2891666	110.2052609	80.28913305	60.56660749	63.81906167	81.16937331	81.52004572	99.95796453	98.30333702
1	P20	B_Test_1	No Distraction Test	7	153.2944483	145.5567985	154.912858	139.765916	116.742167	150.7437794	124.804744	130.3982986	106.5199854	122.2064226	116.8771192	144.8121075	122.5977941	95.89036705	73.57004206	75.79418789	90.60003239	94.67602037	111.5184765	110.4901742
1	P20	B_Test_1	No Distraction Test	7	169.1932464	166.7025296	172.5516917	162.7120694	142.5892707	160.5558395	140.9346458	144.9249073	124.136593	139.3691721	132.8054348	162.0126941	144.410125	119.571649	95.99504954	89.71821436	103.9076568	111.8658468	129.2772597	126.9750751
1	P20	B_Test_1	No Distraction Test	7	192.0144874	193.7073089	189.0639595	183.8310387	164.0271752	154.088458	142.5657365	160.7831718	143.1622492	158.3592905	150.0688037	165.4879867	152.0330764	128.2041752	103.6300823	91.87232967	102.3265844	116.5045377	133.8503737	129.7132331
1	P20	B_Test_1	No Distraction Test	7	129.5326127	126.2781516	136.1198269	125.2061107	108.1780514	129.3254706	113.2125187	114.8056444	95.09007251	105.882386	102.266456	131.7355466	114.0447631	91.12502827	67.96888897	60.71308341	79.28735399	86.05456894	100.1593379	98.94239254
1	P20	B_Test_1	No Distraction Test	7	128.4482372	128.2020818	131.5865601	122.8749292	106.1019615	132.1385149	109.9770733	108.1457984	85.73025028	98.23449223	94.2920353	129.8283789	113.460904	89.46058607	63.34761972	61.03610507	78.22529042	80.48313863	96.30145035	94.99664906
1	P20	B_Test_1	No Distraction Test	7	130.5869697	129.4732807	133.6928714	124.5595817	106.6864765	129.6984989	108.1454087	109.6164783	87.44685936	100.3116219	96.58481131	128.7144191	111.9606212	87.53128192	63.06972766	60.00381469	76.79475736	79.33346486	94.98156098	94.15274094
1	P20	B_Test_1	No Distraction Test	7	129.9402114	129.6864463	133.2032281	124.6798293	106.3576673	128.1412821	107.5584152	109.3385598	87.06408899	100.5951532	95.80626422	127.695667	111.4258817	86.64288973	62.14193363	59.4046237	75.75335089	78.58188397	94.69604184	93.3347471
1	P20	B_Test_1	No Distraction Test	7	131.5030456	130.5375803	135.3561788	125.8836559	106.442148	129.1442694	108.0185946	110.3389231	87.63922479	101.437826	96.68240964	129.506928	112.0682592	86.46541761	62.78381164	58.89987295	75.35468598	78.8453872	94.91800384	93.69288444
1	P20	B_Test_1	No Distraction Test	7	131.1730553	129.4321033	136.1748092	125.8920262	105.1619091	130.1665932	109.4607222	110.5609661	86.65550826	101.2851731	96.09787118	131.0525358	113.1334547	86.95542608	63.1354154	59.4690784	76.49076613	79.53002635	96.00282458	94.73862016
1	P20	B_Test_1	No Distraction Test	7	130.0210123	123.4438866	152.5422623	138.9727727	120.0402601	154.5103771	142.0033852	128.6571557	106.238591	122.0750312	114.9781685	159.8515997	142.9643035	121.900414	100.583454	109.5557654	120.7639233	115.7238115	131.7807145	129.1644342
1	P20	B_Test_1	No Distraction Test	7	125.5604234	119.1456578	149.1032271	135.58199	116.6043274	152.1161527	138.9340315	124.9329111	102.3364472	118.3264208	110.7972802	157.1208567	140.2826236	119.2202754	97.57726443	106.5418835	118.72082	112.5383278	128.6722269	125.8822347
1	P20	B_Test_1	No Distraction Test	7	125.4152299	118.778578	149.1973082	135.3087115	116.0166792	151.4941365	139.2382137	125.3716983	102.5472896	118.5977201	111.2452937	157.146527	139.8863444	118.1576009	96.99552886	105.6809237	117.5032192	112.5939356	128.9208674	126.1000786
1	P20	B_Test_1	No Distraction Test	7	136.0205493	132.2426858	152.2252891	141.3073856	123.1139253	147.5933739	134.449742	129.2017037	107.6450587	121.2478687	115.2524059	151.4956921	135.8368617	113.8948189	90.87446006	93.95003948	107.1632329	107.8656525	123.3414815	120.8220551
1	P20	B_Test_1	No Distraction Test	7	124.9604852	118.9634202	143.1346457	129.1749771	110.9490877	141.3761128	127.4319248	117.4022193	96.13353778	109.1061261	104.2838235	146.639063	127.6996479	105.3245846	83.83137845	92.25514383	105.46638	100.934432	115.8714303	114.4682248
1	P20	B_Test_1	No Distraction Test	7	119.4367611	111.1901739	140.1915295	124.4554461	106.5759117	148.2546353	135.478982	117.1183113	95.31719565	108.8177442	103.8212676	151.6439065	132.591811	111.4166888	91.64829901	102.3388431	115.4367433	109.2000475	124.2298743	122.6801052
1	P20	B_Test_1	No Distraction Test	7	135.4669822	129.9165365	155.8556339	143.953535	126.4411549	154.9613098	142.8144984	130.786548	110.2194632	123.5952712	118.9820944	161.6289604	145.8790866	126.4114035	102.6184957	107.1647825	120.1726232	117.7316342	132.8517531	131.2392579
1	P20	B_Test_1	No Distraction Test	7	123.5312107	117.3799564	142.0990699	128.0038412	109.4514237	145.584542	132.3050372	118.7375378	96.52184363	110.0209259	105.7607009	150.256488	131.8983801	109.9549447	88.3959455	97.81270202	111.8424346	105.7000433	120.7480104	119.4624453
1	P20	B_Test_1	No Distraction Test	7	121.6316114	113.6674642	141.1413768	125.4704867	106.7979526	150.5757871	135.3145601	117.782536	94.79920453	108.3951206	104.4682879	152.7128358	133.5806799	112.0422472	90.82869962	100.4752497	115.2173526	108.3483233	123.4821864	122.4843922
1	P20	B_Test_1	No Distraction Test	7	120.9119468	109.5672024	140.7618504	121.7465559	102.6273978	149.2485613	134.757615	118.8184027	92.46893428	108.4813063	103.054687	150.2494343	128.4920936	106.5880044	84.96808054	95.86630115	112.6120126	105.1281131	121.4858499	120.2704691
1	P20	B_Test_1	No Distraction Test	7	133.1117754	135.2156448	141.7670204	133.438937	113.5534459	133.5404627	121.1661607	119.9246251	97.46719166	111.8499974	106.7458259	141.1562289	125.1104591	100.1135002	76.01787951	69.36552096	86.41654762	93.07566398	109.2766523	107.0816658
1	P20	B_Test_1	No Distraction Test	7	130.9678963	131.8955818	147.9961998	139.3461054	120.2165493	154.8528354	132.5504564	122.4459042	100.4631904	114.7892257	109.1026624	153.6856617	137.5055835	113.8372899	89.25590692	89.00802714	105.0715665	104.7480936	121.2852085	119.0211938
1	P20	B_Test_1	No Distraction Test	7	134.8530786	131.3086995	153.5946694	141.3839546	120.4520057	157.7087681	138.2291038	129.6962413	106.6105151	122.3312112	114.6152936	155.3859285	137.7311856	114.2850298	91.38169761	95.63196397	110.6716299	109.9440172	127.1893827	123.8802151
1	P20	B_Test_1	No Distraction Test	7	138.0742345	137.7722369	155.9179876	147.2498862	126.9543991	154.2643567	138.6471916	130.4969634	108.1197487	125.1164906	116.0017639	158.4462351	143.6396999	120.4625018	96.35085491	93.10398084	107.8486538	110.7206491	128.3984952	124.4408771
1	P20	B_Test_1	No Distraction Test	7	135.4948604	136.1289336	152.2031429	143.3850675	121.1876355	150.6379958	132.2399322	126.8909835	104.0161713	120.8059089	111.9824362	152.3669126	136.8379797	111.8054331	87.61650409	87.34808544	102.6086359	104.1701882	121.7836817	117.7550979
1	P20	B_Test_1	No Distraction Test	7	128.8174616	120.091609	142.080263	126.8876975	108.0636702	135.365642	124.5746111	122.7168567	96.11872184	114.7795588	105.0425172	138.880893	120.5380613	99.78310001	70.83933777	69.28857244	88.09929306	93.67423577	112.7501723	107.6620069
1	P20	B_Test_1	No Distraction Test	7	139.125082	126.0049647	156.0103976	137.536939	115.7734984	142.417299	131.525963	131.1631706	106.3310762	121.406729	117.5984101	151.1722411	130.2245136	106.8081877	81.21282104	83.98212068	100.9345079	103.8311745	118.7412197	118.289913
1	P20	B_Test_1	No Distraction Test	7	139.125082	126.0049647	156.0103976	137.536939	115.7734984	142.417299	131.525963	131.1631706	106.3310762	121.406729	117.5984101	151.1722411	130.2245136	106.8081877	81.21282104	83.98212068	100.9345079	103.8311745	118.7412197	118.289913
1	P20	B_Test_1	No Distraction Test	7	134.1824668	122.9851854	147.6745021	130.9579659	114.7688943	156.7837095	131.5665506	124.5233415	103.7891932	116.1850559	112.5758204	147.8429108	128.0010928	108.781352	84.59836051	81.94972105	98.46372113	104.7411268	119.3341103	118.3040315
1	P20	B_Test_1	No Distraction Test	7	140.0058187	134.7322749	148.4966593	135.0411872	113.4784857	136.1971063	121.831853	123.8106051	100.9451787	116.3094353	111.1117946	141.1870289	121.9075513	97.91789375	76.80661299	74.53436727	89.09609901	95.16594762	110.4903157	109.1604646
1	P20	B_Test_1	No Distraction Test	7	124.2830826	125.1803403	134.7707394	127.2766873	109.9886519	126.0665096	111.6743537	111.1590709	88.71342577	105.1097685	96.84424324	131.3920926	116.8003417	94.40383394	67.37737151	63.01832521	79.21125782	83.07651372	100.6830575	97.11144958
0	P19	B_Test_1	No Distraction Test	8	128.4546212	123.6659042	131.4475482	119.711359	106.0750629	140.7064548	109.9470929	108.7371357	87.78929649	97.95222439	94.75662801	129.4170667	111.8118618	91.32810817	65.82160641	49.652635	64.41154112	82.57644166	95.91015635	94.63066747
0	P19	B_Test_1	No Distraction Test	8	126.1873632	120.7520715	130.1086539	117.419998	102.9158241	139.4822804	109.7724627	107.9502557	86.72508114	96.83623022	94.2038627	129.0422375	110.6569834	89.4295501	65.3936872	49.31177163	64.33740721	82.22026699	95.71878077	94.64058903
0	P19	B_Test_1	No Distraction Test	8	126.2053747	120.8262604	131.9347134	119.2778922	104.2348116	142.6464076	110.4109776	109.0570137	88.09903128	97.86385905	95.16203388	130.1469281	111.4469194	89.48595331	66.05646796	51.65229943	66.46148253	83.38317184	96.14310048	95.24395312
0	P19	B_Test_1	No Distraction Test	8	125.5171247	120.0780889	130.2956343	117.3014973	101.9138106	139.2207856	108.7923497	107.6388257	87.12507809	97.40294835	93.86636937	128.8476094	109.5088798	87.139319	65.90698224	50.13659991	64.24787884	82.02414473	95.29262751	93.7552114
0	P19	B_Test_1	No Distraction Test	8	126.8323739	121.2596428	132.2088528	119.4531675	104.6346614	141.6683722	110.3480239	109.228691	88.40861029	98.68341965	95.14633583	130.0800144	111.2360889	89.46709483	67.04813116	52.93099541	67.41709723	83.45753996	96.39660184	95.14643354
0	P19	B_Test_1	No Distraction Test	8	127.6563996	120.7145053	132.8734576	118.9741582	103.8713462	140.6191952	110.9341638	109.874241	89.20063058	99.15831551	96.01915831	130.376322	110.4921169	88.53018721	67.48332434	54.30650955	69.02350911	84.05426206	96.82423559	95.8229402
0	P19	B_Test_1	No Distraction Test	8	127.6769474	121.8634871	132.097121	118.8398274	102.9085278	137.86067	112.5811774	110.1612844	87.8685529	99.12035703	95.22340579	131.1116538	111.7923343	89.27774011	67.05738707	54.01909548	69.03609934	83.94664299	98.11116196	96.72831075
0	P19	B_Test_1	No Distraction Test	8	127.2343663	119.021317	130.9079618	115.2321287	98.34223234	138.4246656	114.7751072	109.0458961	83.99571537	96.56801309	92.48399755	132.0942826	111.0479222	87.86059557	63.93780683	54.99588598	72.61268833	83.7176848	99.05156138	98.0288729
0	P19	B_Test_1	No Distraction Test	8	129.1559389	121.0596972	135.09606	120.0032258	102.3359078	140.8435036	118.7736792	113.6795544	88.89567605	100.9300967	97.44377447	135.4774008	115.400614	92.00139091	70.2402835	63.46849442	79.3689437	88.6104178	103.0598222	102.7149889
0	P19	B_Test_1	No Distraction Test	8	149.153608	142.3384354	158.5525653	143.2484342	122.8705568	158.7288466	135.6305092	133.9868903	107.6028932	122.6969088	117.0710104	155.7094436	134.5702451	108.1518141	84.15522453	79.00991275	95.4609779	103.7186381	120.2163013	118.9514939
0	P19	B_Test_1	No Distraction Test	8	148.1394737	141.5326044	157.397201	142.1177479	121.9497867	158.1851722	133.9324899	132.1970837	106.448004	121.3245257	115.5461945	155.025668	133.7067353	107.3177724	83.90068035	78.32776375	94.68859325	102.7917068	118.7400454	117.5065494
0	P19	B_Test_1	No Distraction Test	8	146.3557849	139.9862051	155.6226287	140.555129	120.3859218	157.4492521	131.2348189	131.6576455	105.9742088	120.9467688	115.2690735	151.5261445	130.3614393	104.3238387	81.1729354	74.41459406	90.97982973	100.2851389	116.1489164	115.0176602
0	P19	B_Test_1	No Distraction Test	8	146.3032091	139.8054071	156.0604341	140.7226045	120.5657865	159.0241192	131.7463015	130.9989532	105.4324592	120.1673551	114.6019223	153.0726781	131.3975239	105.1715206	81.93816113	75.63163295	92.02999691	100.5654501	116.3517046	115.2558476
0	P19	B_Test_1	No Distraction Test	8	148.8402011	141.9116816	158.6472269	142.6511044	121.2071024	160.5346617	133.571769	133.2071898	107.3626727	122.2533484	116.8667547	155.2839978	132.9652374	105.9064881	82.13664706	76.25372009	93.50304716	102.2376363	118.064309	116.9305093
0	P19	B_Test_1	No Distraction Test	8	150.9210262	144.6334828	159.3015392	144.4031267	123.7046149	159.8647837	134.8421436	135.0190246	108.7034913	123.9861704	117.9744513	155.5077513	134.442772	108.2882608	82.49457112	74.10593835	90.39067312	102.6394676	118.8693007	117.3927289
0	P19	B_Test_1	No Distraction Test	8	154.5944549	150.9388963	161.4868208	149.2923237	129.5226621	161.5242957	132.1713086	134.7487174	111.0912553	125.1770774	118.7957601	155.3353878	136.4365092	111.1254219	83.28851797	72.63067291	87.56073128	102.0580109	117.2717408	115.1726774
0	P19	B_Test_1	No Distraction Test	8	156.9331927	154.6051302	159.7686596	148.8427588	130.2108452	158.3226524	128.9291559	133.2755862	111.8839386	123.5383259	118.590524	152.708872	134.8283661	110.2652177	80.17169105	66.58001191	83.57698178	101.1889577	114.4882634	112.7028548
0	P19	B_Test_1	No Distraction Test	8	161.6456607	157.7354126	162.5882136	149.8004432	130.5435513	162.9762636	130.534692	135.8410257	112.8018446	122.9160481	121.0621583	154.0120867	134.5767088	109.0120951	76.592508	62.41412574	80.78018703	100.4479687	114.4890596	113.9467548
0	P19	B_Test_1	No Distraction Test	8	161.8520502	156.9830997	160.1461039	146.5931627	128.2952258	167.5549385	130.2416506	133.5207798	109.655028	120.0972005	117.5250376	153.2472533	132.4642389	106.868278	74.6458504	60.14144915	79.54731853	98.9498624	113.0546814	112.4711427
0	P19	B_Test_1	No Distraction Test	8	156.553785	153.9247317	154.3790685	142.4746687	124.3349222	167.0933348	124.9404201	127.5320208	105.5275752	115.9832298	112.0068384	148.4769058	127.9181461	101.9130329	73.69159938	59.36247553	79.04547413	95.0070051	108.3136529	107.2724887
0	P19	B_Test_1	No Distraction Test	8	153.3194519	152.1749502	151.5772824	140.7109148	123.8589178	167.9974191	122.3127602	125.3066182	104.6629524	115.7825829	110.2818853	145.9881313	125.7527926	100.7724852	74.37400094	58.82722672	78.71567146	93.44404854	106.8220765	105.1798428
0	P19	B_Test_1	No Distraction Test	8	152.8415791	151.3504683	149.5702166	138.180871	121.0601676	168.5360078	122.5291727	123.2034715	101.9278337	113.4658099	107.4031198	145.8686287	125.0730498	99.81977707	73.31778444	57.28847294	79.09972589	92.92309019	106.5696808	104.7630252
0	P19	B_Test_1	No Distraction Test	8	151.228879	147.9726645	150.0438346	135.7564096	116.8219428	172.9592853	121.3940875	122.6941668	100.8263501	112.3795404	107.3165631	145.6487981	122.0634618	95.41688802	71.36170698	59.41404449	80.74867251	92.23813098	105.4509829	104.7543942
0	P19	B_Test_1	No Distraction Test	8	150.0654952	146.1929072	148.0162057	133.0535746	113.9258716	171.9053012	120.2824662	120.3899218	97.9291856	110.0867325	104.6911997	144.4431171	120.228441	92.87203587	69.1772279	57.94263175	79.83202144	90.46945891	104.1398981	103.4259361
0	P19	B_Test_1	No Distraction Test	8	147.1910402	143.1909953	145.7122891	130.3465935	110.802359	171.7781636	117.3358687	118.1221228	95.16642855	107.7448603	102.0170002	141.9873267	117.4220214	89.37312059	65.95317587	53.79439485	76.06486112	87.11343063	101.1414866	100.2962743
0	P19	B_Test_1	No Distraction Test	8	187.0876322	170.6660045	195.0220041	167.0125426	136.966435	209.387339	170.994383	163.7918933	129.5931326	146.6226262	144.7847913	196.7326463	162.2618677	127.3205523	102.5276206	105.4948875	128.658717	132.060383	150.3132154	152.0468399
0	P19	B_Test_1	No Distraction Test	8	191.1468826	174.3390283	196.4814128	168.196861	136.0257702	205.5867061	169.8197911	163.9955178	129.3450108	145.8086515	144.7534365	196.7451292	161.758035	125.9793488	101.1664517	105.7854649	130.7573948	131.5012867	148.3206719	151.1193739
0	P19	B_Test_1	No Distraction Test	8	185.7895637	169.4468247	192.1595071	163.8753684	131.8846102	205.2728418	169.2625137	160.6385212	125.436587	142.1574737	141.2914489	194.8098159	159.5761387	123.9826312	100.1475404	107.1658604	130.5956279	130.1712886	147.4369542	150.4097903
0	P19	B_Test_1	No Distraction Test	8	194.020455	176.8838856	201.4482239	173.0254962	139.8000929	204.5973642	172.3249645	170.2795735	135.6790619	151.0906	151.4257771	198.1390657	162.9304222	126.5434425	100.1983257	100.7024049	126.4967734	132.9274582	150.4276336	152.7692972
0	P19	B_Test_1	No Distraction Test	8	195.1937454	181.4476947	196.7491721	173.2152302	142.3833592	206.7395063	172.3119304	165.7298608	133.9248942	147.3871572	147.1418751	195.937188	165.2567763	131.0883796	103.7967199	102.3805298	129.4008007	134.3338109	151.3848005	152.2123804
0	P19	B_Test_1	No Distraction Test	8	203.0825802	190.609806	209.7489491	188.1993682	158.2753041	190.4863431	183.9705628	178.4222915	148.4999034	163.7690132	159.4767691	207.9065343	180.459049	148.1767008	120.8959075	124.9169039	145.7607272	148.518623	166.1945717	164.3492782
0	P19	B_Test_1	No Distraction Test	8	206.9000629	199.8855017	211.9105214	194.9457345	164.4761521	208.5418088	190.5745264	179.0288202	148.1999301	164.7028103	161.5706449	214.9850157	190.2389728	156.2810937	127.8794802	134.0564641	155.2817108	153.7766021	172.6420704	171.8290726
0	P19	B_Test_1	No Distraction Test	8	201.5369011	198.5322349	203.5092558	189.8610108	159.9648086	205.6575718	184.3624681	176.5853616	147.6170352	164.312151	160.1167513	206.8667544	183.6886105	147.6577317	120.1110412	116.304717	142.3118017	147.49653	168.0202963	165.7227779
0	P19	B_Test_1	No Distraction Test	8	198.2883185	195.3056309	195.7575683	184.2697901	160.8871039	191.5562647	169.418934	170.2758412	145.1154807	158.6927447	156.1667106	189.7141692	170.3868619	140.918483	110.8221357	108.1474094	131.674611	135.7605115	154.3855582	152.2774762
0	P19	B_Test_1	No Distraction Test	8	194.5665077	189.2273799	198.4224551	185.8443036	162.8564767	185.0230074	170.9553073	171.9647986	146.0837974	160.5761508	156.9079604	191.097647	172.3638268	145.3068976	115.6542521	113.9308079	133.1231041	138.5383019	156.5459985	154.391356
0	P19	B_Test_1	No Distraction Test	8	160.1738787	152.6874785	171.3311308	153.0906718	129.894032	172.2674016	144.8846491	145.81332	120.5976457	132.8779764	132.3288554	167.5760068	141.7098888	112.3758268	89.34989486	82.87140338	105.8230944	113.9797078	128.3862404	129.5660406
0	P19	B_Test_1	No Distraction Test	8	154.4331923	147.8625035	167.7204165	158.6502724	141.518162	143.6345523	152.881599	144.5145175	128.3732768	139.4179735	135.8688353	169.6331639	159.2714237	143.4975882	127.3000967	129.9276347	132.5731566	134.3666118	145.7959768	144.796221
0	P19	B_Test_1	No Distraction Test	8	153.6422437	147.7210552	166.1473527	157.895408	141.1742727	141.7068942	151.7598999	144.8564689	128.6749157	140.4896027	137.1197479	166.7827275	157.2389569	141.7833595	126.4962606	129.317307	132.2624677	133.6221782	145.0987406	144.5326755
0	P19	B_Test_1	No Distraction Test	8	153.5694096	147.5367647	165.4769687	157.3368015	141.4919227	140.616237	150.8004312	144.0233111	129.0486553	139.9764003	136.9379137	165.945449	156.7474777	142.3207992	127.2312679	130.1827039	132.5640616	134.0910972	144.6830436	144.2519953
0	P19	B_Test_1	No Distraction Test	8	157.9268707	152.5184589	170.7292857	163.3696712	147.7658143	144.4378328	152.858078	148.9283799	134.2032517	144.9719292	141.776267	168.4578889	160.0759942	145.4367304	129.6794279	131.4110137	134.2771848	136.2638807	146.768977	146.1974556
0	P19	B_Test_1	No Distraction Test	8	161.0891217	156.7643017	172.1205099	165.3611835	148.9040259	149.8684665	154.5053	150.4867671	135.5643209	146.7054133	143.3589322	170.0796641	161.699443	146.2721098	131.6586675	133.6242729	136.4852769	137.9156047	148.4453216	148.0582256
0	P19	B_Test_1	No Distraction Test	8	171.4262549	167.7443143	179.1650517	173.3412604	157.0052858	149.3033664	156.8157045	156.2907239	141.8807728	152.8523104	149.1815848	173.3331674	165.8715833	150.7132056	134.8633218	136.8011234	137.6392506	140.6938262	151.2549958	150.5803985
0	P19	B_Test_1	No Distraction Test	8	177.8332065	174.465296	181.2969653	175.383902	159.0645733	141.8653567	151.3910236	157.5899047	142.608966	154.4659801	150.1438064	168.4336565	160.1149268	145.307296	128.7059615	129.9800862	132.4735755	134.8467089	145.9128699	145.1822581
0	P19	B_Test_1	No Distraction Test	8	181.7828555	179.6220007	182.4309025	177.3097191	160.1529561	143.3929555	150.2310906	158.860962	143.5522756	155.8762769	150.9349797	167.6052686	159.0905176	143.1307202	125.6973869	124.2688233	127.3166098	133.1469809	144.3534164	143.282188
0	P19	B_Test_1	No Distraction Test	8	186.4638503	185.4992854	187.548265	183.1522242	165.4607423	148.7832287	152.2523491	162.8471543	148.4623402	160.445296	155.3241941	170.7976322	162.1328163	144.7223425	126.9555465	122.9137861	127.3883255	135.2303995	146.5731268	145.2418069
0	P19	B_Test_1	No Distraction Test	8	192.3530713	190.0965708	192.0672496	186.6665025	169.2336449	151.0340686	153.5187793	167.0876395	151.5849505	163.5376455	158.6131867	171.5706466	162.266512	144.7722861	125.5355511	121.9004769	127.4143795	134.8642329	146.6373027	145.705865
0	P19	B_Test_1	No Distraction Test	8	200.6275665	201.7800653	198.1560373	195.4882739	178.3259309	158.5129768	157.283901	170.750311	155.5556036	168.7254895	161.724048	177.6082587	169.2114747	150.517817	128.7169922	125.969944	130.8640087	137.9637117	150.567397	148.8615584
0	P19	B_Test_1	No Distraction Test	8	223.1241619	224.3490127	211.1664984	208.6509525	192.9558893	158.8600075	162.0642546	182.1042826	167.3331925	180.1844014	172.2130387	183.5426255	175.2179778	157.9805212	132.7224485	126.1934661	132.5740391	142.6079895	155.5524311	152.9454998
0	P19	B_Test_1	No Distraction Test	8	228.166814	231.4218256	216.1079599	215.8690055	200.1152852	153.2613067	160.5031863	187.8044607	173.9285177	185.7973074	177.9990467	180.7271426	175.1879635	159.0998464	133.0284924	124.26232	130.5064146	141.878031	153.7491063	150.7384905
0	P19	B_Test_1	No Distraction Test	8	237.2905833	241.5848762	222.903969	223.7356765	208.5099207	152.7885163	162.6239019	195.6549533	182.2778817	193.993788	185.9965226	182.4248613	177.4593543	161.5391755	134.813508	123.2870773	131.0619315	143.6865403	155.985129	152.4821287
0	P19	B_Test_1	No Distraction Test	8	240.3356285	245.0912869	226.0251946	227.0031038	211.3533305	157.956164	165.206296	198.3637916	183.947468	196.3508815	187.7838307	185.2620822	180.1309901	163.936523	136.2560074	125.6020154	133.388779	145.301224	157.9734474	154.3086054
0	P19	B_Test_1	No Distraction Test	8	243.2391162	249.1353008	227.1869938	228.6384787	211.6018997	160.7845224	164.5592298	202.7342297	186.7592559	199.9711986	191.8704298	182.7416918	176.7726838	157.8261069	132.4590876	119.0551848	130.4440697	142.7793735	156.6136345	153.1313036
0	P19	B_Test_1	No Distraction Test	8	244.3603977	250.5700122	227.1228965	228.7199162	211.3437395	159.2798783	161.6791704	198.2166218	181.0673619	193.916009	185.9885913	183.2166706	177.320989	157.0107972	125.6248311	108.6366482	121.8587961	137.1486664	151.8185883	148.0652063
0	P19	B_Test_1	No Distraction Test	8	156.8876529	145.9534702	160.4134102	141.9632649	119.5215998	169.5701489	140.2722444	136.6738556	108.4258165	124.5021287	120.042101	159.6884451	136.7682976	110.5158544	87.85652571	84.15985709	102.7716656	107.9179333	124.1361865	123.9983868
0	P19	B_Test_1	No Distraction Test	8	157.2776956	147.7105621	161.2770168	143.7666489	120.8645051	171.4531997	140.9344527	137.6578239	110.3357848	125.9938576	121.6023682	160.9697936	138.5172494	111.6598927	88.5779274	85.32006148	103.9684538	109.4546639	125.3863424	125.0231286
0	P19	B_Test_1	No Distraction Test	8	154.4746605	143.0186766	163.5138081	144.3644193	121.5213558	173.8750181	142.9623257	139.8919067	112.107909	127.1997616	123.7975074	162.7456786	139.2981741	112.8113481	88.98097425	84.58863932	102.1766445	111.2091031	126.8143592	126.8026068
0	P19	B_Test_1	No Distraction Test	8	157.3315653	145.5642661	162.8738436	143.189018	120.777264	174.0172323	144.698585	139.4066981	112.5214774	126.6674147	124.2581629	164.3488031	139.9445015	113.309399	90.02459729	86.55934642	106.1359659	113.4321657	128.5653681	129.0592297
0	P19	B_Test_1	No Distraction Test	8	158.5114414	147.4909288	164.5689832	145.3168514	122.4422929	176.5645388	143.7638396	140.0686156	112.6673028	127.6289647	124.2639367	164.7457076	140.4955487	113.2416051	88.93922847	83.33806061	102.980373	111.9988499	127.6358564	127.5967686
0	P19	B_Test_1	No Distraction Test	8	160.3828485	148.6739787	168.2565227	148.1049607	124.625068	181.4372112	147.6890062	143.6423077	115.3464157	130.0258109	127.5988079	167.9949202	142.687591	115.1309295	90.22676814	87.65368737	107.6379704	115.1334968	130.4470487	131.1874642
0	P19	B_Test_1	No Distraction Test	8	158.9023684	147.6941518	164.4841384	144.4733497	118.4515183	178.5860033	147.3849908	141.501355	113.5176405	127.2358847	126.3746897	166.2726469	140.8902765	111.7873225	90.10979979	91.26623503	110.926548	115.3462592	130.0867862	131.5227841
0	P19	B_Test_1	No Distraction Test	8	161.4233049	149.4560497	168.1160662	147.7570686	121.0462726	177.1512035	151.2509857	144.7052561	114.5351463	131.4509962	128.7131544	170.7585066	145.6909459	116.2282275	94.34022853	93.01445737	113.2333466	117.9582958	134.5389016	135.2896225
0	P19	B_Test_1	No Distraction Test	8	164.3678734	152.7144731	169.7568068	150.1941276	124.1745642	177.8020089	152.5202418	147.2828859	118.157009	133.3147046	131.9164501	170.6522011	146.1817385	117.4476258	95.28001617	93.70057354	114.2697665	119.6825118	135.1974896	136.6863909
0	P19	B_Test_1	No Distraction Test	8	173.6229281	160.4308434	175.1276339	154.8065352	129.1894711	176.87087	155.204926	151.4706603	121.0257684	137.4934283	134.9329268	173.8212441	149.3993297	121.2027729	97.11988411	94.3471483	114.8693645	121.2679392	137.7067122	138.582403
0	P19	B_Test_1	No Distraction Test	8	173.4402519	160.5295225	173.9802758	154.0711493	129.9976471	172.8544837	153.5639766	150.1778318	120.7069992	135.5312365	133.616047	171.3948836	147.616116	121.3886734	97.30170823	96.30222927	116.2568365	119.8580581	135.813041	136.7244824
0	P19	B_Test_1	No Distraction Test	8	177.3361059	164.3110695	176.964088	156.8741829	131.7935669	174.167731	156.7133014	151.5181589	122.4535778	137.4297005	134.9893453	176.2498804	152.0854736	124.7480624	99.78761164	98.35046668	118.5287986	122.7199656	139.4801697	139.6447289
0	P19	B_Test_1	No Distraction Test	8	178.4855338	165.3946602	180.3168275	160.4693766	135.4484657	177.2055548	160.027787	154.1149532	124.6881133	140.0102774	137.7913441	180.0191125	156.3509906	128.9969174	103.1626781	100.6016818	120.5213609	125.6807083	142.9739344	143.1691945
0	P19	B_Test_1	No Distraction Test	8	178.1767972	164.9769344	180.2783394	160.7658955	136.0583753	178.8245522	160.9008939	154.7760564	125.350792	141.0095197	138.0353625	180.3256916	157.4609158	130.6235861	103.934194	100.977391	121.0778974	126.7572666	144.1984917	143.8773194
0	P19	B_Test_1	No Distraction Test	8	153.8275212	148.9324941	173.5147901	162.2921202	142.9345866	164.666158	158.5841993	150.8010432	129.0880045	140.5702089	138.9747159	176.0043752	160.1139665	137.8985967	115.7351039	117.694686	131.014785	132.0998055	145.7731506	146.129675
0	P19	B_Test_1	No Distraction Test	8	155.1077632	153.9851737	180.4571269	173.1831131	152.0740701	179.1570683	168.7604498	160.4357145	136.342356	151.1298779	148.0420557	185.3803248	172.742351	147.2060968	124.9437472	123.1077649	133.5249312	142.1083698	156.7511447	156.442111
0	P19	B_Test_1	No Distraction Test	8	153.3696575	151.5400798	179.3194008	170.151406	145.4841457	180.6110002	167.2504714	161.0286389	136.9465673	152.2499415	149.6516175	181.3775149	165.7571963	137.4351172	121.860218	121.2235021	131.8225566	139.8764334	155.4311774	155.5571486
0	P19	B_Test_1	No Distraction Test	8	150.8437612	143.1787999	158.4897193	143.4878327	124.1365308	170.7461515	123.5526866	129.5007394	105.2785448	117.1500759	113.9717546	148.9002355	126.1842617	98.93362738	68.13016563	52.16154446	72.30377646	91.87242558	106.7717677	105.9875417
0	P19	B_Test_1	No Distraction Test	8	151.5907182	145.0216631	160.7926142	146.245423	126.9840304	176.304716	123.7522761	131.6592775	109.18957	119.8519666	117.1319799	149.7223086	125.4665852	96.86096106	70.14542841	50.36773677	69.52955375	91.93311653	106.9805934	106.1240013
0	P19	B_Test_1	No Distraction Test	8	152.7053301	146.3086001	157.5958641	142.7159882	123.0043406	177.7241446	122.5945788	129.0051562	104.5774336	117.2782509	113.0862493	148.0699693	123.9299366	94.87393364	66.07862826	47.50209167	69.26800719	89.72555205	105.686806	104.340097
0	P19	B_Test_1	No Distraction Test	8	150.3317544	144.287765	156.6837707	141.7217433	122.0070411	175.2514021	121.4569314	128.2017622	103.9126645	116.5359281	112.2541366	146.6168617	122.560355	93.78280618	65.28823782	47.68987111	69.33501524	88.75669751	104.6858201	103.2480004
0	P19	B_Test_1	No Distraction Test	8	152.7342475	146.0850988	161.3088081	146.4980706	127.1896277	180.5384809	126.6395884	132.3182474	107.5807763	120.230271	116.0159876	152.2855519	129.3909492	101.4946139	70.85478675	52.94407203	72.67956562	93.95965977	109.7330976	108.3175337
0	P19	B_Test_1	No Distraction Test	8	150.8400052	142.4752493	158.5815046	141.9306716	122.3859087	178.7406374	125.8535705	129.9145633	104.44395	117.5899721	112.9184725	150.6577428	126.0173167	97.7474747	67.90670015	51.73527385	72.85550142	92.37858582	108.6136344	107.1309342
0	P19	B_Test_1	No Distraction Test	8	151.8806538	143.2201017	158.4700216	140.9938109	121.2959852	175.3548307	122.2695093	129.5140253	103.9179831	116.6382812	112.6798486	147.0869522	121.5621529	93.34038323	63.52214456	47.26481969	70.41296361	88.75084974	104.7280032	103.6217515
0	P19	B_Test_1	No Distraction Test	8	155.6042313	145.1096084	154.6944658	133.7799633	109.7860828	180.0793005	131.4231919	128.3298451	97.86490122	109.7907815	109.9241024	152.8921708	124.3771572	93.32978245	67.26998846	59.7167709	83.15456514	94.91093539	111.390973	112.6421003
0	P19	B_Test_1	No Distraction Test	8	151.2654178	141.5356553	148.3427112	127.6968467	104.9788579	179.0792226	126.4276876	120.2401937	89.81801202	102.9609369	101.552173	149.0782372	119.9940598	88.92375053	61.53132787	53.8825022	79.38810486	89.37790638	106.2731212	107.0542353
0	P19	B_Test_1	No Distraction Test	8	152.0557864	143.4782461	152.6145179	133.1120714	109.4236152	174.5821953	127.5707413	124.8481212	96.19581681	109.5865024	107.6377296	150.7854998	123.0662639	91.77067507	65.93165608	57.63809061	81.50001406	92.68757338	109.1142878	109.5407091
0	P19	B_Test_1	No Distraction Test	8	155.0977012	147.1178869	156.0189244	137.7478611	114.457903	177.3361665	129.9711692	127.7482309	100.1176596	113.8221844	110.0154685	153.3062646	126.1801451	95.73839191	68.73738192	59.48828641	82.80067649	95.41778421	111.7795478	111.508149
0	P19	B_Test_1	No Distraction Test	8	158.5290523	154.302912	159.8065009	145.5402919	123.1976188	172.9392205	129.1689325	130.5840399	105.1730771	118.3468361	113.5008863	154.5869559	130.7811776	101.0495101	73.09002038	58.51120575	78.6847244	96.40509057	112.1409558	111.1922621
0	P19	B_Test_1	No Distraction Test	8	164.1695229	162.2293781	162.5486939	150.5621568	130.517457	169.5067154	129.5818997	133.1104664	109.7460834	123.0253446	116.5121408	155.9412156	134.5189669	107.2890859	77.30819383	59.6909661	77.17869672	98.28090849	114.0776033	111.6155453
0	P19	B_Test_1	No Distraction Test	8	163.7491223	163.7445995	163.8648518	153.3870761	134.3363933	164.999301	128.9400393	134.8742928	111.1598581	125.5323965	118.0379904	155.6303931	135.8869896	110.0443331	78.26149734	59.42067224	75.21357329	97.20052143	113.8973819	110.4450734
0	P19	B_Test_1	No Distraction Test	8	160.4610526	161.6475735	167.7160728	157.4510889	137.0427436	183.0636108	134.5504442	137.3147734	113.225584	126.9439801	119.864887	162.0786048	139.9760365	110.8785728	80.77191806	69.31234624	86.03553513	101.4870389	117.2906806	115.402182
0	P19	B_Test_1	No Distraction Test	8	161.3731153	162.2905039	166.5784417	156.665568	137.8883736	181.4388665	130.7936733	136.5351631	113.1232699	127.1496042	119.2874507	157.1947143	135.4650037	107.4220648	76.28968022	64.98720082	82.85767174	97.7719189	114.0311661	111.367015
0	P19	B_Test_1	No Distraction Test	8	168.2425054	168.6385592	168.3973313	158.5759663	140.3070467	183.0980865	127.9902222	137.451401	115.2686323	128.3287712	121.1357217	155.5300703	133.3314152	105.4179895	74.32552539	60.91674483	79.50494899	95.89534578	111.2341964	109.0117779
0	P19	B_Test_1	No Distraction Test	8	169.6003195	170.6064838	167.7820747	158.4462674	139.9149664	179.5221187	127.5934263	137.2152269	115.1439638	128.6588764	121.1190915	155.4546704	134.2471458	106.7135001	76.10559603	59.95229434	77.08091452	95.95942886	111.4813501	108.5411018
0	P19	B_Test_1	No Distraction Test	8	169.0946886	170.1636189	164.8007643	155.2446369	136.4963199	179.5206835	124.1257333	134.4185382	112.4455725	125.5094538	118.6993599	152.0464358	130.2857949	102.3670086	71.75422304	54.67951816	73.38893347	92.71411875	107.71808	105.442331
0	P19	B_Test_1	No Distraction Test	8	173.0533969	174.0437782	164.9975456	155.6516107	137.9013673	182.2106446	121.5313076	134.0734983	112.6113134	124.7624103	118.6657668	149.5695954	127.2904182	100.0083092	67.78230477	47.79624442	69.95527388	90.3107161	104.7648843	103.0490808
0	P19	B_Test_1	No Distraction Test	8	176.3838696	177.9704744	165.6834807	157.7114005	140.7635233	178.1675039	116.1312132	134.3058179	114.3494281	125.9014786	119.9532365	144.8103897	123.7668095	97.22629179	64.35527377	40.70777356	63.85940457	86.14482863	100.2222664	98.50007712
0	P19	B_Test_1	No Distraction Test	8	183.3979646	185.300641	167.5691084	159.9855524	142.2030706	183.3475023	111.3145765	134.5937811	114.7599815	126.3359008	121.0661026	142.2708212	118.6680545	89.14252583	57.62225879	30.12000669	57.29301584	80.03692498	94.77973355	93.90651424
0	P19	B_Test_1	No Distraction Test	8	181.8950069	183.6402465	162.8140308	155.9296558	140.1352242	178.2791233	100.9072712	129.9560014	111.5036064	122.7287625	116.1822111	133.0542446	109.1646122	80.53615466	46.77913641	20.25117097	47.60200459	69.46581999	84.2491558	82.49662388
0	P19	B_Test_1	No Distraction Test	8	177.1369402	175.691654	172.5185331	162.4360574	145.3081475	184.3484496	118.1025834	139.3199277	119.0174808	131.7805294	122.8388405	149.1994221	126.4877654	98.81299424	63.99268729	32.87009133	54.33677293	86.45128768	102.320995	97.99485546
0	P19	B_Test_1	No Distraction Test	8	175.318587	172.0254291	174.6582522	163.1298257	144.4309335	192.6856643	127.7708678	139.9461516	118.3833778	131.1851541	123.0188054	159.1314795	136.9717786	108.9320019	73.57690644	45.50161767	67.49822896	96.43431468	111.6010349	107.796763
0	P19	B_Test_1	No Distraction Test	8	176.7065561	173.3354175	178.5627359	166.3754335	146.8464611	196.2966503	131.7795482	142.4869262	118.6757671	133.6083091	123.6161942	163.1267261	139.767264	111.2356093	74.70458724	48.17147463	70.70220003	97.1570372	114.3686351	110.0039643
1	P19	B_Test_1	No Distraction Test	8	121.9870409	114.5094084	135.3821213	122.4907597	103.6524728	136.154966	121.7113891	116.5854601	95.83722339	105.1989939	104.1934999	135.871329	119.5231464	98.48230347	81.10515981	79.7628106	91.66711126	97.0035695	108.9918967	109.3585036
1	P19	B_Test_1	No Distraction Test	8	126.0063094	119.6158699	139.4141333	126.9148117	109.1035959	133.6203695	122.2119363	121.8565721	99.9920286	110.499161	109.0174633	135.5668692	118.9481446	98.30096889	80.14421862	77.77404532	88.86499481	95.85830062	109.1371827	109.1183699
1	P19	B_Test_1	No Distraction Test	8	125.3803099	120.5638077	138.6678276	127.3942766	109.8661518	136.3915567	121.3595501	120.2550234	99.27711397	109.6809586	107.7790634	135.8645163	119.8913637	98.89618621	79.50662124	76.09630341	87.99808413	95.59508039	108.4048213	108.1507399
1	P19	B_Test_1	No Distraction Test	8	122.7667808	119.4896133	134.8588557	125.5246085	110.2806158	134.3640016	118.305736	115.618212	97.01458249	107.5030204	103.8286054	133.7735441	119.7809741	100.2878847	81.03078396	76.85182119	86.5946203	94.48659327	106.9318351	105.8866004
1	P19	B_Test_1	No Distraction Test	8	122.3879833	117.9702838	132.9698408	122.6111381	106.6820414	131.2988211	115.7823003	113.8228578	94.86524355	105.5098291	101.7917839	131.0846387	116.1097533	96.28374831	77.06797873	73.06075669	84.01911985	91.51638883	103.9121766	103.0358401
1	P19	B_Test_1	No Distraction Test	8	123.7841754	119.5214553	133.8222588	123.807571	108.6402426	133.923687	118.5541018	115.3494719	96.28409018	107.3258767	103.2854733	133.3135098	118.9463057	99.9545541	79.75000655	76.14046771	87.01448609	94.09638575	106.9700311	105.8056713
1	P19	B_Test_1	No Distraction Test	8	125.3912239	122.2820912	138.0200068	128.7819912	113.2669847	136.9112014	123.1777084	119.3915614	99.87678205	111.5256522	107.3621992	137.9467457	124.0831215	104.4997979	84.56548602	81.52052906	91.98294672	98.25676458	111.8130144	110.3272499
1	P19	B_Test_1	No Distraction Test	8	127.4339587	125.710263	139.3644036	131.3706694	116.1619345	134.3770414	122.8060263	120.6155726	101.4065926	113.2030973	108.5682202	137.7956862	124.9316849	105.6652733	85.46106338	83.25259319	93.00829287	98.12844051	111.7845285	109.7887902
1	P19	B_Test_1	No Distraction Test	8	129.2679807	128.336573	139.7188704	133.1760751	118.4379803	133.2593896	121.3304646	121.275634	102.8158011	114.3634898	110.0195286	136.1018059	124.8633262	105.7563278	84.70065408	81.60573908	91.39208177	97.39114386	110.7663653	108.9792739
1	P19	B_Test_1	No Distraction Test	8	131.5637436	131.7215487	140.4223995	134.7728693	119.2993853	133.1722588	121.2884377	121.959542	104.6373709	115.5417302	111.4704447	136.5126801	125.704807	105.9379244	86.16852144	82.54841132	91.37144376	98.52053884	111.1906158	109.5426139
1	P19	B_Test_1	No Distraction Test	8	134.9215728	134.1496758	144.0046575	137.6022643	122.7687565	134.9213294	124.8228441	126.2036885	107.688496	119.115915	114.8886736	139.3436306	127.8946908	108.8533282	88.15766113	84.38126601	93.50773461	100.4400998	113.7760109	112.2631675
1	P19	B_Test_1	No Distraction Test	8	134.3654676	133.3196037	144.9633162	138.4264212	123.0416371	137.122567	125.47326	126.4434104	108.0173368	119.12138	115.1551736	140.6314963	128.8177764	109.131847	88.84073575	86.32587854	94.78325161	100.9978567	114.1697793	112.9388177
1	P19	B_Test_1	No Distraction Test	8	132.722577	131.499084	144.6226631	137.567572	121.8851347	138.1298708	127.0129862	126.238144	106.2508285	118.1414841	114.2721957	142.0227206	129.8659255	109.7282756	88.65074057	84.88197513	94.07386612	101.4172183	115.2021838	113.9973787
1	P19	B_Test_1	No Distraction Test	8	129.4987053	128.439439	143.3632257	135.9892982	120.4082054	139.8777584	127.0679964	123.8726976	105.0171788	116.0083621	112.5042731	143.4988555	130.6309856	110.7608503	90.88602469	87.93496474	96.10413638	102.5534416	115.899399	114.4490175
1	P19	B_Test_1	No Distraction Test	8	128.1698454	127.2110198	142.0471888	134.5425473	118.7896562	140.514272	126.9538931	122.0079421	103.0807567	114.5162505	110.3894994	144.0535997	130.852274	110.6848744	90.97047178	87.90545775	96.26024352	102.8756762	115.9964475	114.6275508
1	P19	B_Test_1	No Distraction Test	8	128.8046987	128.5285707	143.5046656	136.4634079	120.7458288	141.4557746	129.547405	123.8325366	103.2696271	115.7131799	111.4457907	146.0564278	133.439514	113.137254	92.14914182	89.1376945	96.91839105	103.9661845	117.8967215	116.4873317
1	P19	B_Test_1	No Distraction Test	8	128.767062	129.4330536	143.3567494	137.2545216	122.1311844	142.1934328	130.6963034	123.9761105	102.957719	116.2086034	111.0232093	146.4908018	134.544074	114.3938483	92.81687644	89.87992674	97.87541807	104.1226474	118.7516196	117.1464293
1	P19	B_Test_1	No Distraction Test	8	130.3089238	130.436358	144.5644001	137.779091	122.3890577	142.7502715	130.4531559	124.1482591	103.4681189	117.05225	111.2808021	147.430015	134.6470811	113.7678492	93.22956853	88.92591035	97.41268718	104.1344018	118.9224266	116.9506313
1	P19	B_Test_1	No Distraction Test	8	131.183543	132.3889498	146.7847817	140.4254832	124.213933	144.1256882	131.8891692	126.2002994	106.0141606	119.1501932	113.6410968	149.0932997	136.1981412	114.4625208	94.5398678	90.3052925	98.1378898	106.0723151	120.4288596	118.4299154
1	P19	B_Test_1	No Distraction Test	8	132.6670162	132.346132	148.9382067	141.0491786	124.5805194	144.5640535	132.3224623	128.5111396	107.958894	121.0475165	115.4710812	149.2522845	135.112891	113.5167651	94.23451253	89.01818537	97.59641098	106.052967	120.3498472	118.2510084
1	P19	B_Test_1	No Distraction Test	8	134.9550395	133.9464911	151.0044768	143.3255801	127.6117035	138.1701971	132.3359897	131.3733197	110.7275598	124.2859155	118.1569277	148.7057221	135.5399416	115.2325605	93.98035281	88.63829261	95.91027107	105.8400112	120.7135937	117.9184265
0	P19	B_Test_1	No Distraction Test	8	131.1795004	134.987344	146.9224343	143.2621999	126.1649146	134.4407317	129.1486916	126.163339	111.8101874	123.6903368	117.6433016	147.0636428	135.3207237	113.9825561	100.5570637	101.4699553	106.5165125	108.8214652	122.1205658	119.7499087
0	P19	B_Test_1	No Distraction Test	8	130.0542905	133.6734518	167.0408004	163.2796873	146.2338477	151.941505	170.7487038	151.3044013	131.2348623	144.8634112	140.1826733	182.3921209	172.5230184	151.4284401	136.1616325	140.5000091	143.9133749	144.0989681	160.1305895	158.0465724
0	P19	B_Test_1	No Distraction Test	8	150.0966223	146.4431076	159.0327102	148.9808919	131.2151417	152.1407003	136.177404	136.9777033	117.3061314	129.9509699	125.4099131	154.8046451	139.7134388	118.2924361	94.99037028	91.68182888	106.8930588	111.7811217	125.2385157	124.092997
0	P19	B_Test_1	No Distraction Test	8	147.020794	147.4064443	157.8129789	151.1454138	134.3920166	152.1686135	136.72925	137.2230173	115.4910125	129.1871877	123.6876687	154.1045822	141.161679	117.5039231	94.67018369	92.7783163	105.5741085	109.2927331	124.3544455	123.2197654
0	P19	B_Test_1	No Distraction Test	8	145.7734482	145.2465378	155.5850809	147.2090357	128.5441356	147.398557	132.0234773	134.8144268	110.6625015	125.7785362	120.3900037	150.3077604	135.7471975	111.0435369	88.20136744	83.81960299	98.74009404	103.0817498	118.7242445	117.6403866
0	P19	B_Test_1	No Distraction Test	8	139.1012755	136.7540492	152.3747495	142.0567832	125.0079321	153.8461491	134.3308673	132.1292602	106.5465601	122.3075545	116.9447424	151.5763653	135.3709278	111.8626481	88.19388884	84.6924722	100.8069316	104.4125418	120.2210185	119.29549
0	P19	B_Test_1	No Distraction Test	8	138.6160241	136.2719608	149.705199	139.2751057	122.6355903	152.8310756	130.5378783	128.0165768	103.500143	118.6631144	112.9332053	148.9438771	132.5205775	109.5056344	86.73715981	81.56513673	97.06308463	101.8317169	117.0994108	115.7181989
0	P19	B_Test_1	No Distraction Test	8	138.7580511	135.8818252	150.8918054	139.9673184	123.6213195	154.3069231	130.1700996	127.9062656	103.9199314	118.2172886	112.8538449	149.3348972	132.3772075	109.4902918	86.62277825	80.64940656	96.66840466	101.6560551	116.3307341	115.2102046
0	P19	B_Test_1	No Distraction Test	8	136.3190279	133.725108	149.8971352	139.3614046	123.6866319	154.2832437	129.501099	127.3708024	103.8375762	117.6520061	112.4347208	148.5805816	132.014406	109.6475568	86.98375702	80.97599648	96.84932604	101.2171326	115.5424781	114.4608457
0	P19	B_Test_1	No Distraction Test	8	136.9406689	133.5803715	149.7570731	138.1629059	121.4517074	154.4890538	129.4460144	126.7523981	102.7467097	116.8943995	111.2879063	148.9983183	131.2824301	107.681163	85.05412133	78.84918855	94.73530817	100.4609252	115.1947407	113.9167351
1	P19	B_Test_1	No Distraction Test	8	148.0756458	137.9221091	159.8929855	141.1801604	118.0032641	173.6371055	143.4668959	135.6172056	107.4857251	123.535545	119.0246798	163.7452946	139.9062482	112.2323769	90.11583143	90.23897486	107.2126866	111.6728608	127.4926631	127.4663534
1	P19	B_Test_1	No Distraction Test	8	146.901264	138.6782259	157.4514624	140.1588258	116.2228571	175.705869	143.82862	133.7361021	105.5025135	121.4844858	117.1175955	163.5381273	140.4527403	111.8566161	90.65621521	91.4442468	108.8525137	111.7259865	127.6210628	127.7116237
1	P19	B_Test_1	No Distraction Test	8	148.9513205	141.3454625	161.4042921	144.3587584	120.0256242	176.8755587	144.5468016	137.0257708	108.9067667	124.8554433	120.7554279	165.149216	141.894168	112.758691	91.84347017	91.51697574	109.0151141	112.5767266	128.4764799	128.6114742
1	P19	B_Test_1	No Distraction Test	8	148.7367433	140.294546	162.1131201	144.7764522	120.565708	178.5030308	146.3020281	138.1824511	110.2073313	125.6409109	122.1820443	166.188996	143.0234524	114.0713754	92.74052869	92.04662511	109.8758811	114.5293303	130.0600183	130.4184778
1	P19	B_Test_1	No Distraction Test	8	152.701207	146.4410529	164.981099	149.9778289	126.6401407	176.5535369	146.8661085	141.6436976	114.4700773	130.1303459	126.5236534	166.6565731	145.6262666	117.6927654	94.9025675	94.33309945	110.9399215	115.375695	131.5476291	131.4883968
1	P19	B_Test_1	No Distraction Test	8	154.8570848	148.5707665	164.9714485	150.2372243	128.1617601	172.1643043	143.2210178	140.0152169	113.8678072	129.2250034	124.7652909	163.9190065	143.0552932	116.0909085	92.3033808	92.15463309	107.4035039	111.9663747	128.2364821	127.850789
1	P19	B_Test_1	No Distraction Test	8	160.7719956	154.8078734	171.1557162	156.7854526	135.7394843	173.9617005	150.1473789	148.216405	121.1530917	134.9043938	132.6466441	168.1610444	147.8549562	121.3642178	96.46933567	95.02242009	111.1820432	117.345913	133.878926	133.6679265
1	P19	B_Test_1	No Distraction Test	8	168.060449	164.1240672	176.3271115	164.7704452	145.4423539	172.7989256	155.0378995	154.5201529	126.9058592	138.6947891	137.8986632	171.2020631	153.7299882	128.2077985	100.3445176	95.44304545	112.4205736	121.1045659	137.2575653	137.6572012
1	P19	B_Test_1	No Distraction Test	8	177.6303076	179.361413	185.8525817	180.0206991	160.7344734	176.1644681	160.8760978	159.7057817	132.1206475	145.267718	142.1838364	180.2747691	167.4319481	141.8604987	109.1775131	103.1766487	119.2157132	126.0676368	143.5008374	142.7154018
1	P19	B_Test_1	No Distraction Test	8	176.4416891	181.3286702	180.6820019	176.2658727	157.1975807	168.8300322	156.4187257	157.4818652	132.4080185	142.8386287	142.2846184	175.2403973	161.8728728	134.7844548	106.7794549	99.23079927	116.8244052	123.5553758	138.626057	138.778069
1	P19	B_Test_1	No Distraction Test	8	171.5349937	176.9019504	183.3849485	179.2546904	161.6448966	176.4797112	159.0732186	160.5985503	134.8141272	146.1504723	145.7238906	177.2929924	163.9580413	138.0627655	110.3894402	103.5235485	120.4674267	126.1829709	141.2357328	141.7885803
1	P19	B_Test_1	No Distraction Test	8	168.1407787	171.1424895	181.8505337	175.6401355	159.8031757	178.2604525	162.7433863	159.356913	132.9198044	144.9039588	144.0037588	181.2001198	166.9883785	143.0013217	114.4496051	107.8608769	126.2339365	129.3377912	144.9083465	145.3579935
1	P19	B_Test_1	No Distraction Test	8	164.065613	166.9661332	180.8559998	174.2399097	157.4649597	179.206854	162.1353795	157.1162412	130.5621602	143.3676558	141.9291918	182.3975456	167.9286778	142.6192659	114.8647651	108.2105056	125.0347706	129.1155362	144.9674754	145.2340071
0	P19	B_Test_1	No Distraction Test	8	148.5606619	139.1526455	156.8405228	139.6695649	119.1312292	170.3140772	134.2890859	131.9230303	106.2335318	115.8460294	116.3621146	154.6537182	130.0274212	101.2064747	78.50998086	72.73027771	91.49374129	102.2127789	115.9704282	117.6109385
0	P19	B_Test_1	No Distraction Test	8	143.0825263	134.0982341	153.4581481	136.2316214	115.2817663	160.1186223	130.1127148	128.2396826	102.2732317	112.2581285	112.6846194	150.6222873	126.4025318	97.34156382	75.69915353	70.83066573	88.93591565	98.12523563	112.4230092	113.7643266
0	P19	B_Test_1	No Distraction Test	8	140.9811738	130.171092	153.2653281	134.4522807	113.5790179	162.2277614	129.7750423	127.679145	101.3626394	111.2059677	111.849075	150.229636	125.1180423	96.57301417	74.96813584	70.68602137	88.80337307	97.44712451	111.8406685	113.3091969
0	P19	B_Test_1	No Distraction Test	8	139.7851886	128.8144809	152.1050431	133.4585477	113.3284997	162.4133375	130.3365984	127.0170135	100.3020849	110.6006467	110.7469339	150.0857647	125.278703	97.38822598	75.08315271	69.93743568	88.11534223	97.58766901	112.1864848	113.7112325
0	P19	B_Test_1	No Distraction Test	8	139.4034675	128.8056878	152.3899284	133.8880341	113.0198136	159.2265661	129.6197429	127.5005189	100.1952998	110.929371	110.9164459	149.5840587	124.9300034	96.83069795	74.88718569	70.35166665	88.37507043	96.32289211	111.4100109	112.8685921
0	P19	B_Test_1	No Distraction Test	8	140.2746111	131.008649	152.2394003	134.4168988	113.1302021	156.0393867	128.5368142	127.4043669	100.1640441	112.3714261	111.3546984	148.7620537	124.380134	96.22687217	74.16859384	70.56187202	87.75051791	95.8295171	111.3037127	112.2640407
0	P19	B_Test_1	No Distraction Test	8	138.1151851	130.2165658	150.7921669	134.746823	114.6091479	157.9864187	130.9395167	126.1223829	98.88949233	112.5857266	109.5105777	150.7704496	128.5417881	101.5696666	77.92299468	73.50623766	90.28419813	98.68713677	114.4120459	114.6792171
0	P19	B_Test_1	No Distraction Test	8	142.6120176	134.8735728	151.8906115	136.0459886	117.0333736	156.0271139	130.9878392	127.0813097	100.3795441	114.2329102	110.4132008	151.0536887	128.8538938	102.7781117	78.54783991	73.87211165	90.54412893	98.66533668	114.4816764	114.2765312
0	P19	B_Test_1	No Distraction Test	8	145.8609661	137.7119816	153.5384103	137.7551841	118.3062569	153.7803965	132.3814487	128.9120289	102.9907887	116.1659743	112.8375022	152.0401167	130.4925552	104.868786	80.21386396	75.42822225	92.21616375	101.1186102	116.4214152	116.2507347
0	P19	B_Test_1	No Distraction Test	8	144.1479341	136.3596586	153.8397893	138.5626673	118.5858475	153.258618	133.7679164	130.3133365	104.4085598	116.4826639	114.6002162	152.5628436	131.6156057	105.8033859	81.16449714	75.3344957	92.30013134	102.4178257	117.2119734	117.4998564
0	P19	B_Test_1	No Distraction Test	8	147.2283105	138.4551071	156.7125456	140.7442411	120.2512422	154.9443856	136.1933437	132.2337072	105.4912368	117.2662279	115.5969397	155.5472388	134.184012	107.8724084	83.04007838	76.77256285	94.07684344	103.5546462	118.642678	119.0074307
0	P19	B_Test_1	No Distraction Test	8	148.7214421	140.0070463	158.3414399	142.2233026	121.6143073	156.3084132	134.9549058	132.9333985	107.7782595	118.5261815	117.0207513	155.3223926	133.3367396	107.0197213	83.11998962	75.57124885	92.40914297	103.6568455	117.9149445	118.4409153
0	P19	B_Test_1	No Distraction Test	8	151.0271947	141.1889476	159.1660345	141.3338797	120.5516029	160.437541	136.4597912	134.1327319	106.992808	118.5519974	117.1628236	156.0605277	132.4434681	105.6171482	82.37628856	75.99183057	94.07640846	103.3690818	118.405117	119.2282915
0	P19	B_Test_1	No Distraction Test	8	153.2627697	144.3023099	158.4054353	140.6366849	120.0023478	161.8915538	133.7856443	133.0061538	106.2166991	118.5198322	116.5604752	154.6181842	130.0723553	102.529665	78.51669119	70.72654907	89.8926383	101.0806423	116.1652768	116.8675842
0	P19	B_Test_1	No Distraction Test	8	155.7464556	148.087829	159.3648098	142.4681089	122.2710132	163.0911142	131.535877	133.7192449	108.5486476	120.2899571	118.1681871	153.1543092	128.4073705	100.3606696	77.17850589	67.91341147	86.69862532	99.71988265	114.5081307	115.0570056
0	P19	B_Test_1	No Distraction Test	8	158.3970245	153.2557299	160.0809775	145.552969	126.9478945	162.9672043	129.4526735	133.2996772	109.8737169	121.7784991	117.9317	153.2220657	129.6371192	101.7272541	78.07656478	65.93339081	83.47779911	98.43140643	113.088302	113.0849563
0	P19	B_Test_1	No Distraction Test	8	159.2607639	153.4339047	174.3837381	163.4566042	144.6708461	156.2847995	153.351721	151.7228611	133.7055441	143.7146041	142.5895789	171.2600862	156.4010939	135.6878465	115.9393967	117.5577026	127.3734159	131.3247802	142.8624494	143.7304676
0	P19	B_Test_1	No Distraction Test	8	169.9211897	164.7699801	198.2942663	187.3036879	160.407037	178.9328449	182.7020501	171.8978914	149.2829867	161.9840461	160.8738651	205.4882394	190.2666885	162.6151093	144.594745	145.9757685	154.6732125	157.3140509	170.8440928	171.4137283
0	P19	B_Test_1	No Distraction Test	8	198.2021104	190.9766304	211.1084464	196.5628878	166.4934088	210.7157768	191.8897883	180.7139827	157.7810019	169.6616124	168.3959391	218.0517256	196.2005949	162.2609644	141.774839	134.494454	147.0477993	162.2302662	177.7441133	177.6619171
0	P19	B_Test_1	No Distraction Test	8	193.3877321	184.552158	224.9949943	207.4000409	172.0285881	211.9672829	203.358124	193.3304662	161.9264092	182.9331914	176.7438539	231.5626469	207.1505044	168.2760628	143.0314563	137.0849522	150.2029935	167.1866591	188.219211	186.7154394
0	P19	B_Test_1	No Distraction Test	8	205.13729	189.594786	230.3219363	208.1824405	178.3790462	234.9516259	207.0311324	196.48225	163.5815943	183.4894227	177.3824565	234.5329966	208.0641983	174.122284	140.6991237	126.7028559	143.2433229	167.9301573	189.4541376	187.0028384
0	P19	B_Test_1	No Distraction Test	8	213.3819433	209.705501	240.8869224	225.5954666	189.882576	254.5167858	211.7324707	201.8946663	170.2265615	190.2973783	183.1475116	247.4510929	220.8301503	176.8537882	140.8803593	121.0879665	143.1810658	170.8350466	193.2261061	189.559273
0	P19	B_Test_1	No Distraction Test	8	223.026413	220.8426031	247.4759779	231.4755495	191.1144393	280.3510465	210.97186	202.3010887	175.2246386	189.938933	186.0432716	252.2511865	221.5893846	171.2361199	143.825907	122.8251311	149.5457346	170.5196659	191.5292936	188.3776775
0	P19	B_Test_1	No Distraction Test	8	246.0403664	244.9029985	263.8264915	248.4525189	208.9705468	314.9304774	229.3595622	218.3360178	189.4839625	206.2379049	201.1805413	269.9133644	235.4675962	182.9962676	159.0891979	131.1612811	162.4296196	184.0532881	207.8286808	205.3461376
0	P19	B_Test_1	No Distraction Test	8	262.6917444	256.9574155	279.9438255	257.3763303	207.819696	320.5775048	218.5172363	229.8798564	195.1502468	213.923119	207.10227	265.3039761	221.5983219	158.5547188	136.320579	105.7969684	147.5892427	166.9393735	191.7020717	190.7788136
0	P19	B_Test_1	No Distraction Test	8	288.1134078	273.9345401	300.1478923	264.9523249	206.8127481	334.4609939	219.4791754	248.700623	203.1933251	226.5090758	220.9937311	269.7192926	213.2031474	141.6485826	117.1703352	85.52514526	142.0201011	157.292938	186.5423888	186.0227641
0	P19	B_Test_1	No Distraction Test	8	164.5717896	159.9562149	173.4479105	159.4783002	139.0700772	176.6862553	146.6246705	144.3819906	117.1571208	133.1546083	126.5488148	170.8735911	149.1661776	120.4259826	93.011686	85.0274826	103.3238938	112.2914608	130.0367723	128.6713466
0	P19	B_Test_1	No Distraction Test	8	122.460396	121.7023702	153.5109725	145.5235529	124.7934164	155.8601001	149.5436833	133.5952473	115.3718558	126.9749105	125.2630201	167.6581464	154.9333449	131.3365828	118.9266007	123.9620994	130.9480069	127.562551	140.2613379	139.9534791
0	P19	B_Test_1	No Distraction Test	8	128.2494252	121.8685792	152.0543073	138.8196178	117.8707093	156.0327511	143.195195	130.6018678	109.7431142	122.2267428	120.3699619	161.3752099	143.7346992	119.2999791	104.5709311	105.1704678	116.5110948	118.7616883	132.2095329	131.7589738
0	P19	B_Test_1	No Distraction Test	8	121.1122431	113.4251362	143.894453	128.6563179	107.3918194	153.85456	136.6945423	124.867742	100.2528998	113.7244611	111.5496419	151.9539048	132.8616284	108.5858869	93.49934866	97.04505582	111.3370711	109.3454037	123.3596696	123.2563274
0	P19	B_Test_1	No Distraction Test	8	123.9815773	118.0783928	139.6805418	126.6144385	108.4100806	151.7829516	129.5436078	120.301201	97.20267953	110.1921958	106.1683226	145.065139	126.9423972	104.5183239	86.3000158	83.01293781	98.42590896	101.9007065	115.6281151	114.7521185
0	P19	B_Test_1	No Distraction Test	8	128.5406173	123.5359807	134.3430061	122.5996876	106.4398459	139.6671083	120.4972024	115.0435898	92.83075229	105.539144	101.0736601	136.1874616	119.3600271	98.47615667	77.92368425	72.53599158	88.05626573	93.50959367	106.9612638	106.2117013
0	P19	B_Test_1	No Distraction Test	8	131.830477	126.7894203	139.0382252	127.2396658	112.1159589	142.6359421	122.4325634	117.71642	96.12124996	107.8165472	103.6254134	139.3921299	122.4478068	102.2612467	78.97110296	70.92513876	85.73436859	95.09078577	108.5117743	107.3068095
0	P19	B_Test_1	No Distraction Test	8	134.3647304	128.0325711	141.9310201	128.5477872	111.4684909	147.9632607	124.6237051	120.8154115	98.88730071	109.859649	106.7768736	141.6720706	123.0578126	100.9571676	78.04649491	69.69779491	85.92582488	96.96409674	110.1782457	109.4288102
0	P19	B_Test_1	No Distraction Test	8	139.0993431	132.1829031	147.7288682	133.0345145	113.9178514	152.9526738	128.6026064	126.480179	102.6929883	114.2259943	111.6925563	145.857113	125.7938806	101.6390918	78.82554328	71.5264407	88.43327472	99.43820063	113.2864542	112.8893802
0	P19	B_Test_1	No Distraction Test	8	139.7998463	132.8969224	147.218407	132.4933354	114.4654682	153.1098941	130.546859	125.2975498	101.1240847	112.7310574	110.3220008	148.0787074	128.2126772	104.8431094	80.17800367	72.4496657	90.09754398	100.6184943	114.9268389	114.5179993
0	P19	B_Test_1	No Distraction Test	8	145.7582977	138.7891783	153.4869099	138.4169291	120.872583	157.2553368	133.6729066	130.7290084	106.3692514	118.6280929	115.4263516	151.6324742	130.7622492	107.3936649	82.37272719	72.72144212	90.60090347	102.6768652	118.0050895	116.9131585
0	P19	B_Test_1	No Distraction Test	8	149.8697703	141.9194392	154.5743033	138.0266104	118.4859717	158.6050273	131.850106	130.4827808	105.2619971	118.0695684	114.8160081	151.434196	128.8661245	103.5911927	78.4119801	69.18583188	87.92286638	100.5183883	116.016222	115.2097366
0	P19	B_Test_1	No Distraction Test	8	150.6471971	142.0722342	153.9883895	136.391229	115.4111233	159.7238184	129.8228824	128.9197947	102.8563368	116.1181935	112.9330113	150.8290511	126.8285492	99.60002656	74.62637907	66.01363068	86.6258953	98.03023666	113.3872288	113.0856087
0	P19	B_Test_1	No Distraction Test	8	150.079531	140.7058447	151.256422	133.2079191	113.5345603	159.8238702	127.2949659	126.1292257	100.8896751	113.9700047	110.104349	148.5316482	123.9579948	97.90243237	73.1936811	63.53364804	83.52533597	95.6924888	110.7983151	110.3198681
0	P19	B_Test_1	No Distraction Test	8	121.9079835	108.4753774	129.8487832	107.5263457	84.62277338	159.1707128	118.1906098	106.5823905	79.84157773	93.05610913	90.22331857	137.3212165	110.090874	82.20021412	64.83882842	63.26204534	81.92688798	87.33369136	101.9427779	102.3410941
0	P19	B_Test_1	No Distraction Test	8	117.7533857	107.2868402	123.432334	103.7649425	83.68447533	152.8008701	112.837672	101.5617793	76.96420118	89.41303197	85.95363668	130.715805	105.4786641	79.03324151	61.51579517	60.85359425	78.03678437	82.88482816	97.28557402	97.29281535
0	P19	B_Test_1	No Distraction Test	8	113.7368719	102.8326498	121.3488083	100.8869	79.7696645	148.1164095	112.7604426	101.2578774	75.44198064	88.65820405	85.55051041	128.8512902	103.4466408	77.64482261	59.96705498	61.09486495	80.5327911	82.06258302	97.18297069	97.20031014
0	P19	B_Test_1	No Distraction Test	8	116.8653048	103.7304141	128.381972	106.8567233	85.15164305	146.7359626	118.2243914	108.437937	81.99195754	95.60784506	93.11470167	133.7177999	108.5417287	83.26619578	65.2864813	67.00967191	85.04676218	87.7934657	103.1771897	103.2502494
0	P19	B_Test_1	No Distraction Test	8	117.8144805	104.2962388	131.6177209	111.296355	90.18676476	143.8113482	120.5256223	111.7850535	86.1376668	99.92499544	96.69600703	136.0387904	112.7432858	88.64255584	69.89001871	72.24115758	88.32337062	91.33951494	105.9323895	105.8377382
0	P19	B_Test_1	No Distraction Test	8	116.3245762	102.7270016	132.7466949	113.5197337	93.11093244	140.4834948	121.6718477	113.796816	88.01581066	101.9613504	98.77473223	135.9599857	114.4376305	91.91038786	72.67632243	74.07965203	89.86764001	92.9583819	107.0021134	107.1769153
0	P19	B_Test_1	No Distraction Test	8	115.9380251	103.0111443	130.4336489	111.9857598	92.13010878	151.6488964	122.9077252	112.2718836	88.05816492	100.7566653	98.19379161	136.4758962	115.2393039	92.8173627	75.98821451	77.69890147	91.84363538	95.99245906	108.4453846	109.4432502
0	P19	B_Test_1	No Distraction Test	8	114.8816215	103.2909944	135.5025179	118.7146983	97.99387158	153.3012012	127.0734663	117.1123597	94.84407806	106.0974521	104.8473242	141.1757705	121.5248901	98.85389022	82.38801154	83.89985647	97.45433503	102.5864656	113.9402998	114.9251407
0	P19	B_Test_1	No Distraction Test	8	110.6274116	101.6947874	134.1164998	120.824851	101.7593705	151.3462139	127.8258295	116.4539854	95.84595791	106.9255565	105.0422577	141.2264916	125.6694683	104.7122866	87.12593348	89.18228634	100.5950399	105.2400692	116.4759864	116.7285858
0	P19	B_Test_1	No Distraction Test	8	113.9615445	104.7001217	134.885589	121.670467	103.5149426	146.1390333	127.643967	117.6925254	96.55382699	108.0699301	106.0051664	140.4910077	125.3542936	105.2638404	87.65360413	88.6068435	99.92877469	104.514123	115.9817707	116.3841205
0	P19	B_Test_1	No Distraction Test	8	233.2587596	236.9404391	203.6802733	197.2384019	177.3771824	187.8433545	146.8258786	171.8349652	152.2766495	164.9117334	157.8316049	176.1888847	153.5394679	121.1520888	93.27856425	73.28264282	100.729869	112.7341486	130.1015782	128.2441668
0	P19	B_Test_1	No Distraction Test	8	232.6890081	235.4320105	203.7122843	196.9032165	176.816158	188.4377737	146.1836221	170.4558086	150.9196215	163.5618693	155.8563042	175.8618992	152.9501792	120.8103017	92.85394526	73.68656753	100.4040831	112.5239635	129.2093043	127.385197
0	P19	B_Test_1	No Distraction Test	8	239.7918378	242.8563731	209.1998524	203.5994428	184.2887681	185.0666189	146.5880379	175.1763588	156.4685815	168.2335852	160.1003648	175.4110607	154.8276527	124.8185481	94.13200912	71.70390879	99.29460643	113.1711057	129.5931409	127.1226441
0	P19	B_Test_1	No Distraction Test	8	247.6825559	247.2337345	215.6857252	206.5209437	186.712571	174.3060594	151.4833447	183.7901993	164.1988461	173.9259343	167.8380616	177.2487112	154.6629918	125.4266149	96.17162389	71.22995229	98.2905611	116.2671906	132.8029824	130.9873793
0	P19	B_Test_1	No Distraction Test	8	181.7841626	176.6814138	186.0148008	168.3519641	143.714277	181.6756121	145.8703808	155.7204806	130.6552005	141.6163176	141.2249064	172.7874887	144.9047895	112.4367702	85.72081907	80.26687361	103.6722391	113.4036108	127.4205104	129.3257401
0	P19	B_Test_1	No Distraction Test	8	181.5773439	174.9366731	177.520232	160.5517209	141.1066375	183.3296104	153.2492148	149.6924604	120.3439225	133.6840982	131.0592954	175.7006819	150.142415	120.3154453	89.83733465	77.16543597	99.27274444	115.8183905	133.4817557	133.6454936
0	P19	B_Test_1	No Distraction Test	8	201.1566627	195.0695611	187.4163026	172.1266644	152.7729995	180.7885795	154.5789696	158.4678423	132.531592	143.7413302	142.8962439	177.3395912	152.2003895	122.0078246	92.8973572	86.70208735	106.9868743	119.4307422	135.857451	137.28925
0	P19	B_Test_1	No Distraction Test	8	214.1005985	207.8205168	195.2783499	180.1129428	158.0879843	182.9478331	154.3191555	160.8111871	134.9147881	147.1245538	144.8414109	180.6608713	154.4350134	122.8181753	93.57072259	94.79509971	116.6317472	120.5585264	136.22643	137.7771927
0	P19	B_Test_1	No Distraction Test	8	210.260484	202.5141152	194.6565757	178.0107699	155.4851075	180.0038905	152.8133106	161.3088983	135.7559807	148.2623805	144.9644573	178.4725462	150.6131741	119.1418258	92.45824775	92.79930858	114.5498732	118.4810533	134.6387682	135.6320795
0	P19	B_Test_1	No Distraction Test	8	218.1532081	205.8536841	207.4755584	186.9412573	161.383769	191.6223494	173.0918945	175.8515073	145.4027614	159.9602969	158.5586607	196.0229688	167.3839772	135.3280894	109.3800937	108.9044359	130.3068862	135.8996227	153.4637479	155.9594748
0	P19	B_Test_1	No Distraction Test	8	140.3946149	141.913969	162.3713359	157.8535766	145.1296621	161.0375458	153.7744041	143.345096	123.0308486	137.8702315	130.5726554	168.3041228	158.9336748	141.4705228	115.1685079	108.9628521	116.2862139	126.7734029	143.3412176	139.7055072
0	P19	B_Test_1	No Distraction Test	8	142.6676549	145.8708777	161.267946	158.6155362	145.3562633	162.4056363	152.4963907	142.4910048	122.0395065	137.5949933	129.550183	166.3857434	158.1798186	139.4363142	114.1412163	110.0401578	116.6726959	125.509996	142.3015942	138.9458333
0	P19	B_Test_1	No Distraction Test	8	145.4178964	147.9483201	164.1842276	161.5429544	148.9806762	161.4913584	155.1740114	145.6075195	126.4611995	140.9929999	133.6892279	168.8962824	161.5697936	143.9485432	118.7826623	117.3101258	123.9449335	129.912256	145.7960724	143.0097537
0	P19	B_Test_1	No Distraction Test	8	146.7364336	145.56475	169.9092907	165.1117133	149.989713	163.5920857	155.3014932	146.5264493	129.2430003	142.7486882	137.2324366	172.9173278	165.2093962	146.8465499	125.0250927	126.7130447	130.388435	134.4033469	148.0590422	146.3463181
0	P19	B_Test_1	No Distraction Test	8	164.2012064	156.4148005	197.3231147	186.0559229	161.8225648	168.8019368	175.6565061	168.5738775	143.2716687	160.8877399	156.9797883	199.5021018	186.7370848	163.4630845	141.2888967	149.7553272	149.8865371	150.8343103	166.6690419	165.9819297
0	P19	B_Test_1	No Distraction Test	8	170.9863429	174.2286752	211.9891048	208.7424238	185.5458622	206.7985776	211.3190708	189.1533892	169.7644816	183.3783249	180.3607792	229.4999326	221.4395958	197.2028852	181.5070784	191.2914264	191.3181839	188.4056098	202.6764508	201.1001597
0	P19	B_Test_1	No Distraction Test	8	118.0784134	116.0650972	135.3191568	126.5712561	109.7916502	132.2886861	124.669211	118.0131518	100.3409953	111.610786	108.1114814	139.9681057	125.8491062	105.2808255	88.5980102	86.38971961	96.82037785	103.2183545	114.6720203	114.2830718
0	P18	B_Test_1	No Distraction Test	7	142.805917	135.0959777	166.3837252	152.2110544	130.1675061	169.8334474	159.669109	144.2803368	121.3645834	133.3678947	131.2373879	175.9245486	157.7583375	133.4118951	113.6695719	116.1449074	129.3220098	131.9069079	146.2407202	146.0985113
0	P18	B_Test_1	No Distraction Test	7	144.1733637	135.1786694	167.0904439	152.0156397	130.3403468	170.8644442	160.155892	145.9172798	122.4479382	134.3925553	132.6912396	175.1743271	156.810394	133.2580557	114.9436919	118.5078905	131.2233428	132.3326821	146.456393	146.599157
0	P18	B_Test_1	No Distraction Test	7	143.9762614	135.350432	166.2067382	151.3169172	129.1218568	165.6163536	158.5242834	144.8983671	121.6050576	134.0433624	131.7121063	174.4328101	155.7882946	131.5649579	114.4414651	116.5247614	128.3077394	130.5260365	145.0321905	144.7905289
0	P18	B_Test_1	No Distraction Test	7	141.6323807	134.4983964	166.9058887	152.2424546	128.4099453	168.3424984	157.2796213	144.8965618	120.9185746	134.5230595	131.1872393	175.4830864	155.7150361	129.2551112	115.0579546	119.0371372	130.3134401	128.6338731	143.4374847	143.177048
0	P18	B_Test_1	No Distraction Test	7	142.7347749	134.8495812	167.4329243	152.1154409	127.0969385	172.6109084	160.4623495	146.185982	120.4810218	135.1273231	131.5922325	177.574455	157.7569432	130.8719088	115.8382368	122.2716852	133.4758943	130.9498281	146.379423	146.1639839
0	P18	B_Test_1	No Distraction Test	7	146.4835694	137.0922755	171.0995065	154.0002918	129.1488197	175.8527716	164.9919301	150.3301203	122.6322758	138.1479439	135.2275236	181.4476492	160.0768358	133.5570937	117.7407549	126.344812	138.8428991	133.7499674	150.2066772	150.3048835
0	P18	B_Test_1	No Distraction Test	7	152.5086773	141.7912428	171.9967432	153.1909007	128.1043972	177.9517769	166.0612926	150.6378003	123.7616888	137.1646238	136.761215	181.5477796	158.2249539	131.2675387	115.7626133	125.5927792	139.1606283	134.1775021	150.8144272	151.5056961
0	P18	B_Test_1	No Distraction Test	7	166.1435646	157.5300194	174.4970651	156.7044489	130.521676	170.505466	161.0823039	152.3422495	126.1174513	140.0078167	138.0958051	179.2549505	155.3258632	126.5752788	111.0373983	118.8591174	132.8505037	128.9048077	145.5311045	145.9663378
0	P18	B_Test_1	No Distraction Test	7	173.9352295	166.3422559	183.7170767	167.88125	142.8081541	176.5780956	167.2142432	160.7237571	137.4393749	149.8354955	147.5073124	186.6573975	164.2891096	135.6305405	118.4406176	124.3625203	138.4020092	136.4806617	152.7064689	152.7627285
0	P18	B_Test_1	No Distraction Test	7	181.4230798	173.5361472	192.6622295	176.9363007	153.4025703	181.4704071	172.3820588	168.9682666	147.0317846	159.8814135	156.2070431	192.7284838	170.7249668	144.13941	126.8907329	127.9067529	139.7646048	143.1768122	158.7909476	158.394173
0	P18	B_Test_1	No Distraction Test	7	186.2539552	177.8428313	194.644498	178.0571196	153.7666441	178.3795967	167.6430798	170.8603943	148.398731	162.1235175	157.1825735	189.1368995	165.6769096	138.4976356	121.9838157	119.1376962	131.4958822	137.604993	153.7713108	152.7225649
0	P18	B_Test_1	No Distraction Test	7	189.4125023	180.5909672	195.5555966	178.4181878	154.8872896	183.3277785	166.829839	170.9446281	150.1463416	162.6168124	158.1202591	188.748061	164.8033251	138.2723455	122.0070044	119.9500259	133.4771549	138.2370354	153.335445	152.4793534
0	P18	B_Test_1	No Distraction Test	7	189.4125023	180.5909672	195.5555966	178.4181878	154.8872896	183.3277785	166.829839	170.9446281	150.1463416	162.6168124	158.1202591	188.748061	164.8033251	138.2723455	122.0070044	119.9500259	133.4771549	138.2370354	153.335445	152.4793534
0	P18	B_Test_1	No Distraction Test	7	193.5308772	185.4161109	198.4715614	182.073541	158.3007077	180.061803	168.2704218	173.9510442	152.3997291	166.0372664	160.2959874	190.6125783	167.1112847	139.9426747	122.4065824	118.9746286	132.2786786	138.3502942	154.5536526	153.0690617
0	P18	B_Test_1	No Distraction Test	7	192.8556528	184.1035889	198.2760831	181.7689234	158.7774141	181.8928632	171.8284075	173.2835311	151.5052986	165.4934451	159.4772827	193.7122372	170.9842861	144.9542501	125.5193026	122.0681273	135.3839726	141.6760823	158.0591518	156.349974
0	P18	B_Test_1	No Distraction Test	7	184.2619592	177.4703763	189.2900147	174.1696103	150.5204939	174.5016802	166.6808487	165.3684819	144.0788095	158.0546948	152.1960151	187.9098072	165.9167353	139.2856103	122.5134554	121.6689299	133.7706384	137.5665317	153.8057172	152.2163116
0	P18	B_Test_1	No Distraction Test	7	173.631168	165.2201364	177.4667346	161.3936065	138.227942	170.610623	162.4850618	152.7035256	128.8852519	143.6449473	138.4403867	183.6319293	162.1405147	136.6186956	117.0516402	119.3769323	130.8363312	132.7088386	148.7368078	147.9590501
0	P18	B_Test_1	No Distraction Test	7	149.6371229	139.7697076	166.7543732	149.4483835	124.6342051	163.3466485	155.4189148	143.312311	115.9400581	131.9115139	126.7550186	175.2223887	153.6029987	126.9839775	105.7368863	108.3152252	122.2252571	123.7108336	139.8382168	139.4443261
0	P18	B_Test_1	No Distraction Test	7	139.896148	130.4236877	165.1163421	147.7446861	122.4990178	169.1240235	156.6880156	141.6017501	114.6299325	129.3760797	126.0269441	176.2628915	154.4853622	127.6217112	107.4322368	113.4914048	127.761775	126.4856478	141.3666924	141.7430395
0	P18	B_Test_1	No Distraction Test	7	140.7658515	131.2010485	165.6287444	147.7712631	122.4669875	168.1599666	155.8716601	141.8965485	114.5733992	130.1669135	125.7577243	175.6354236	152.9063971	125.4168123	106.663539	111.2853322	126.5310981	124.9013636	140.3234563	140.4251783
0	P18	B_Test_1	No Distraction Test	7	138.5308825	129.5870535	163.6181068	146.2031585	121.3479481	167.7335823	154.9631635	140.4268121	113.6738369	128.7292564	124.8070719	174.1723431	151.7388132	124.5711249	105.7179031	111.4795133	126.6546634	124.4901717	139.6380113	139.8796735
0	P18	B_Test_1	No Distraction Test	7	140.3482966	130.961755	164.1729023	146.3912329	121.6840687	167.6923891	153.3611918	140.7490518	114.2205631	129.1116325	125.2223647	172.6457437	149.7931021	122.845323	103.8632053	108.8848162	124.7923358	122.9013507	137.9308179	138.2014945
0	P18	B_Test_1	No Distraction Test	7	140.4436202	131.8806647	165.0102478	147.5445265	122.6538392	169.0002987	154.2968009	141.3215432	115.1815285	130.1363399	125.898769	174.0544771	151.0783107	123.5122592	105.3287175	110.4085619	125.3904723	123.9385148	139.1182713	139.1750809
0	P18	B_Test_1	No Distraction Test	7	137.947689	130.6870294	162.141052	145.424293	119.981157	169.3214823	152.8635146	138.4061083	112.9566915	127.7703166	123.4272702	173.0133531	150.1832335	121.9365039	103.7735926	109.2294772	124.4363009	123.1809362	138.3143643	138.0727561
0	P18	B_Test_1	No Distraction Test	7	138.7537376	131.9133686	162.3808753	146.0775613	120.8710379	170.5412027	152.7385077	139.0252285	113.8152267	128.5436026	124.1400548	172.3402605	149.6696514	121.7621273	103.3626209	108.6232639	123.8262649	123.0140335	138.2784442	137.893877
0	P18	B_Test_1	No Distraction Test	7	138.7659968	131.900008	161.9535985	145.5476231	120.6228374	166.4734862	150.0990693	139.1832154	113.5170727	128.0548339	123.9173482	169.4243366	146.6848429	118.9563706	102.420875	106.7610663	121.8865469	120.0835291	134.98906	134.9510737
0	P18	B_Test_1	No Distraction Test	7	137.885269	130.2928404	160.6159996	143.7271043	118.9630788	166.1300436	149.1280777	137.9166728	112.0572944	126.3849798	122.3360234	167.7630076	144.7650444	117.0853033	100.8890692	105.8059529	121.28344	118.6368857	133.8236808	133.7067286
0	P18	B_Test_1	No Distraction Test	7	137.9714989	129.0780268	160.4008728	143.3756819	119.7845942	167.0070545	153.038688	139.1331671	113.5960912	127.5187503	125.0971973	167.9008132	146.0172444	120.569113	104.2268024	110.2080029	125.5337618	122.9679832	138.7945166	138.9229473
0	P18	B_Test_1	No Distraction Test	7	136.6774093	127.5430629	158.5987336	143.1007087	121.7647705	166.1413048	155.6693208	137.7892947	113.5669477	126.9511796	125.2228528	168.3558272	149.6920592	127.0762004	109.3552217	114.6750709	127.1932891	126.8324916	142.6572072	142.7836068
0	P18	B_Test_1	No Distraction Test	7	137.2622471	128.6524049	159.4998128	145.5933766	125.6276863	163.4873078	154.2379831	136.4156941	114.9325626	126.7901178	125.1545685	168.7877664	152.237327	130.531508	115.9292127	121.6549956	130.9823351	128.8553426	142.8990106	143.1055448
0	P18	B_Test_1	No Distraction Test	7	134.5600744	128.0090969	157.7554094	146.9859865	128.1213727	159.8896712	153.3203524	135.0502183	117.2672287	127.4223345	125.7952934	167.9997106	154.7486902	134.3986724	121.1178317	126.191251	133.4460242	131.8609796	143.9560068	143.9615573
0	P18	B_Test_1	No Distraction Test	7	133.1752609	126.1068734	154.2886217	143.7060993	125.5234215	159.1184584	152.7983551	131.6937231	115.6940108	124.8301216	123.1568196	167.4479279	155.0259205	136.1630657	123.7182216	129.1525842	134.9998429	133.428918	144.3339809	144.2568495
0	P18	B_Test_1	No Distraction Test	7	134.9409452	127.1666335	154.7381416	144.3884712	127.5736101	156.2083639	153.2306936	132.3477525	117.707833	125.6460616	123.619581	168.5227321	157.2209792	140.2303916	126.9435079	131.8613014	135.7466661	135.6588007	145.4630913	144.77993
0	P18	B_Test_1	No Distraction Test	7	133.0243806	125.3317259	152.8233724	142.7832825	126.627585	152.522238	150.2992308	131.1989115	117.8407708	123.9391065	123.2397395	164.5020885	153.7395776	137.3749906	125.1380828	129.1268679	134.1029931	133.3879626	142.5390519	142.3981519
0	P18	B_Test_1	No Distraction Test	7	143.7065445	138.112973	154.8953921	146.323351	129.5526925	155.2874252	150.4200328	131.1676423	120.0945288	126.308477	124.5000948	166.7300819	156.5258072	139.877142	129.8494872	136.6220227	142.0734228	135.4971476	144.1395581	143.6814863
0	P18	B_Test_1	No Distraction Test	7	144.4196558	137.6203994	156.5336182	146.8335264	131.6538519	151.1180269	150.6237214	136.2826057	123.1859167	130.7526365	128.5412993	163.7488888	152.8812007	138.0029345	127.1391624	131.1788144	135.7342707	134.1431617	143.1276582	142.7168608
0	P18	B_Test_1	No Distraction Test	7	135.9049809	129.0197938	150.3670251	141.4052785	127.2658854	150.3644975	149.2286835	128.5708887	117.1696414	123.7411389	121.2979237	163.2646296	154.1129752	140.5035905	130.1235024	139.2285483	141.8069126	135.2740387	142.7462962	142.1746063
0	P18	B_Test_1	No Distraction Test	7	136.952809	129.4371707	148.1051512	139.6415177	127.0393734	140.7624937	143.727826	128.1464896	118.3560167	124.7807202	121.7002338	155.3834302	147.9819773	136.3606032	126.5784462	136.5421419	137.6403049	131.304634	138.4987701	137.6409952
0	P18	B_Test_1	No Distraction Test	7	140.6567811	134.1631424	143.1420751	133.8988023	121.3385619	129.4955592	120.884014	121.8521913	112.3397961	119.1389985	114.8419772	135.1622495	124.478494	110.1848439	98.6557676	103.6928923	109.8518924	107.8296354	115.5521168	113.8062022
0	P18	B_Test_1	No Distraction Test	7	138.0703145	132.0024686	142.53765	133.0052528	117.9286168	129.608809	118.3962969	122.4626657	111.8157755	119.1353284	115.7258867	133.059109	121.0732558	104.2432504	95.30888535	100.1902849	107.892946	105.2445225	113.313031	112.1928404
0	P18	B_Test_1	No Distraction Test	7	134.3958785	127.4459096	142.1934007	131.6406065	116.8249863	133.4701317	122.8748945	122.8692571	111.7054302	119.5974016	115.9140124	136.9103842	124.2965876	107.7577996	98.92234964	104.728653	111.7772879	108.9186038	117.8298766	116.4700546
0	P18	B_Test_1	No Distraction Test	7	127.9421612	121.5641656	139.989889	131.0247519	119.0858478	133.6946671	126.2858859	122.4624226	111.2333859	118.9022503	115.2224014	138.0841486	128.3728469	114.9774025	103.7172518	110.9911596	115.4792309	112.0488503	120.9742045	119.5110962
0	P18	B_Test_1	No Distraction Test	7	130.9971722	123.7897379	141.150073	132.6749163	121.9803342	135.163943	129.1793696	123.3336814	113.0029327	119.867978	116.4422355	140.3102179	132.4921173	121.1773655	109.3292049	117.0073185	120.1264004	116.2259881	124.0097343	122.8181916
0	P18	B_Test_1	No Distraction Test	7	130.9344542	123.7571816	140.4313707	130.9310492	119.7545146	133.1208972	125.1705555	122.1201946	112.1075538	119.1643916	115.3882144	137.1754148	127.2457849	115.0712018	103.6675366	109.7305625	114.3932801	111.8711876	119.9916018	118.631475
0	P18	B_Test_1	No Distraction Test	7	132.2115894	123.0640066	146.8908394	136.1242045	124.4974627	135.527317	135.725046	128.661412	116.4889359	124.7606087	121.031856	147.7026005	137.7217605	126.2126453	115.004792	122.6087709	125.6562927	120.9372052	129.7628936	128.7398109
0	P18	B_Test_1	No Distraction Test	7	137.7846718	128.1702727	150.128741	137.4062442	123.6410119	148.8615773	137.6767462	129.3050407	116.4867855	125.3061301	121.0432272	152.4730971	139.1640444	124.4003938	113.5049139	117.9351415	122.8049966	121.1663151	130.7149966	129.5091054
0	P18	B_Test_1	No Distraction Test	7	140.9795963	132.6459799	157.9362668	145.3155588	129.6358478	166.6239335	150.4505708	135.4592856	121.7339284	130.2052192	127.1024024	167.9183224	153.5150368	136.2002946	123.7180437	129.1934107	136.1975491	132.2256915	142.4269678	141.6226747
0	P18	B_Test_1	No Distraction Test	7	139.394874	130.3145005	158.6093295	144.3010651	124.8384688	183.4760908	160.9142827	134.0417304	119.4907622	128.214489	125.8414444	180.2170093	163.9425731	144.0359404	133.2045791	144.32926	151.291809	142.1297098	152.2534959	152.3989315
0	P18	B_Test_1	No Distraction Test	7	143.2607778	136.3528123	165.0470918	151.5613096	129.558539	191.4955094	163.057449	139.1783717	122.7550911	133.4708088	130.2029255	184.6380968	167.1375381	143.9583692	133.6691215	143.7070514	151.9945652	142.4280103	153.9157433	153.9585299
0	P18	B_Test_1	No Distraction Test	7	137.6915836	127.441222	160.6072607	143.6908005	120.8334824	186.136922	151.2269965	133.3491079	114.0866381	126.3938584	122.5237905	173.542804	152.5356635	128.1808213	118.1763035	125.8626561	136.7253456	128.0444636	140.5715858	140.8938909
0	P18	B_Test_1	No Distraction Test	7	137.8285513	129.7748446	161.2574984	145.8903359	121.7250545	181.0936958	151.1994956	135.2927411	115.06339	127.4201574	124.2292995	173.0079298	152.4488802	126.0651347	116.7824865	124.3044407	136.2640734	127.0361132	139.8524262	140.5572497
0	P18	B_Test_1	No Distraction Test	7	134.0165302	126.4037883	160.0962768	147.0568905	126.0121816	161.8821889	154.6591584	139.6535444	118.2821995	131.3780258	127.947883	170.0367054	153.9286962	132.0919769	121.4432638	129.0390145	138.5065121	130.7238697	143.5982833	143.8370367
0	P18	B_Test_1	No Distraction Test	7	131.4504037	123.2517458	157.3416539	144.3409866	123.6795373	159.9969533	153.4929229	136.6925746	115.3144999	127.8775308	124.183	168.1954141	152.5963777	131.2991881	119.4216305	126.4836535	134.6692593	129.2189534	141.9849181	142.1529888
0	P18	B_Test_1	No Distraction Test	7	136.1320587	126.6935748	160.8035565	147.3440677	127.2511777	160.4863563	154.300626	139.3034657	117.8236643	130.425711	127.0605633	169.2216734	154.1620982	133.2502319	119.0534566	125.3634061	134.5034208	129.3907299	142.9951732	142.8620599
0	P18	B_Test_1	No Distraction Test	7	137.0779642	127.1590833	161.6121284	145.7960705	123.0765483	166.4400518	155.3467003	135.7027854	115.2618978	126.29405	124.2724922	175.1505076	156.2109556	133.1347461	120.7914949	131.0123519	139.7651533	131.9051078	143.9512311	144.6621993
0	P18	B_Test_1	No Distraction Test	7	135.1443344	126.8407635	162.0461419	149.7733138	129.7374037	164.0463604	158.7651121	138.710628	119.4253379	129.5135196	128.0576103	174.9414448	160.8740453	140.5962967	126.4059662	136.0857438	143.2441038	136.5444003	148.1221864	148.8432388
0	P18	B_Test_1	No Distraction Test	7	138.4478856	130.5856247	160.4189031	148.9247189	129.5002324	159.6088924	154.8538015	138.9002033	120.739782	130.592802	128.8903949	169.455564	156.0669275	136.1856216	121.7469297	125.6789293	132.3281791	133.9789341	145.3389189	145.3911023
0	P18	B_Test_1	No Distraction Test	7	140.8074816	131.8935376	160.9964642	148.5669063	129.9285094	160.2978466	156.9447024	140.1013823	120.5384664	131.12267	129.5414857	170.1436716	156.1272477	137.1697397	121.7524662	125.2583049	131.22328	134.290219	146.4639677	146.7266253
0	P18	B_Test_1	No Distraction Test	7	144.2945771	135.5601821	163.5273701	151.0773129	132.5196106	162.0188639	158.6964616	142.0645983	121.9270988	132.4289502	130.7974444	172.1694604	157.8799685	138.8979457	121.8134263	124.5280392	131.2511211	134.9372881	147.4932912	147.6829484
0	P18	B_Test_1	No Distraction Test	7	146.0807887	137.8547852	166.5506358	153.4684809	134.1624382	162.7976634	159.6621737	145.1182014	123.6619914	134.9178652	133.2320032	174.0243577	157.9382607	138.2346755	121.3884755	124.0111861	131.4720084	133.9913903	147.2467863	147.6741793
0	P18	B_Test_1	No Distraction Test	7	144.4022934	139.3324814	167.6186887	156.8111415	137.9787489	167.0929722	160.3393345	145.6556233	124.4197176	136.838901	133.7959148	175.5834988	160.6133875	139.9098258	121.9570943	125.4572565	133.4821783	133.8941407	148.2229224	147.6496178
0	P18	B_Test_1	No Distraction Test	7	147.048878	141.1806164	171.0674457	159.0987166	138.6403875	168.1721867	162.2675416	149.7670047	126.3319459	139.7695495	136.5541055	176.8804583	160.6505223	137.8404208	119.3571613	123.3221173	132.7861571	133.5741714	149.1958693	148.4650868
0	P18	B_Test_1	No Distraction Test	7	148.5776934	142.1196626	172.3416491	159.3854399	138.8386717	169.0365424	163.5169943	152.0271731	126.68913	140.5871645	137.7913332	176.9656575	159.8337189	136.6299507	116.3402789	121.3332835	132.5571959	132.7968212	149.2452945	148.7397876
0	P18	B_Test_1	No Distraction Test	7	142.1958914	136.8028283	169.2929284	156.9986609	136.8652567	167.6014007	160.572946	148.4435842	124.781166	137.2153238	135.3534	175.1320773	157.9920808	135.0345868	114.7438648	117.4312161	129.5215124	131.0906494	146.5597331	146.2798865
0	P18	B_Test_1	No Distraction Test	7	142.982454	136.5267819	169.56083	156.8040336	137.4743285	170.4661024	162.9430501	149.8576916	125.5580806	138.4097711	136.8957786	175.4960588	158.5719874	136.4891359	116.1207046	121.2144783	133.0151349	132.9325142	149.002765	148.9611568
0	P18	B_Test_1	No Distraction Test	7	143.2423015	136.6930293	168.0617515	156.5382658	138.9405183	167.3876455	163.3205986	149.8598339	125.39667	138.8228208	137.2476028	174.3592482	159.5318616	139.1716298	117.6454634	121.9516604	132.782333	133.8088819	149.8891097	150.2499546
0	P18	B_Test_1	No Distraction Test	7	142.7072628	137.8339787	166.1268764	156.548164	141.0433497	165.6105374	164.2103326	148.8191312	125.4685133	138.949025	136.2267436	174.251827	161.4301323	142.3683286	120.8786714	124.1510265	134.0288932	135.7699446	151.6546646	151.211158
0	P18	B_Test_1	No Distraction Test	7	143.0660143	139.2740632	165.9344224	157.0794713	141.6939095	162.5592355	161.5912887	148.7784171	126.2965659	139.3854075	136.6379219	171.9549943	159.2199779	140.3215755	120.5021293	124.5714544	132.5991132	134.0679956	149.7494536	149.2331429
0	P18	B_Test_1	No Distraction Test	7	139.7153037	137.2657515	162.9994395	155.6178036	140.254223	162.5524818	160.3762927	145.0555962	125.1214039	136.5692107	134.5461787	171.894051	160.6470929	142.1817519	123.1138091	128.6324268	135.8554717	135.0306475	149.6681195	149.0343247
0	P18	B_Test_1	No Distraction Test	7	137.8898999	137.9506531	160.9043235	155.2744476	139.4871831	162.1337933	157.9901758	142.8417563	125.2549256	135.0939593	133.7630497	170.5045277	159.6855412	140.2614011	123.6120083	126.8209641	133.8356446	134.4987688	147.5925055	147.2401298
0	P18	B_Test_1	No Distraction Test	7	137.4464622	137.370235	160.7014693	154.8626332	139.5267805	163.4893896	159.2811607	142.2318655	124.6878381	135.2381842	132.991495	172.2095856	161.4661458	142.767441	125.255979	128.8534385	135.6747189	135.8655545	149.3432498	148.4962943
0	P18	B_Test_1	No Distraction Test	7	135.6706689	134.7850529	159.0071792	152.7358354	138.1839916	161.737251	158.9004667	141.3264001	123.7023841	134.0616636	131.6712047	170.6314886	160.0992105	141.9045702	123.3148174	127.3030788	135.185452	134.9168033	148.6714935	147.5836987
0	P18	B_Test_1	No Distraction Test	7	134.9473805	134.8130685	159.6904938	153.6863194	137.8235291	161.7734904	158.1557576	140.5639541	123.3526288	133.7899133	131.2856598	172.2319855	161.2356702	141.5238322	124.6064842	126.8784211	134.1205158	134.9095387	148.3193521	147.2004475
0	P18	B_Test_1	No Distraction Test	7	132.8810673	133.1270657	159.3851531	153.5274337	138.2131518	162.191986	157.3466283	140.8297321	122.5938678	133.4563326	131.3936383	170.8543539	160.0530918	140.557905	121.8935341	124.0035092	132.0589396	133.0890467	147.0876298	146.1678156
0	P18	B_Test_1	No Distraction Test	7	136.2106323	136.5757207	161.056911	155.4852256	140.9762611	165.3309473	158.8360611	142.296099	124.0874257	135.2399851	132.4646221	172.1758115	161.623715	142.9589416	122.4128591	123.069503	132.4412797	134.3218206	148.2798702	147.2162838
0	P18	B_Test_1	No Distraction Test	7	139.8718493	141.5339596	164.5553865	159.920042	144.9962306	166.8305962	161.5209122	146.5683277	128.2246384	139.1835187	136.8746728	174.7876118	164.5947631	145.3064436	124.7361832	123.8605148	133.5343197	136.3706084	150.5343307	149.6481216
0	P18	B_Test_1	No Distraction Test	7	142.6978846	145.1396203	167.1325101	163.1814616	147.6562488	167.29107	162.2977957	148.9953358	130.215982	141.632573	138.945759	175.503959	166.1203366	146.0093386	125.4808002	124.1272725	133.7787019	137.0130218	151.3024813	150.2727059
0	P18	B_Test_1	No Distraction Test	7	147.7674052	150.6165242	169.1932276	165.5736125	150.8573073	168.0181395	161.0560953	149.5851024	131.7598811	142.3674897	140.1210548	175.1079032	165.8826847	145.7607413	124.8398654	124.9042424	133.7486559	136.3537386	150.2569039	149.4256186
0	P18	B_Test_1	No Distraction Test	7	150.0154889	152.7822578	169.5266659	165.843082	151.1449089	166.4738168	161.0767052	149.3386866	131.8399916	141.9048277	140.2106721	175.3820911	166.1092098	145.9169672	124.4280368	125.3691389	133.4163077	136.8994456	150.4803817	149.7498927
0	P18	B_Test_1	No Distraction Test	7	148.7779768	151.5977762	167.8433115	163.8980484	147.6812709	164.40453	159.2138667	147.9894011	130.0105596	140.1930448	138.7734898	173.4671129	163.6489379	142.2987714	122.7184229	122.5565381	130.7080218	135.2398344	148.4883568	148.2095564
0	P18	B_Test_1	No Distraction Test	7	147.5376563	149.1657757	165.7805818	160.9784386	144.1466586	166.6986602	160.1883835	145.7977181	128.6924372	138.9829952	136.9048205	174.4598782	164.1083734	143.1962621	126.2068057	128.6371929	135.8391762	137.8554853	150.5198597	150.2035212
0	P18	B_Test_1	No Distraction Test	7	146.4729604	148.2746076	165.4595212	161.5678755	145.6920605	163.8373631	160.0304686	144.538665	129.9070536	139.8029387	136.3082917	175.1820816	166.2470298	146.6993463	129.3666705	131.8032285	137.0494171	139.727486	152.178414	150.7213429
0	P18	B_Test_1	No Distraction Test	7	150.2269961	149.4080562	167.5220221	161.6187151	144.5907348	163.3111655	161.4079746	145.916191	130.1272387	140.1768975	137.0800217	176.3720104	166.224928	146.5849882	130.3564161	133.1861482	138.0684396	140.1949439	152.9164823	151.7335193
0	P18	B_Test_1	No Distraction Test	7	150.1758241	149.1429745	166.6444006	161.0842046	144.4484659	161.1927501	160.0164091	144.6768153	129.9811533	139.0241596	136.0567283	174.9661054	165.639079	147.1864259	131.3590057	133.8531019	139.2297841	139.9850977	151.992392	150.8078546
0	P18	B_Test_1	No Distraction Test	7	151.1974885	150.1991038	165.9970003	161.07152	145.3686795	160.7093869	158.7146795	144.0803953	130.6125221	138.9241617	136.0926621	173.2349214	164.9049349	147.6468795	131.4114562	132.9144108	138.0417075	139.9171166	151.3170179	150.0853149
0	P18	B_Test_1	No Distraction Test	7	150.3526956	148.9684494	165.6015447	160.7346148	144.912394	158.0786232	157.1963444	144.1437781	130.1712156	138.6303972	135.7518606	170.9751158	163.1442582	146.7405189	129.7639057	132.0737157	138.0115746	138.514763	149.4254131	148.5885802
0	P18	B_Test_1	No Distraction Test	7	150.6040027	148.8482176	167.1033026	161.5730219	145.3388122	161.4514498	158.6938885	144.8299398	130.8957091	139.2380389	136.7632323	173.8383343	165.0297258	147.7520014	131.2928317	133.8828073	139.3040101	140.4282004	151.0474208	150.4309131
0	P18	B_Test_1	No Distraction Test	7	152.7916732	149.7883169	168.3372507	161.9089276	144.9373606	161.8689005	159.6339459	146.3665774	131.5649137	140.5962535	137.5493766	174.4913578	165.3364165	148.0685078	131.8608503	133.5337176	139.0408704	140.5876883	151.5736187	150.8563612
0	P18	B_Test_1	No Distraction Test	7	151.8150213	148.5646915	168.3236482	161.1901754	143.0041678	162.8456557	160.5165544	146.1171468	130.9086469	139.9925442	137.2858533	175.6711958	165.3986606	147.2813294	131.7517695	134.9249922	139.7034099	141.2333448	152.2648687	151.7557215
0	P18	B_Test_1	No Distraction Test	7	152.8915382	148.8551902	170.1025216	162.3498811	144.4462725	165.8710766	162.7345681	147.4618456	131.7394957	140.9222122	138.6211036	178.1173043	167.5220125	149.4227244	133.0681866	136.4578622	141.4012553	142.8627289	154.0781699	153.8148505
0	P18	B_Test_1	No Distraction Test	7	152.2738089	148.4189107	171.1065152	163.2603192	144.7107198	167.3504837	164.6794915	148.4990564	132.1875108	141.6464857	139.4193743	180.2635794	169.2476243	150.1473143	133.7193601	136.9045726	142.4035919	144.215004	155.805347	155.4751204
0	P18	B_Test_1	No Distraction Test	7	151.5860031	147.9506016	172.6765459	164.8134169	145.9309054	172.4121852	168.6321548	149.3215826	132.8856724	142.4544732	140.0972026	185.3012087	174.1082988	154.4376662	138.5017423	141.7771256	147.1372261	148.1649557	159.7536545	159.3827866
0	P18	B_Test_1	No Distraction Test	7	150.8703259	146.7541922	171.230203	163.135089	144.4498795	172.1478342	168.2849098	147.3362308	130.7438903	140.8973362	137.7332499	185.1515783	174.0584572	154.6873372	137.9713583	141.2455845	147.2743707	147.518217	159.5774175	158.7917222
0	P18	B_Test_1	No Distraction Test	7	149.7691452	145.290325	170.2132773	161.913574	143.3996206	170.393269	167.4939485	147.2898697	129.9441567	140.7363674	137.2849125	183.3831028	172.2633638	153.225111	137.1797141	140.488354	146.0880066	146.2059026	158.4830357	157.8248448
0	P18	B_Test_1	No Distraction Test	7	150.4168601	146.1460573	171.2402148	163.0736012	144.1515112	171.457615	168.1127791	147.1832162	130.4392057	140.7982527	137.3082718	185.402525	174.3265367	154.6400527	137.9926627	141.1499833	146.7937133	147.4901859	159.4896688	158.5902628
0	P18	B_Test_1	No Distraction Test	7	150.0537684	146.2330421	171.9865383	164.2174805	145.1468449	171.7783797	167.6974728	146.8942581	130.4143701	140.5680126	137.2102257	186.2065845	175.4019505	155.7729453	138.8055737	142.1813549	148.1569078	147.4107436	159.2574549	158.3786892
0	P18	B_Test_1	No Distraction Test	7	151.6686069	146.7891714	173.3332264	164.7495417	145.8252875	171.8178152	168.927773	148.3849559	131.6333379	141.6600819	138.4471327	187.0953945	175.8670942	156.3912804	138.9478155	142.2080127	148.0533083	148.1967246	160.1627218	159.3712665
0	P18	B_Test_1	No Distraction Test	7	150.5646542	145.6505537	172.9966213	164.2759152	144.6180925	171.2174922	168.8297333	147.321232	130.8822922	140.3045646	137.7859456	187.8937324	176.4265282	156.5656013	140.5920729	144.470229	150.4928056	149.013729	160.2150782	159.6957863
0	P18	B_Test_1	No Distraction Test	7	151.4422707	146.492903	174.5788112	165.8612346	146.6162011	174.0303473	168.5215415	146.5855841	131.1135981	138.8037854	137.4116449	189.5412254	178.1893399	158.6126371	142.1749064	147.9202113	153.3514512	149.4206448	159.4927908	159.5012977
0	P18	B_Test_1	No Distraction Test	7	154.1062748	148.0945146	179.0709684	168.8523373	147.8275182	178.0776145	174.5928396	149.3182976	132.4534536	142.1254213	139.517382	196.6069309	183.6626579	163.2747034	147.4741822	158.3559878	164.2555475	154.8239791	165.4158319	165.6886536
0	P18	B_Test_1	No Distraction Test	7	153.9136578	149.1313675	180.9541174	170.7755341	148.3262306	188.5262919	172.7926558	149.697257	132.8758917	141.8314324	139.5014885	197.5533507	183.2245827	160.0214519	143.5682142	149.6921838	158.1015628	151.9229635	162.6772433	162.7773537
0	P18	B_Test_1	No Distraction Test	7	182.2461952	179.6901919	205.2108878	194.8380436	169.9191039	218.1273378	188.3934569	171.2946866	154.0165856	163.5252326	162.1907507	216.3599459	198.5334394	171.6145074	155.2114588	159.4131506	171.4514017	165.8495575	177.557122	178.226907
0	P18	B_Test_1	No Distraction Test	7	216.4515385	215.0898299	235.2606222	223.5147273	194.4215515	238.5836101	198.8401532	200.8595434	181.9362129	190.0695987	190.758547	230.2415007	206.8404205	172.6141258	156.9762377	145.7528999	161.6030139	170.9286624	183.7667919	184.9221126
0	P18	B_Test_1	No Distraction Test	7	298.9470989	301.6285885	299.1623168	289.2101532	258.5094517	274.1582095	242.5759807	259.3005384	236.2020627	246.3961668	247.5883072	277.4374912	252.2400658	210.0443346	175.7315338	153.3536615	178.2950399	204.7115383	222.5508787	224.2635543
0	P18	B_Test_1	No Distraction Test	7	305.9847132	324.3049734	299.0628261	301.4635196	272.9000029	257.3268618	227.5860354	258.1660047	235.0685953	250.0225723	244.8977367	267.0684363	249.1814352	204.6515543	157.1254074	127.440945	155.9097824	186.2997297	208.7353469	206.1796155
0	P18	B_Test_1	No Distraction Test	7	314.4576267	329.1393701	326.4280652	329.8851861	306.915469	277.5170961	269.7238715	286.7982939	264.3835522	281.7089318	271.0866483	304.7013227	292.3407074	254.6802372	208.1699997	177.8206455	197.1320752	226.2645356	253.3923217	246.1008494
0	P18	B_Test_1	No Distraction Test	7	334.8773591	343.1246379	342.8970606	340.4108292	313.1483219	295.5474575	274.2822514	302.6409959	275.6321178	293.9355657	285.5764152	311.5081664	293.5758567	252.1526997	207.8160944	163.5483516	184.4763194	227.3555793	254.5311649	249.3693575
0	P18	B_Test_1	No Distraction Test	7	351.5581931	357.7424502	355.9059052	350.8192109	319.6965903	309.4718725	278.8841729	310.6987631	283.6391394	301.9408142	294.7071843	321.046451	299.6770687	255.0682372	211.2827426	166.8658518	188.3509836	232.7370633	259.6488645	255.607973
0	P18	B_Test_1	No Distraction Test	7	360.8500195	365.4343371	361.344524	354.8874292	323.459409	310.0265596	271.0058595	312.9440265	286.4083013	304.5708253	295.8360886	316.749443	293.7914579	249.3909536	202.5917694	145.9015303	171.5908099	225.101561	251.7682264	246.6586175
0	P18	B_Test_1	No Distraction Test	7	378.5787284	379.461602	377.2764491	366.8214947	330.6779568	316.7682125	275.6094052	321.2780798	291.4223037	312.5520319	301.9226945	327.9313203	301.0889086	253.1232466	203.0727998	143.9835168	173.4791429	227.0106715	255.9005366	249.8531717
0	P18	B_Test_1	No Distraction Test	7	147.6738216	144.9918466	174.3952998	165.5378878	145.987417	169.7896773	164.1134664	150.4783364	132.9978271	144.2228115	139.7366894	183.4699357	169.8513942	148.6301605	132.2215379	136.0891508	142.217845	142.544476	154.6823725	153.5960013
0	P18	B_Test_1	No Distraction Test	7	147.1407616	139.838279	173.5521509	162.6082823	143.9488253	174.1519858	170.1339557	150.3942248	130.5842036	143.0137496	137.8326719	185.9030912	172.8935905	152.8502858	135.6417893	139.8188144	146.6182427	145.2875159	159.1272201	157.9352071
0	P18	B_Test_1	No Distraction Test	7	145.0102605	138.7303652	171.3126751	160.968265	141.6733888	174.994592	168.6055244	148.3046235	128.8522436	140.6749303	136.3390391	184.4831989	171.424673	150.8651387	134.7545126	140.0894502	145.4870569	144.3693615	157.6603301	156.9431329
0	P18	B_Test_1	No Distraction Test	7	144.7433754	138.6541382	173.4469336	163.2162045	143.9161462	174.5527088	170.8435908	149.978275	129.7873766	142.8068084	137.3736218	187.4271732	174.4497357	153.470879	136.4960934	141.5477448	147.0671514	145.8171296	159.9900582	158.6881777
0	P18	B_Test_1	No Distraction Test	7	145.2780419	139.7815748	173.6414248	164.0633464	144.6438915	177.7117155	172.3087297	149.5262159	129.7578207	142.4245911	137.2811764	189.3092813	176.9278296	155.7989332	139.1882556	144.9778367	150.1722466	148.0151038	161.7229985	160.5913231
0	P18	B_Test_1	No Distraction Test	7	146.1587283	140.6852442	173.5631482	164.1229732	145.1549829	176.0718516	170.7851712	149.6177325	129.8098401	142.6894653	137.1282624	187.5981863	175.4337554	154.6053869	137.0978045	142.482842	148.2066181	146.0526573	160.1485004	158.8517685
0	P18	B_Test_1	No Distraction Test	7	146.3794935	140.6987141	174.1528376	164.2174277	144.2816014	176.0475475	170.9585851	149.9687865	130.0108443	142.8710353	137.6209	188.4097951	175.5575344	153.7017593	137.3067754	142.765853	148.6440752	146.2345943	160.3440045	159.2165744
0	P18	B_Test_1	No Distraction Test	7	146.9785138	140.5291784	176.5177086	165.6532454	145.3957298	175.8330387	171.6719916	151.7119293	130.9514545	144.6119829	139.0495356	189.7178713	175.9436779	153.7294973	137.0771888	141.7063822	147.9809703	146.3846466	161.0255546	159.7140661
0	P18	B_Test_1	No Distraction Test	7	148.2854451	141.9854882	176.2052514	165.8082086	146.4142546	178.2074061	172.5334232	151.0775567	131.4813782	143.9546499	138.7431718	190.3069538	177.1733551	155.8930308	139.2154418	144.1375768	149.0999312	148.208943	161.7520664	160.643277
0	P18	B_Test_1	No Distraction Test	7	148.7628064	142.2736779	176.303084	165.816392	146.5983633	178.5313936	172.7778479	151.8263695	132.1652194	144.6732083	139.7010955	189.6851422	176.7427925	156.0375386	139.4600536	144.4882551	150.2935997	148.4299946	162.239265	161.2258394
0	P18	B_Test_1	No Distraction Test	7	148.4371868	142.0753701	175.3011729	164.7755593	145.5514473	175.4227078	171.3194269	150.4241608	130.9050485	143.1337511	138.4814444	188.55031	175.3167177	154.8548073	138.8650624	144.7068524	149.3783918	147.1434055	160.8122267	159.8682979
0	P18	B_Test_1	No Distraction Test	7	150.0247144	143.8068927	177.8309267	167.3131269	147.722584	174.5071217	170.5511969	152.9287335	132.5765398	146.2236225	140.1445822	188.607338	175.3243596	154.1038934	137.1320934	141.1928107	147.3271853	145.2383719	160.0540651	158.4541694
0	P18	B_Test_1	No Distraction Test	7	147.2780445	139.8567513	175.529093	164.0229653	143.7102259	175.6823354	169.6771412	150.3795039	130.1001668	143.398162	137.672045	188.0074771	174.1136234	152.5642226	136.6151193	141.9109003	148.3863211	144.9277921	158.948092	157.8088996
0	P18	B_Test_1	No Distraction Test	7	147.2378864	139.9251209	173.7992428	162.2019205	141.208832	173.8717605	168.2873618	149.1138933	128.8023994	141.9280475	136.7390451	186.3440665	172.0857169	149.9584708	134.5114534	140.3795391	146.5046361	143.7056824	157.7058551	156.7287956
0	P18	B_Test_1	No Distraction Test	7	148.2921905	141.3616443	176.4408965	165.3737969	144.0779396	177.4460002	171.1827475	151.6498307	131.1583861	144.4938893	139.3093114	189.2643974	175.6484231	153.2518317	137.9407963	143.8937086	150.1104346	146.5987733	160.5373686	159.7616071
0	P18	B_Test_1	No Distraction Test	7	149.920349	142.7656635	180.5990909	169.1192519	147.9390687	181.2333692	174.3983868	154.7100823	133.8865513	148.1155425	142.502761	193.2445237	179.3015925	157.2846294	142.3447649	151.3902574	158.2672886	149.6426989	163.9646404	163.3802964
0	P18	B_Test_1	No Distraction Test	7	151.0130438	143.3965485	178.4992147	166.5969302	144.8071943	178.6974053	170.9401048	152.5491096	131.5494351	145.9061882	139.7834869	190.1512989	175.6131135	152.7411824	137.3699584	142.6631182	149.4027326	145.7192659	160.3550949	159.21146
0	P18	B_Test_1	No Distraction Test	7	147.5448321	139.9791006	175.7812156	164.0441199	142.7932855	179.7608761	168.7671766	149.2434611	128.4888192	142.5719604	136.7244865	187.9649957	173.7630002	151.4017619	136.1464681	143.365812	150.4687034	143.9504232	158.203366	157.5058996
0	P18	B_Test_1	No Distraction Test	7	148.1778647	141.3377809	175.5515332	164.6644001	144.0461279	176.3276555	169.8887935	150.1023378	129.79504	143.5896099	137.8330198	188.3090326	174.829437	153.0684124	137.3628614	143.5023455	149.4177415	145.3437697	159.6534232	158.6361972
0	P18	B_Test_1	No Distraction Test	7	148.5302702	141.419371	175.4778158	164.2165186	142.8101723	173.9760413	168.4793326	149.5393667	128.8169835	142.6707289	136.9700905	187.6090171	173.7405993	150.838101	135.1091064	140.9620709	147.4916353	143.5063116	157.903297	156.8966082
0	P18	B_Test_1	No Distraction Test	7	148.3924241	141.513622	175.1625669	164.2267644	143.2155337	177.2785754	169.2428167	149.2591257	128.9011628	142.6783099	136.8566247	188.0155316	174.4871298	152.0890831	136.5895704	143.2901714	149.4878172	144.6363457	158.9359815	157.9737691
0	P18	B_Test_1	No Distraction Test	7	148.8063199	142.1494365	176.2676122	165.2176027	143.8343225	176.3567122	169.6071669	149.7945126	129.500824	143.1029035	137.4484854	189.3788076	175.338415	152.4728066	137.1097359	143.0409246	149.2442052	145.1881446	159.2563993	158.2901523
0	P18	B_Test_1	No Distraction Test	7	147.7346599	140.9656709	176.005206	165.0342115	143.8853058	175.5162916	169.4556258	149.4989912	129.1635698	143.175247	137.2935289	189.0481768	175.4251938	152.9415879	137.0731591	143.88907	150.0069271	145.0701185	159.5287862	158.4109609
0	P18	B_Test_1	No Distraction Test	7	150.7909135	143.5685787	176.9756079	165.6479887	144.219588	176.3010569	169.7331989	150.0686972	129.9368825	143.5589464	137.8335129	189.3781848	175.5050451	152.954245	137.0394786	143.5051353	149.2874029	145.4598183	159.7010501	158.5645989
0	P18	B_Test_1	No Distraction Test	7	149.3785807	142.2290527	177.8572156	166.5810626	145.2321021	178.9414903	172.0524275	150.8333854	130.8505616	144.5770769	138.8870434	191.4954424	177.8068654	155.7269075	140.6601468	148.9454563	155.1044978	148.119708	162.25237	161.2824792
0	P18	B_Test_1	No Distraction Test	7	149.1428944	142.5916636	176.4109425	165.6766985	144.9282809	175.0651367	168.972882	150.0371352	130.5551477	143.9850639	138.0954593	188.25205	174.8651266	153.0042856	137.3567815	144.1365504	150.1747233	145.3003018	159.2775809	158.0704967
0	P18	B_Test_1	No Distraction Test	7	149.7548297	143.2797091	176.9433289	166.3842135	145.5707699	175.4982951	169.7189507	150.1782763	130.6896181	143.7297672	138.175071	189.3142631	176.0609395	154.2516767	138.2810134	145.4832799	151.465666	146.0099034	159.837121	158.7052243
0	P18	B_Test_1	No Distraction Test	7	151.2486346	143.8753341	177.6765525	166.2002426	145.391598	177.4855006	171.1607676	151.2447832	131.394277	144.2743427	139.0970025	190.299575	176.384018	154.7301769	138.6231818	144.6894412	150.7126706	147.1418233	160.97544	159.8860984
0	P18	B_Test_1	No Distraction Test	7	149.5835963	142.586852	176.6359934	165.5096589	144.5855847	176.1396756	171.1942315	150.3426445	130.6671653	143.675376	138.5407247	190.2311981	176.669189	154.9942297	139.964079	149.1739636	154.5196983	147.5667187	161.412786	160.4217006
0	P18	B_Test_1	No Distraction Test	7	154.7790087	147.6055665	182.0427394	170.4733706	149.3046903	182.1143849	176.3060169	155.0975244	135.6392329	148.7148122	144.0169313	195.7766312	181.6289983	159.4601935	144.376094	155.7947503	161.5721288	152.1624708	166.415694	165.6950379
0	P18	B_Test_1	No Distraction Test	7	169.7579968	161.9864214	194.9049111	182.0906907	160.37132	200.7141454	186.3006812	168.255112	148.946792	161.079744	157.9782725	204.836407	189.3221197	166.6673703	153.9137942	170.6807597	178.5505037	162.3212923	175.9104599	175.970544
0	P18	B_Test_1	No Distraction Test	7	172.4154448	165.6019439	199.7061034	187.8037842	165.485617	190.0086712	186.9486736	174.4915352	153.714403	167.2011858	163.7512191	204.3690226	189.6602608	167.0130592	154.0495194	169.4916405	176.6093067	161.4545836	176.5042336	175.9151239
0	P18	B_Test_1	No Distraction Test	7	168.3647531	162.6500603	195.490759	183.9589617	160.7499131	186.9946905	183.7206194	170.4604907	149.311074	163.6420838	159.6688022	201.1517625	186.0178485	162.2735064	150.1088618	166.466643	174.3221868	157.748523	173.1797927	172.6381828
0	P18	B_Test_1	No Distraction Test	7	167.104899	161.0223552	193.2864685	181.1396525	158.2228544	187.9299927	182.7325789	168.5899261	146.4683569	161.1142478	156.8145146	199.8612868	184.1039427	160.5059018	148.1765498	165.4867202	173.9295636	155.8928656	171.3699927	170.9041484
0	P18	B_Test_1	No Distraction Test	7	165.0886634	157.9377457	193.3132008	179.4030111	155.3127088	191.3303219	181.9499714	168.8168016	145.9661499	160.8365119	156.8907779	199.4697752	181.8518252	157.1030946	146.1217142	162.5259028	171.6110386	154.885047	170.4258494	170.0863179
0	P18	B_Test_1	No Distraction Test	7	163.2252806	157.384482	191.2788159	178.984932	155.9402389	192.7451507	183.590717	168.1507209	145.6490509	160.5860964	156.2321482	199.5201126	183.4911452	159.5809864	147.6302595	164.4979702	173.5638818	156.4635232	171.9611787	171.5964124
0	P18	B_Test_1	No Distraction Test	7	164.0037796	159.5376891	192.5778357	181.4443765	158.3918222	187.5722004	182.4405715	170.0668666	147.4438799	162.7287086	158.4472811	198.2658335	182.9629149	158.5384023	146.9726159	164.1349363	172.2708564	155.3825411	171.2150485	170.8851307
0	P18	B_Test_1	No Distraction Test	7	164.0037796	159.5376891	192.5778357	181.4443765	158.3918222	187.5722004	182.4405715	170.0668666	147.4438799	162.7287086	158.4472811	198.2658335	182.9629149	158.5384023	146.9726159	164.1349363	172.2708564	155.3825411	171.2150485	170.8851307
0	P18	B_Test_1	No Distraction Test	7	162.5310314	157.2733247	191.7920995	180.0392678	156.932245	186.1271679	181.7489434	168.6607214	145.4298895	161.4171278	157.0347714	197.8693136	182.2717545	158.0928628	144.7702123	159.6816566	168.403587	153.9301917	170.4314403	170.0597045
0	P18	B_Test_1	No Distraction Test	7	163.5934038	159.526289	192.3504208	181.2333084	158.129906	189.1538005	182.173883	169.7985536	147.5446083	162.312935	158.4634534	198.043421	182.3535741	157.9846198	146.5110612	163.7493386	172.0249618	155.253628	170.7164812	170.6069588
0	P18	B_Test_1	No Distraction Test	7	161.285625	156.5454837	190.2105251	178.3000876	155.0759718	184.5095819	177.6387322	166.4470064	143.8025218	159.5914125	154.8094584	195.1842366	178.7581579	153.9576255	141.0261521	154.3283139	163.9896235	150.0957905	166.4701497	165.8807487
0	P18	B_Test_1	No Distraction Test	7	158.365276	154.4015226	188.1246212	176.7483265	153.4125675	186.3261176	175.6035624	164.1749475	141.4931299	157.2568141	152.4068039	193.0778317	176.5160034	150.8821673	137.9375389	149.3490455	159.3657923	147.8334028	164.2969431	163.5600025
0	P18	B_Test_1	No Distraction Test	7	158.8244789	153.7410409	187.3719342	175.1053848	151.9354035	180.7703664	172.8330297	162.6920075	139.2837958	155.4012549	150.4770322	191.0248304	173.6616909	147.9210003	134.1066379	142.8336041	152.251401	144.2416918	161.1168773	160.4435891
0	P18	B_Test_1	No Distraction Test	7	155.0130449	149.5430729	183.2801617	170.9966505	148.1329474	176.2650749	169.2163707	159.3974987	135.5959388	151.9912385	146.6230765	186.9582046	169.9322946	144.3433007	129.225204	135.1056286	145.2041239	140.3653272	157.3710355	156.5121811
0	P18	B_Test_1	No Distraction Test	7	152.7857137	147.9992779	180.5002887	168.5649772	145.3596888	177.0792679	168.2704799	156.7032331	132.9772406	149.3349983	143.9968272	186.2014629	169.013958	142.9524019	128.8018353	135.8087893	145.6025952	139.6799078	156.5118756	155.7945645
0	P18	B_Test_1	No Distraction Test	7	152.795032	147.4374613	181.5224167	169.4664417	146.7225809	176.061179	167.834076	157.6326505	134.2687422	149.9367545	145.0041667	185.4942736	168.442478	142.8148431	128.3712957	135.2738439	144.7892472	139.471839	155.8226586	155.2854222
0	P18	B_Test_1	No Distraction Test	7	155.6302807	149.6434	183.0376868	170.4199051	147.5071881	176.3340419	169.4465688	159.5269946	135.3507872	151.2015512	146.3818721	186.5214369	169.3216011	144.0030943	128.8725825	136.0213983	145.6419462	140.4996443	157.3045028	156.6738874
0	P18	B_Test_1	No Distraction Test	7	153.4742241	145.1684815	180.0603171	166.9813457	145.7029686	169.3149101	167.8194761	156.973448	131.7245399	146.9465819	143.0413356	183.004925	167.3266164	144.5097366	123.8251514	128.197205	138.9719543	137.9673275	155.0810415	154.4424961
0	P18	B_Test_1	No Distraction Test	7	158.1306726	150.4053853	184.6083298	171.4531565	149.2895517	175.1499703	171.9648177	161.1459475	136.8330019	151.3031293	148.3404969	187.7809648	171.4483489	147.368257	128.5232805	134.7172322	145.1483197	142.4073962	159.7488207	159.1613965
0	P18	B_Test_1	No Distraction Test	7	163.971218	156.6712651	188.5097857	175.2586526	153.6456558	177.8881198	174.984753	165.3969582	140.7301162	155.4222468	152.7076693	190.2218337	173.4762489	149.6085639	131.0190145	137.1698898	147.60627	144.5153577	162.1892194	161.952941
0	P18	B_Test_1	No Distraction Test	7	168.5468615	163.0692716	192.5472533	180.7966626	158.5553251	177.7267132	175.7687505	168.4054852	144.7739957	158.9318218	156.3247925	192.1175047	176.0930993	151.3912188	132.2935371	138.141022	149.1644901	145.731027	163.3301182	162.9284816
0	P18	B_Test_1	No Distraction Test	7	171.049564	166.5952617	194.7296736	183.1702841	159.806703	179.7653739	178.2139576	170.8544497	146.6348879	160.8672957	158.823441	195.0859414	178.4277828	152.8627386	134.5625007	141.9714096	153.2130474	147.4696925	165.5739316	165.1970046
0	P18	B_Test_1	No Distraction Test	7	178.8114186	173.2647318	195.7723083	183.4493486	158.6882919	178.980283	176.2054389	170.8515889	146.8903266	160.8495356	159.1806104	193.186756	175.9429589	149.8932194	133.0118622	144.0104033	155.2107834	146.4237239	163.9152585	163.8414532
0	P18	B_Test_1	No Distraction Test	7	198.9435762	193.1033668	208.2464215	195.7813662	172.0767145	183.9467315	180.7744658	180.7548912	160.7939811	172.1243261	170.2067934	199.6103104	182.1402021	156.6498838	139.5041827	150.0779318	162.7683192	153.9476491	169.2727187	169.0755268
0	P18	B_Test_1	No Distraction Test	7	238.5717677	235.5301477	231.6270839	222.5714073	203.5291653	198.8942303	184.7697616	205.1036349	190.8241949	197.7302085	196.5708906	204.458426	188.6716026	165.7298556	146.2143215	141.0443082	156.5716972	160.1523259	173.4679335	172.8938545
0	P18	B_Test_1	No Distraction Test	7	285.3646091	280.5579511	262.1381403	252.7614401	235.4056134	192.7163553	183.9826464	231.7847478	220.1943337	224.6256086	225.174467	206.5241432	190.9557677	169.9230736	147.2235271	133.4831326	146.2076431	160.9863967	172.1970557	172.9760581
0	P18	B_Test_1	No Distraction Test	7	293.1577704	289.0744853	259.7300543	251.4795956	231.3630726	179.3533899	171.9520816	225.440984	217.8967831	225.1217698	216.9155262	198.93224	184.394082	162.0267036	140.7692249	129.9872235	142.0351752	153.8122182	165.3663914	161.3933925
0	P18	B_Test_1	No Distraction Test	7	300.9692986	300.021476	267.5694601	261.1537623	235.948424	173.5124478	178.2609374	236.2078759	223.4231135	235.6005506	226.0766035	205.008427	189.8970506	162.9696261	144.590856	137.2997506	147.3590407	155.0311292	170.876959	166.7195478
0	P18	B_Test_1	No Distraction Test	7	303.5873616	309.1296096	268.1548557	266.8607615	237.2098559	181.7212999	178.2834851	237.316579	224.4798104	237.6816077	228.1476734	204.9331367	191.0991381	160.1192104	144.3407263	138.1058833	148.0029525	154.7525228	171.1559719	167.2578152
0	P18	B_Test_1	No Distraction Test	7	311.4373267	337.0672155	275.4421352	292.9236207	265.1136625	173.3044368	166.7159801	235.7138614	222.1770343	237.8746819	224.5533011	202.2037859	205.0317519	170.4433705	132.641621	88.51748543	105.7300503	141.8450803	160.5183839	152.7585404
0	P18	B_Test_1	No Distraction Test	7	306.7243112	335.7542316	280.4390687	302.7879986	280.2595413	173.4268407	168.9299118	239.8293534	225.0443922	239.3375072	229.7881265	202.0686278	211.4776191	182.729124	137.0214417	102.7575358	115.2075807	143.7076533	161.1048896	155.7215964
0	P18	B_Test_1	No Distraction Test	7	336.4933095	363.5191476	307.3727413	329.1862131	306.9777841	178.4873581	187.5823084	261.8396814	248.3870152	261.8611736	251.1317218	224.347962	232.4755326	203.2916119	157.3764285	127.2832019	136.4273763	163.48482	180.0375777	174.1241535
0	P18	B_Test_1	No Distraction Test	7	155.2676811	148.7608615	184.2382068	170.2169803	145.6090878	168.6789891	163.7267379	159.4703499	134.8738261	150.4626605	145.800704	185.5336448	165.3868837	138.0537003	121.8575659	123.0177249	132.1974437	134.9619633	150.4706273	150.3125151
0	P18	B_Test_1	No Distraction Test	7	153.1785689	146.3578413	178.9603802	164.1749275	139.3239255	174.243849	165.5377421	156.5736266	126.9804955	145.3922078	140.7859682	182.7758352	162.5158959	135.2130586	116.1788283	124.3072958	137.7433635	131.6654247	149.9467354	150.0647373
0	P18	B_Test_1	No Distraction Test	7	157.8393617	150.8205936	180.2847075	164.9770573	140.4398893	173.1134679	163.7584278	156.1134183	128.1203958	145.5248307	140.6291161	182.9908941	161.8329643	135.0691313	116.0785909	122.6355256	135.3343366	130.9037515	148.3549556	148.3048419
0	P18	B_Test_1	No Distraction Test	7	162.2493948	153.8775181	181.6058126	165.344796	140.3917475	170.7263767	163.1976968	156.4154528	127.5579014	145.784328	139.9540665	183.0964611	161.6101071	134.900593	114.8645668	119.278046	132.4215905	129.5828765	147.2764085	147.0709043
0	P18	B_Test_1	No Distraction Test	7	161.0550559	153.8599611	179.5982975	164.1290361	138.9306309	170.3773307	162.1796551	155.4987551	126.340721	144.3861625	139.2338008	181.1824431	160.048518	132.7850923	113.1695724	118.7597298	132.2357028	128.3866224	146.0579301	146.0830296
0	P18	B_Test_1	No Distraction Test	7	161.0550559	153.8599611	179.5982975	164.1290361	138.9306309	170.3773307	162.1796551	155.4987551	126.340721	144.3861625	139.2338008	181.1824431	160.048518	132.7850923	113.1695724	118.7597298	132.2357028	128.3866224	146.0579301	146.0830296
0	P18	B_Test_1	No Distraction Test	7	158.7648481	150.6461525	179.9757346	164.0891304	139.5307874	170.5405501	162.6009958	155.8708653	127.0973758	144.6092447	139.3973371	181.7214456	160.6540318	134.253879	114.4689417	118.5736951	132.1028621	129.3607797	146.5317566	146.5079665
0	P18	B_Test_1	No Distraction Test	7	152.9518215	144.7735416	176.2831617	160.8102346	136.7446025	171.3695413	162.7702541	152.0089887	123.1733021	141.2928258	135.201264	181.8842312	161.629199	135.3023033	115.1753601	120.2067707	132.7081639	129.6336319	147.1150128	146.6653771
0	P18	B_Test_1	No Distraction Test	7	154.4439654	146.6693368	178.9280327	163.6748875	139.0654762	173.7615129	164.086295	155.1891807	125.9432023	143.9766244	138.8543627	182.8008091	162.3556291	135.4635806	115.5964439	120.7147479	133.6913429	130.4595097	148.2435377	148.1779625
0	P18	B_Test_1	No Distraction Test	7	154.3432797	147.7443901	177.8957128	162.9862299	138.2207512	172.2531743	162.0570825	153.7454593	124.7163595	142.6974725	137.5996785	181.3495608	160.529141	133.1362013	113.588839	119.718691	133.0373368	128.4861227	146.1745984	146.2968745
0	P18	B_Test_1	No Distraction Test	7	157.0482735	149.9816588	179.8984872	164.8613862	140.3303849	172.3501424	165.2799833	155.9035633	126.6630086	144.7082701	139.4103961	184.1759706	163.4476593	136.6672391	117.0691088	122.931858	135.3810816	131.3772946	149.1255684	149.0515395
0	P18	B_Test_1	No Distraction Test	7	159.4746839	152.3768247	180.4550363	165.4097634	141.2284045	174.2246442	165.506101	156.6526262	128.7701595	145.8943271	141.3351096	183.9746402	163.27509	136.7940284	118.2500806	125.1293601	137.2605845	132.7566189	150.0364249	150.0282045
0	P18	B_Test_1	No Distraction Test	7	167.114357	159.96718	183.2547451	168.2329395	143.9828216	172.132558	164.0936836	159.2382095	131.3341858	148.8925107	143.6627869	182.959139	162.246808	135.8262514	116.5671751	121.9702622	134.7129212	130.9801305	148.6946634	148.4382016
0	P18	B_Test_1	No Distraction Test	7	170.8275933	162.0989597	184.1956461	167.9957056	143.5802195	174.20919	164.139886	159.2354488	131.632946	149.2852889	143.17285	183.7676963	162.4475511	136.5489402	116.7099592	120.7145177	133.821281	131.5204392	148.9878338	148.3185465
0	P18	B_Test_1	No Distraction Test	7	170.4787576	161.2624494	185.3157624	168.6578552	144.4331051	174.1751768	166.2570221	160.7838654	133.1320061	150.772526	144.6062949	185.6545676	163.9702491	137.8970799	118.5787784	122.6131596	136.2747354	133.5166281	151.1741769	150.3404962
0	P18	B_Test_1	No Distraction Test	7	178.1338454	168.6765434	188.6513925	171.8695847	147.5816859	183.0524347	166.488589	164.4386514	138.5431722	155.028665	149.515292	185.453648	163.3210812	136.6520093	117.0547048	118.9324359	133.4843031	135.0832834	152.2075847	151.1803771
0	P18	B_Test_1	No Distraction Test	7	182.2834498	173.7183488	193.8240646	177.5166182	153.0271303	174.185111	166.8918045	167.2681909	141.7716985	158.5519179	151.8548078	189.2209516	166.9003398	140.1406001	120.1573261	120.3323054	134.1073458	135.2973737	152.3979706	151.0427123
0	P18	B_Test_1	No Distraction Test	7	175.9862951	166.8096135	186.6983569	170.3306243	146.4783467	171.7554739	164.9619292	161.5371347	135.5028296	151.2560395	145.7935103	184.5674518	163.1711455	137.3063071	115.9274806	118.0868629	132.3767421	133.2452966	150.177381	149.4379412
0	P18	B_Test_1	No Distraction Test	7	170.8387958	160.8931426	183.206922	166.3050226	142.8828387	172.6945014	165.671911	158.793572	134.1269147	147.7344343	145.148524	182.7189269	161.5867863	136.893223	115.4054672	118.8387085	133.2625148	135.5296557	151.9666894	151.449864
0	P18	B_Test_1	No Distraction Test	7	171.7436175	162.1975329	184.8197432	168.5012997	145.6223503	173.5714956	166.3482183	160.3539882	135.35876	149.5581478	146.1703047	183.8131734	163.4048531	139.4525069	118.4510826	122.0399813	135.1421128	136.2011016	152.4442786	151.8643093
0	P18	B_Test_1	No Distraction Test	7	169.1700467	160.6571106	183.7221972	168.3935113	144.5773535	174.3723378	166.3213302	159.5949346	134.166655	149.2500479	145.0474726	183.8769178	164.0738818	138.9666678	119.9072575	125.4532172	137.4688647	135.7721353	152.4376564	152.0485034
0	P18	B_Test_1	No Distraction Test	7	173.1871931	163.7437808	185.4940475	169.9380475	147.1148856	173.9196215	166.788895	161.4629789	135.6728818	152.0133538	146.6641079	183.743688	164.4759575	140.4547546	120.6079735	125.2702925	137.8000921	135.8933324	153.3436628	152.4766115
0	P18	B_Test_1	No Distraction Test	7	184.2105013	175.9823058	195.1652236	180.6245456	157.5210668	177.2311485	171.0201027	170.6347023	144.8534647	161.5625241	156.0302914	189.4202229	170.3313889	145.3616949	125.186289	129.7878004	142.3608399	139.5779293	157.5876383	156.7542607
0	P18	B_Test_1	No Distraction Test	7	182.6521555	177.8665036	196.2748722	184.1311827	161.6609046	176.9441449	172.1955715	172.4525738	148.6576639	165.0072156	158.6438084	191.4146686	173.1993062	147.6226911	127.6118242	131.0878932	144.1018098	141.2781974	159.7130039	158.472412
0	P18	B_Test_1	No Distraction Test	7	183.8085515	177.644822	197.4783812	183.587287	160.521343	177.6188223	171.5060963	173.3394221	148.8021577	165.1292861	159.1682616	191.2343438	171.1673155	144.983448	126.6572928	129.4618436	143.1439839	140.2528287	158.0936691	157.1276148
0	P18	B_Test_1	No Distraction Test	7	184.134727	178.0316824	198.5250631	184.6806522	161.5579451	178.8245229	172.9510103	174.3556005	149.1409529	165.7884556	160.1820997	192.880975	172.9407299	146.9397625	129.2630543	132.718118	144.9134288	141.3035709	159.179945	158.5858285
0	P18	B_Test_1	No Distraction Test	7	186.8125859	181.5137802	197.5691946	184.0577451	161.4128574	183.1583586	170.6526627	172.9774009	149.1460064	165.3151519	158.9927003	190.8153927	170.436084	144.1627133	124.9829877	126.6314917	141.3519846	139.4707876	157.1150939	155.9632079
0	P18	B_Test_1	No Distraction Test	7	187.450804	182.2395589	199.1598491	185.6838622	162.0832421	172.8450376	167.9050482	174.1628051	149.4468578	166.2868362	159.4739311	189.734481	169.0582979	142.1357441	122.5307926	122.5039637	134.4064098	136.4509273	154.3950158	153.0294809
0	P18	B_Test_1	No Distraction Test	7	186.9772678	180.645655	196.7666419	182.2862079	158.6168365	176.7153395	169.0721931	171.73042	146.1723572	163.6057255	156.9235464	189.4347878	168.4249146	141.998581	123.0375414	125.6519657	139.4689923	136.9475905	155.2829024	154.1301586
0	P18	B_Test_1	No Distraction Test	7	179.9163715	172.3533279	193.4056127	178.150507	154.4048152	173.8079583	168.7931054	168.031738	141.8623128	159.1343341	152.7122825	190.1449609	169.0571017	142.7448015	122.7478722	124.6909302	136.8642365	136.8696142	154.6930041	153.666987
0	P18	B_Test_1	No Distraction Test	7	165.8611605	157.9954551	184.3295635	169.0106052	145.1585951	174.8470264	168.5355973	160.9415669	132.9529097	150.6609506	145.3123994	186.4924026	166.2396356	140.5544799	121.5413102	128.2183788	140.3639806	135.8971705	153.6290282	153.2451549
0	P18	B_Test_1	No Distraction Test	7	163.4575424	154.8107125	183.8900414	168.1062896	144.6017983	176.2949799	169.077203	159.7075379	131.5107272	148.9913288	143.661068	187.496129	167.1968657	142.0238882	122.8833569	130.4187861	141.8564018	136.5120429	153.6818907	153.5614453
0	P18	B_Test_1	No Distraction Test	7	164.7273443	156.9173989	184.4494152	169.5004705	145.7563365	174.3622182	167.9324688	160.4224492	132.9312211	150.408667	145.3952286	186.2555253	166.6308603	141.0317811	122.1305515	129.5482736	141.0763867	136.0280386	153.2724315	153.138232
0	P18	B_Test_1	No Distraction Test	7	164.5549403	156.3952418	183.8205482	168.3863649	144.8023307	174.995014	167.7081192	160.0641034	131.827994	149.6993111	144.3475913	185.828878	165.6668462	140.4831474	122.2625886	130.0025579	141.6227048	134.9515576	152.4471337	152.4314282
0	P18	B_Test_1	No Distraction Test	7	166.8726133	158.1950994	185.101119	169.6598235	146.2532641	174.793341	167.7201819	160.8660141	133.0906747	150.6227435	145.3329421	186.0329043	166.2236085	141.2712628	122.7719194	130.974381	141.4734712	135.5452855	152.8346647	152.7408589
0	P18	B_Test_1	No Distraction Test	7	169.8838094	162.8342261	186.2830774	171.9789002	148.6096922	175.4450519	168.5340806	162.5711457	135.2679064	152.7073981	147.4360114	186.5528075	167.0328016	141.8265357	123.0683635	130.2190502	141.8171027	136.0560014	153.9157138	153.6958876
0	P18	B_Test_1	No Distraction Test	7	179.6764084	172.7934232	191.7395071	177.9612923	153.612598	177.6859468	170.3700688	168.0473817	142.9725924	157.2648736	154.954397	187.090479	168.2389717	142.224576	122.9856398	130.3638359	143.37241	139.7662162	156.7608891	156.9302251
0	P18	B_Test_1	No Distraction Test	7	190.6757501	184.2927421	199.0395625	186.2901082	164.2351593	172.5425424	170.6751299	173.695693	152.4345638	164.0957257	162.4004887	188.9031728	171.2038444	146.8988758	125.0253238	127.7335838	141.7476529	142.6697675	158.6400415	158.2584756
0	P18	B_Test_1	No Distraction Test	7	192.9860054	188.0364692	203.1982749	191.998555	170.8036001	172.5298115	177.093742	177.8649176	157.9198459	168.0863216	166.329682	195.2387263	178.5657548	154.4893736	133.3472457	135.8396512	149.5913113	148.8494881	164.4550011	164.2581591
0	P18	B_Test_1	No Distraction Test	7	206.4740408	201.3731552	212.5414286	201.8260075	181.9710142	183.0758355	182.4687638	187.1068651	169.967381	178.8506505	176.7640765	199.9586757	184.5397557	162.4005393	142.6891297	145.986752	160.6197693	157.2699859	171.1012767	170.4576097
0	P18	B_Test_1	No Distraction Test	7	227.5310883	221.102572	224.943391	212.6285246	192.5344966	197.654835	182.9800921	196.85035	180.8943456	189.0821279	186.7075928	203.0069121	185.6158262	163.0930502	142.878441	143.5559279	159.2354697	158.4752386	171.6213534	170.9065676
0	P18	B_Test_1	No Distraction Test	7	152.1370884	146.0306709	174.7173115	163.3868589	143.7829368	170.1835662	166.6948314	150.4456455	131.7196092	141.9532897	140.4782767	185.6518159	170.7770615	149.0606404	131.4227427	135.3954743	142.0576635	143.1657014	155.9348507	156.0603811
0	P18	B_Test_1	No Distraction Test	7	171.329676	163.6035906	197.7151796	183.9757299	157.5958979	183.5968694	185.8460176	170.0460737	147.8387137	160.4614406	159.6857553	204.5281771	187.223689	161.797274	147.9321078	164.8163803	173.6961299	159.6492727	174.5355305	175.5200287
0	P18	B_Test_1	No Distraction Test	7	197.5142774	190.6394266	214.0019959	198.7934648	172.5214156	203.3778122	196.3721111	184.2726458	161.8881281	173.7484326	171.9539825	216.3751294	195.5508811	168.3584939	151.7424819	164.9202094	180.7253864	167.1263599	182.6845187	183.039009
0	P18	B_Test_1	No Distraction Test	7	241.3192791	237.0386563	235.8911739	222.3477097	199.2055261	216.4588411	193.4197885	205.1815767	188.494389	195.8432338	196.7421896	216.0111028	193.0471796	165.0708529	148.5604437	153.0332057	170.1567319	164.9198949	179.4788552	181.1253371
0	P18	B_Test_1	No Distraction Test	7	275.1992378	270.7696962	250.1591461	237.6357828	213.642109	207.2278713	180.1593316	214.0161086	201.9092755	212.1067528	203.6579688	208.9481234	186.4779107	157.9349379	139.0776807	134.5757564	154.3385456	155.6423614	170.5324409	167.2474245
0	P18	B_Test_1	No Distraction Test	7	141.910269	136.9190671	160.5103126	149.5190245	129.2117323	159.2369071	151.9898658	140.4055767	123.7820357	132.4378971	132.7140688	168.9613395	152.9348945	129.0275882	119.0446387	122.5690831	130.244612	132.853021	142.3462227	143.7977412
0	P18	B_Test_1	No Distraction Test	7	178.1806232	169.827147	205.4459752	189.9276861	162.9118046	198.2682083	194.271827	178.8614089	155.4695744	168.9454536	167.3373129	214.1804923	194.2378417	166.0892781	151.7391222	162.5227454	174.1931363	165.591803	181.5458882	182.0001266
0	P18	B_Test_1	No Distraction Test	7	210.9792588	211.7897937	220.157914	208.4911944	181.6137622	220.785208	195.2278964	191.5570473	173.1232076	183.3978824	182.638041	217.2605482	193.6717757	160.5837344	147.4354483	157.4009854	175.5112777	164.7215614	181.5474457	181.9422122
0	P18	B_Test_1	No Distraction Test	7	242.3284013	239.4920829	234.0806526	221.106454	193.9160927	217.5125707	188.436827	201.1567145	185.1745048	198.0474972	190.1088972	214.5593675	191.1267111	159.1211557	144.7025207	152.4071069	166.2105247	160.9402367	178.0360738	175.5750743
0	P18	B_Test_1	No Distraction Test	7	257.474674	253.7638437	243.6283637	229.5693712	202.7583653	213.6747491	185.3293076	210.6017691	194.6978689	208.7871539	199.3328295	213.9117685	188.5113745	156.3727386	141.424339	142.4120685	156.7123225	157.645758	175.3523565	172.0404098
0	P18	B_Test_1	No Distraction Test	7	255.9118668	253.1599921	240.9890054	227.3324138	199.782568	217.9920286	179.4575393	207.6096489	192.1904044	206.0061195	196.7357951	208.7570589	181.7110036	147.3047089	131.100255	128.8705997	146.7202046	150.9565576	168.5279993	165.4895938
0	P18	B_Test_1	No Distraction Test	7	257.4825582	254.2289117	242.3900108	228.0233301	200.6547883	219.6343351	178.5389234	208.4431749	193.9976337	206.5060561	198.4420869	208.1832191	180.2732908	145.8224723	130.1656622	126.3165224	144.7821062	150.5129072	167.4846333	164.6294201
0	P18	B_Test_1	No Distraction Test	7	260.235619	259.0174239	245.1411168	233.2874012	206.2902673	223.4518257	184.0684458	214.1550197	198.9067573	211.1794035	203.9960541	211.8198655	185.4609886	151.1024531	135.3299252	130.9461274	148.3959386	154.8514594	171.7573796	169.4519148
0	P18	B_Test_1	No Distraction Test	7	266.1183626	261.3055403	249.6332604	233.5565184	205.7708362	225.8304713	184.5766667	214.1595042	198.0642427	211.0855686	203.0240351	215.3256865	184.7037761	149.0289668	133.8808418	129.8765839	148.5090772	153.2721078	171.7627328	169.0749473
0	P18	B_Test_1	No Distraction Test	7	263.5410578	262.5624115	247.2789817	233.8921306	205.4409477	222.2835735	184.7319748	211.8568744	195.277327	209.3411471	199.4367811	215.891062	186.5286341	148.7428124	133.7343829	133.4160305	151.5473512	152.1052688	171.6307531	168.4366751
0	P18	B_Test_1	No Distraction Test	7	270.6686106	263.9892071	254.321901	235.9783837	205.6710267	223.9146186	193.3088103	217.230652	195.7674258	212.2518432	201.3518311	225.2238614	194.3030202	157.9876782	141.4457329	148.8864572	166.7275186	158.4443963	178.367977	176.1264655
0	P18	B_Test_1	No Distraction Test	7	269.2504039	260.3191711	253.5750279	233.1386272	203.1947383	224.8182968	195.0919591	216.6938389	194.4781938	210.955996	200.6892963	226.4628727	194.3963483	158.6762965	142.8117611	152.5584563	170.0072923	159.9539945	179.7239231	178.180444
0	P18	B_Test_1	No Distraction Test	7	266.4583917	260.0649013	253.9145246	235.5360395	204.9131203	225.5347231	200.3120513	217.0672633	195.163018	211.9729805	201.4823291	230.851273	200.643901	164.5632037	150.1028974	161.0493643	177.0083548	165.4846724	185.661089	183.6600946
0	P18	B_Test_1	No Distraction Test	7	269.3714158	261.378377	258.02105	237.8050724	206.7331813	230.8918017	205.7478669	220.5930584	197.7192435	214.2915776	203.8504443	235.9591876	204.3618935	168.0020327	151.6552197	164.4170874	182.7138895	169.535468	190.0305065	188.1603574
0	P18	B_Test_1	No Distraction Test	7	269.9163459	263.6531132	259.2639595	239.5203621	207.9581248	236.3041389	207.3110839	220.2802111	198.9889386	213.1360695	204.611925	238.3540754	205.3463548	166.7863906	149.9343057	162.1063703	182.9825195	170.2239953	191.2624332	189.0493214
0	P18	B_Test_1	No Distraction Test	7	270.9018133	268.0699558	258.400365	240.8416434	210.8386768	236.9328493	203.0861507	220.8637392	201.3509379	214.624963	206.3257821	233.1975635	200.1224142	161.2805842	143.1852266	151.4436715	174.3099985	166.2451252	187.2000607	184.4105945
0	P18	B_Test_1	No Distraction Test	7	280.5051111	279.7102306	270.0501985	254.3668002	225.9766	246.8175091	214.692669	233.120768	213.7093425	225.4879482	218.79873	243.9306671	210.6795344	171.6728918	149.4626489	159.7163738	182.7276389	175.2247669	196.8053182	194.1508894
0	P18	B_Test_1	No Distraction Test	7	161.3498786	153.4558205	193.2456018	179.0713348	153.3700026	179.397547	176.6064798	168.787258	143.6699317	159.6488904	154.9906889	198.1308574	179.3783344	152.2703925	135.8199769	139.2589639	147.5722568	148.1778072	163.9178064	163.5409979
0	P18	B_Test_1	No Distraction Test	7	179.6383877	170.0006743	204.0288293	184.8337843	153.7629005	200.2375872	184.1706317	176.7496139	147.8662479	165.629753	162.3090274	206.6813342	180.6861629	147.5923171	130.9582877	141.5843384	156.7994026	150.8606527	169.3688429	169.4088431
0	P18	B_Test_1	No Distraction Test	7	195.2787118	189.3547354	215.3988279	194.3752927	161.1077732	227.9700266	196.6137836	187.2258039	160.7338727	175.7756607	173.1938423	220.4793257	188.0337691	149.5681584	136.3579324	149.8753531	171.1511767	162.4252603	180.0129439	180.0674715
0	P18	B_Test_1	No Distraction Test	7	224.9589425	224.3621072	231.2971719	213.7483058	182.5394582	237.758858	196.8225904	202.7335309	178.9912118	190.8449649	190.079853	220.5770135	187.7787278	148.56658	133.6105852	140.2463239	165.0818611	160.7985639	178.3903711	178.9848152
0	P18	B_Test_1	No Distraction Test	7	252.3653957	251.7256829	241.4415755	224.4780132	192.3625164	235.8990661	191.3880847	206.5057878	185.1475032	198.0296623	194.118829	220.206999	184.8888096	142.6514717	127.6194333	128.6847162	153.3339299	154.7318969	174.0122743	173.8608567
0	P18	B_Test_1	No Distraction Test	7	256.222963	259.9175651	242.8737414	228.6832427	196.6290829	239.6314754	188.9792137	208.2493777	189.7711214	201.7375092	197.1106283	218.781945	183.8766564	139.4079624	127.9460153	129.2751757	154.3650619	153.682831	172.777092	171.5890794
0	P18	B_Test_1	No Distraction Test	7	253.1612615	255.5420142	242.4415987	226.3443278	194.4877975	244.4922235	189.1234431	208.3460487	188.2671052	202.9302611	194.587479	218.6101933	181.4014355	135.7030159	122.1847547	118.0174761	145.7104011	152.0409936	172.5726416	169.5498192
0	P18	B_Test_1	No Distraction Test	7	249.548248	249.6702324	258.9180857	238.6877851	203.4214628	267.006699	215.6914005	222.1243988	191.5530449	211.5501925	203.9955153	248.1014639	209.7142873	161.5989857	134.7621097	132.5844265	163.9428399	169.2475324	193.9400168	191.9511966
0	P18	B_Test_1	No Distraction Test	7	244.350133	241.7537899	269.3635437	245.3240902	205.5469321	285.318778	238.0015563	227.8616512	191.8065183	211.5796223	204.7521044	276.4866787	234.1583706	183.1598669	149.845684	156.7521096	185.1132495	183.0398797	210.7984446	208.8794162
0	P18	B_Test_1	No Distraction Test	7	155.7679031	148.7597928	186.258586	171.2113541	144.863048	173.7480212	168.4570392	162.443137	137.3466887	152.8958717	148.791187	190.2828532	168.9181673	140.3164984	125.9944871	129.7381383	138.9760866	139.8699605	154.974825	155.3180399
0	P18	B_Test_1	No Distraction Test	7	161.7209657	149.9083934	189.443373	171.2611394	145.0247939	194.2335812	175.9778746	165.0233589	135.3776386	152.9558956	149.5764908	193.6921334	172.2468201	144.9523858	125.7856668	135.2313821	148.0858123	143.3184204	160.8012441	161.0257472
0	P18	B_Test_1	No Distraction Test	7	179.6664714	171.640876	192.1314492	176.1653856	150.1920589	183.7260856	172.3839429	167.2271575	141.5217403	157.3183002	153.2133577	192.0362759	170.3586808	142.2051401	124.9076607	132.3393597	144.648617	140.9811369	158.2613286	157.6364504
0	P18	B_Test_1	No Distraction Test	7	187.0233567	176.4924565	195.4704071	177.7318285	152.9943681	173.144982	171.3899263	169.8615178	143.5098331	157.7527733	154.3528403	191.4969788	168.6107592	141.8811178	121.8177427	125.0572557	138.8917358	138.9463787	155.9198653	155.7418631
0	P18	B_Test_1	No Distraction Test	7	201.6360885	191.5540267	204.7837942	188.1559427	166.154524	177.3198024	176.5885219	178.8954933	155.1734721	166.2030109	164.979996	194.5571309	172.6481382	147.5219652	123.1137103	118.2277766	134.3240323	143.9856143	160.636705	160.6480002
0	P18	B_Test_1	No Distraction Test	7	227.3716677	221.2961416	222.1946115	209.4265846	186.4172342	180.7467752	173.9645389	195.9297812	176.0447595	184.8854408	184.4570074	196.0566367	175.722719	149.392746	125.7968168	116.811893	133.4486452	144.4628886	159.2531213	159.796087
0	P18	B_Test_1	No Distraction Test	7	240.6870607	237.8093795	231.3186566	220.8157236	197.4999192	196.1568233	177.2978659	204.938067	187.801091	197.1143942	195.3090431	201.5894355	181.7087488	153.9175426	131.76023	121.1371583	138.7102217	150.7482035	164.431922	164.6226019
0	P18	B_Test_1	No Distraction Test	7	237.6334796	234.2469888	230.6748363	219.5682959	195.301288	191.5243988	175.8057781	202.8019165	185.5792454	196.2229671	193.3042246	201.5548217	181.3630567	152.7582756	132.2074901	122.4599037	140.1626819	149.9748725	163.9645394	163.8885681
0	P18	B_Test_1	No Distraction Test	7	246.3137133	242.8805043	236.1851684	225.1359946	200.9212976	192.9914207	177.0053246	208.3903699	190.5150402	201.8520712	197.9715619	202.5604194	182.2177127	153.4000572	132.4653982	121.0599129	139.8440704	150.2498538	164.625868	164.3485745
0	P18	B_Test_1	No Distraction Test	7	247.2322886	244.040378	236.7119496	225.78926	200.3091835	191.4591133	180.5061303	208.2560396	188.7720692	202.1674112	197.2968512	204.8681408	184.9074149	155.5990037	135.6667247	126.0169032	143.885436	151.7282905	167.9277646	167.3225818
0	P18	B_Test_1	No Distraction Test	7	245.0832684	242.2414686	236.5338682	225.6781696	198.419885	189.6305341	180.7405283	206.4030224	185.8110177	200.4225286	195.2456855	206.7711327	186.5372363	155.7521886	136.9687436	129.0732824	144.5915785	151.6445636	168.3275143	167.900088
0	P18	B_Test_1	No Distraction Test	7	252.583852	250.9404686	241.2705912	231.2771053	204.3890319	196.0972266	182.2310002	210.6612835	190.6923951	204.7033072	199.2104584	208.9486389	188.6776317	157.2469112	136.700251	126.2867105	143.1785271	152.950619	169.3472403	168.7325384
0	P18	B_Test_1	No Distraction Test	7	251.2746788	249.8743916	239.6447331	229.3904102	200.6136067	191.788143	182.3070095	209.4537524	188.4123773	203.2001271	197.8269188	207.7243722	186.8637113	154.6247562	135.4968067	127.95372	144.7697321	151.6542956	169.186574	168.5502755
0	P18	B_Test_1	No Distraction Test	7	242.8991059	241.0861069	234.0228888	223.3856073	194.0156455	191.1179475	179.9164245	203.2356882	181.1987859	196.6748436	191.0144913	206.510062	185.5074962	152.7248106	133.2416261	125.4168353	141.5360467	148.9597235	166.4488654	165.9080515
0	P18	B_Test_1	No Distraction Test	7	248.8933053	246.5721453	237.2874454	226.3193743	199.6951359	195.0307697	180.2725604	209.5250227	188.2763572	203.478395	197.668275	206.1886431	184.9785494	153.4680408	132.7760035	121.5720121	139.0396712	149.6090846	167.1845201	166.1196319
0	P18	B_Test_1	No Distraction Test	7	243.796032	241.8617663	233.4906359	222.8012776	196.2187311	194.8400485	179.6151164	207.030253	185.837947	201.0015664	195.2750689	204.2722155	183.4039338	151.8582834	131.5585252	121.8937222	139.4651212	148.2672211	166.1556867	165.1504635
0	P18	B_Test_1	No Distraction Test	7	239.5202589	237.1122067	230.848368	219.4221661	191.994455	192.6429026	180.4003773	203.710708	182.2885529	197.2422459	192.5825579	205.1020803	183.9647509	151.9618755	133.0839793	126.8095923	142.8226156	149.8411749	167.4350449	166.9399059
0	P18	B_Test_1	No Distraction Test	7	234.5303552	231.8871628	227.2786425	215.5921429	189.0354596	192.3372428	178.6294295	201.015297	179.2955678	194.2907236	189.501247	202.8034756	181.39922	149.6945545	131.0994273	125.1847466	141.8350878	147.7547617	165.1644916	164.7172513
0	P18	B_Test_1	No Distraction Test	7	233.6365824	232.263785	227.6452539	217.0916768	188.77848	190.8237398	176.2321262	200.5118357	178.7787818	193.0077219	188.6972787	201.8001609	181.1157792	147.939566	128.7528347	121.3995311	138.5345054	146.0327834	162.7079902	162.288557
0	P18	B_Test_1	No Distraction Test	7	234.5161506	234.1868291	227.4907161	218.0911725	191.5998292	189.6232975	176.6702375	200.9557135	179.8776392	194.6927733	189.3776724	201.6191045	182.0710682	150.7230733	129.6247714	121.5750913	138.4543946	146.3322339	163.9068662	162.6996769
0	P18	B_Test_1	No Distraction Test	7	237.1662621	237.4379065	229.3757352	220.8682953	194.9615928	192.1958299	177.9845477	202.4802934	182.0088132	196.4505621	190.6211053	203.3652196	184.1036808	153.0071435	132.1433652	122.2208832	139.3337094	147.4022493	164.6980849	163.440889
0	P18	B_Test_1	No Distraction Test	7	238.1357629	238.7120112	230.8684137	222.4283947	195.3122511	188.5376725	176.7415833	203.4889605	182.9388142	197.351009	191.3130158	203.2772354	183.5177949	151.1445064	131.2644617	120.0819863	136.0960647	146.300073	163.3049159	162.0272478
0	P18	B_Test_1	No Distraction Test	7	235.8899158	235.5671389	228.2552376	218.9267201	191.5374693	183.9969578	173.7887077	200.3482376	179.5288172	193.7932567	187.3462021	200.3126544	179.4309131	146.7788208	127.2087199	115.6876729	132.0880377	142.9564265	159.9409545	158.5935387
0	P18	B_Test_1	No Distraction Test	7	213.8425639	210.7693157	212.0000833	199.5760019	173.4118435	169.7134087	168.3872822	184.4037932	161.7518726	177.8617049	169.3262728	192.7835589	170.8887749	140.176763	119.0319472	109.0030218	123.0576059	136.3822672	154.879384	152.0638722
0	P18	B_Test_1	No Distraction Test	7	189.0462631	183.0888886	196.8289167	181.569233	156.9051145	176.4749445	169.5863866	169.837562	144.491559	161.5068345	154.086833	193.0327613	170.1850301	141.9068903	119.4625989	116.5596738	130.6467009	136.8625226	155.1366866	153.1020401
0	P18	B_Test_1	No Distraction Test	7	162.0347432	154.4938376	183.191287	167.4563399	142.8123501	177.7403619	168.0493273	156.4074738	127.9158763	145.6902531	138.7374285	189.9974921	168.64579	140.9420387	115.6241308	116.907493	132.0465141	133.7362991	151.9930753	150.4511811
0	P18	B_Test_1	No Distraction Test	7	154.1416928	149.2473321	180.7303805	166.8051701	142.0229954	179.4751291	166.5984217	155.3934422	126.9885575	144.8873676	138.2035623	187.8533835	167.4776022	139.1033975	115.8703155	117.9969108	133.1627299	132.8537673	150.930711	149.4466979
0	P18	B_Test_1	No Distraction Test	7	157.5666546	152.7352382	184.0008057	170.1528235	145.3181638	181.5657813	169.2805157	158.593749	130.250624	147.8861507	141.452694	190.4758263	170.1007263	142.0977651	119.1382212	122.3408551	137.2099205	135.6914812	153.4058325	152.2060599
0	P18	B_Test_1	No Distraction Test	7	154.4384956	149.3730498	181.7041547	167.4840512	142.2578078	178.8197191	168.1403128	156.496585	127.6352354	146.1811671	139.4547654	189.5396365	168.6193829	140.0796302	118.3113635	120.7521138	134.8998355	134.0790005	152.4997524	151.0754692
0	P18	B_Test_1	No Distraction Test	7	154.6651403	150.3421262	182.0625923	169.0486532	144.4325682	178.5323132	168.7461108	157.2768351	128.8820018	146.7799918	140.5552582	189.474628	169.9084387	141.8538277	119.4464495	122.3384795	135.6311263	135.1368872	153.3865026	152.0915549
0	P18	B_Test_1	No Distraction Test	7	157.5764416	151.8767341	183.8670429	169.3920625	144.6079666	181.0710039	169.5403173	158.0924085	129.1270055	146.6432685	141.0019627	191.0450003	169.9256981	141.5347236	119.2546338	122.3674936	136.6421592	135.0285348	153.1536694	152.3611931
0	P18	B_Test_1	No Distraction Test	7	158.2553025	152.7586257	183.9514877	169.833127	145.2534323	181.1110034	170.517482	158.902559	130.4423778	147.8884306	142.1030084	191.0436222	170.4762498	142.7274179	121.1667087	123.9924438	137.5916413	136.5965108	154.594508	153.7160907
0	P18	B_Test_1	No Distraction Test	7	157.8395481	152.1435056	184.0795558	169.8329131	145.6006439	181.476393	170.1843817	159.2209678	130.8367475	148.2353995	142.5558974	190.7870231	170.3195448	142.7276011	120.736312	123.3816885	137.3307978	136.4076195	154.3972686	153.4330849
0	P18	B_Test_1	No Distraction Test	7	158.6023346	152.7355095	184.3039668	170.1691284	145.614583	180.7109821	169.61158	159.3653644	130.9313999	148.1671228	142.7364785	190.2143882	169.8266968	141.7395354	119.6269004	122.6949574	136.4635647	135.8732204	153.7439666	153.0383139
0	P18	B_Test_1	No Distraction Test	7	159.2240319	152.6507358	184.9856372	170.2833953	145.9204549	181.8875618	171.2890608	160.211741	130.9332501	149.0222703	143.1325228	191.5225117	170.8643986	143.2832134	120.6344527	123.7354258	138.0849898	136.707926	155.2582748	154.2914599
0	P18	B_Test_1	No Distraction Test	7	158.9316134	152.5024316	184.2738066	169.16018	144.1783282	182.1931769	170.4877545	158.6625748	129.4508725	147.3034446	141.5986507	191.6694017	170.3127214	141.8165792	119.7785758	123.0801023	137.7763108	135.7683433	154.2213902	153.354666
0	P18	B_Test_1	No Distraction Test	7	158.4304798	152.9613568	183.7663195	169.4871235	144.3664855	180.2292322	168.5925377	158.971515	129.7979475	147.8708422	141.8595416	189.300908	168.6995895	140.1813175	117.8338054	120.9140099	135.7218064	133.9974712	152.495268	151.3956613
0	P18	B_Test_1	No Distraction Test	7	160.3500466	153.9832133	185.1424652	170.1792752	145.0375652	183.3229378	171.6876944	159.8352624	130.8353171	148.4313784	142.4806099	192.4116339	171.2765098	142.5998976	120.0622636	123.442938	138.0150359	136.9876132	155.3176853	154.2316852
0	P18	B_Test_1	No Distraction Test	7	158.4793318	152.426657	183.6566248	168.6638344	142.898349	181.56552	169.5838711	158.7658073	129.0747658	147.3583535	141.707219	190.4724576	169.1163271	139.7811735	117.256553	121.1030814	135.811777	134.2457003	153.2682438	152.2801882
0	P18	B_Test_1	No Distraction Test	7	159.0131506	153.0153157	185.0974983	170.2248065	144.841183	183.6162655	170.297458	159.6279672	130.5057639	148.4535699	142.4889393	191.6446223	170.2423975	141.1910481	118.3405355	120.591216	135.7821464	135.3889654	154.2003522	152.9160427
0	P18	B_Test_1	No Distraction Test	7	159.7055963	152.9087404	183.8794534	168.1337026	142.7447448	182.8080368	169.5234365	158.6786138	129.0532078	147.4815679	141.2744013	190.5856285	168.6248612	139.8114298	117.3217865	120.3246062	135.6152762	134.365726	153.2711858	152.0412334
0	P18	B_Test_1	No Distraction Test	7	160.3472937	154.3782815	184.8555531	169.6056644	143.750299	185.080035	168.8942659	158.3955909	129.9399681	147.217885	141.1522646	191.3935237	169.4552802	140.087736	116.6665368	118.9098826	134.4259489	134.7725862	152.7569702	151.4962445
0	P18	B_Test_1	No Distraction Test	7	161.9068686	155.3935124	185.3652188	169.5126055	143.3319083	186.7432862	170.2740986	157.9783713	129.4459685	146.8594462	140.8052445	193.8066014	171.1455876	141.7895555	117.8494953	119.6561855	135.1488455	136.3507534	154.1755632	152.9647272
0	P18	B_Test_1	No Distraction Test	7	160.5920786	155.2420326	183.3184691	168.1265041	142.2754852	184.9267911	167.5998291	156.1143728	128.4602608	145.5952259	139.2724497	191.4825458	168.9386243	139.2253807	115.2505757	116.2514491	131.8860652	134.1563363	151.8766138	150.4561618
0	P18	B_Test_1	No Distraction Test	7	160.3855542	154.2757663	184.1294942	168.1021102	142.1302085	189.4400082	171.1524871	156.7936608	128.6854906	146.0660723	139.7678304	194.9275752	171.8510318	142.2203866	118.0566642	119.8220178	135.6491807	137.410298	155.3221325	153.8751441
0	P18	B_Test_1	No Distraction Test	7	163.1967141	156.7986727	184.3027926	168.6052481	143.5327027	187.3098523	169.4489728	156.6745202	128.7060362	146.1788684	139.4014974	192.9937547	170.3201178	141.2777388	115.4376014	115.6927102	132.1251716	135.2759168	153.4259489	151.9158303
0	P18	B_Test_1	No Distraction Test	7	164.4542928	158.4269499	185.9038582	170.1747961	144.711086	186.8361185	169.3366128	158.078146	129.6713496	147.2666121	140.5061146	193.3400982	170.4876338	140.8198136	115.4221514	116.2113215	132.3146205	134.8323263	153.1033237	151.6002864
0	P18	B_Test_1	No Distraction Test	7	163.2532986	157.163631	185.0108823	169.6065149	144.5770333	185.9897701	169.4166684	157.573285	129.5684785	147.1077423	140.0448605	193.0499442	170.7431599	141.6758675	116.0997081	116.5383427	132.0697101	134.8644858	153.3642523	151.5723052
0	P18	B_Test_1	No Distraction Test	7	163.5484811	157.6940737	184.6253702	169.1939608	143.6953809	184.7998088	167.8496711	156.894171	128.5145292	146.4530415	139.0498009	192.0457645	169.4138547	139.7010248	114.0404918	113.9904872	129.9994488	133.3155183	151.7270474	149.9233319
0	P18	B_Test_1	No Distraction Test	7	163.6855585	158.3896669	185.4991055	170.5461794	145.4567723	188.2418486	170.0837577	157.6068414	129.8244086	147.4363878	140.3801864	194.3702775	171.8592789	142.3776031	116.882697	116.5682706	132.19723	135.6749785	154.0406296	152.2756009
0	P18	B_Test_1	No Distraction Test	7	165.0410139	160.1463654	185.5523566	171.1652136	146.6117351	187.0565981	169.3904223	158.0680912	130.1028416	147.7983481	140.5517186	193.2175979	171.2141979	141.9195376	115.1332844	113.5801677	129.8927456	134.716414	153.0919081	151.3295178
0	P18	B_Test_1	No Distraction Test	7	163.4449985	157.7054286	184.0082474	169.1614141	145.6934988	186.7987282	169.5840745	157.218824	129.253755	146.143055	139.4431933	192.2608208	170.4378545	142.5911399	115.3448164	114.5214916	130.7415543	134.830887	153.1427434	151.3114704
0	P18	B_Test_1	No Distraction Test	7	165.6426956	160.9610655	186.6663254	172.6944347	148.4732779	187.8388069	170.9225638	159.1930545	131.6846795	148.4364858	141.7412341	194.5667148	173.2041652	144.1943417	116.9014122	115.8678894	132.185204	136.1340696	154.5896459	152.6302981
0	P18	B_Test_1	No Distraction Test	7	165.1199117	159.9262042	185.2823236	170.6858109	146.9550299	186.9896335	170.0751435	158.2547332	130.6389109	148.1773565	140.5385692	193.1560403	171.3365534	142.8827546	116.1792582	115.4485504	131.0282822	135.1932882	153.9982881	151.7007058
0	P18	B_Test_1	No Distraction Test	7	165.188157	158.9551726	185.3290668	169.7307004	145.065196	185.2441527	169.4177725	157.965681	129.4794548	147.3114911	139.7056859	192.848822	170.3921666	141.6342779	115.4612159	115.2724879	131.3916039	134.2359387	152.8765931	150.8103044
0	P18	B_Test_1	No Distraction Test	7	167.0202671	158.9547575	188.1487929	171.8731231	147.9004167	183.4553975	171.6722652	161.0892022	132.2285185	150.0171321	142.5950929	193.4557124	171.5405123	144.5068824	118.2420979	118.8331804	134.7180266	136.5844674	155.0229324	153.2163466
0	P18	B_Test_1	No Distraction Test	7	168.3422713	158.8279859	190.8463847	173.8780641	149.6384734	186.4522614	177.629255	165.2394126	137.2651157	152.3940648	149.4009765	196.4328295	174.9643341	148.6660422	124.6593907	127.5374997	141.8547887	144.046055	161.692367	161.1058353
0	P18	B_Test_1	No Distraction Test	7	185.9392401	176.9970135	201.4869984	186.1249379	164.5589653	192.1445648	186.6893893	175.8134245	149.622305	162.9078173	162.0176331	203.558285	184.286826	160.4798989	135.8651495	139.7158004	152.5966118	153.800673	171.4987358	171.421699
0	P18	B_Test_1	No Distraction Test	7	185.9392401	176.9970135	201.4869984	186.1249379	164.5589653	192.1445648	186.6893893	175.8134245	149.622305	162.9078173	162.0176331	203.558285	184.286826	160.4798989	135.8651495	139.7158004	152.5966118	153.800673	171.4987358	171.421699
0	P18	B_Test_1	No Distraction Test	7	211.5871328	203.7709425	218.238098	204.1515146	181.4760349	182.2887169	185.2750904	190.20008	167.4127098	179.4452133	178.2254062	204.6293253	185.6660578	160.673914	137.0641307	138.7545098	151.3510258	154.7944414	172.0062778	171.83511
0	P18	B_Test_1	No Distraction Test	7	240.2324751	235.9263182	237.3498586	227.9978677	207.7790954	195.4185996	198.5653502	207.969767	189.9877604	200.396039	197.2589948	218.5109355	204.5849335	182.0572371	157.9498857	163.6521873	176.7871684	171.986197	187.3011725	186.2689878
0	P18	B_Test_1	No Distraction Test	7	238.4647368	234.7841131	236.452895	227.4595133	205.4185267	183.6055619	189.6170537	205.5016697	188.8211414	198.3927774	195.7367465	212.4624893	198.5000527	174.3576828	152.4734329	157.9559164	169.515271	165.1886364	179.5883021	178.585325
0	P18	B_Test_1	No Distraction Test	7	241.6038126	239.169708	236.8076996	228.8329703	207.9495606	187.1797574	192.8546496	207.4358751	191.5079959	201.4627458	197.8062078	214.5157164	201.2634767	178.070658	157.6314026	164.8412986	175.9887101	168.3579611	183.0701957	181.5483502
0	P18	B_Test_1	No Distraction Test	7	237.6739566	234.6888194	235.8718545	227.2339456	205.1046531	186.1344815	192.8326446	205.7848754	189.918038	199.2559573	196.3434439	215.1498137	201.2907148	177.2435041	157.0165901	164.553661	175.4399004	168.7512149	183.0048351	181.8070798
0	P18	B_Test_1	No Distraction Test	7	241.4498178	238.0488285	236.5105724	227.4787564	205.7973519	188.060807	192.1732745	206.7207225	190.0314906	199.8276473	196.6290034	214.0117253	199.6162389	175.1553877	154.6789366	162.600299	174.8353568	166.2846099	181.2285676	180.149927
0	P18	B_Test_1	No Distraction Test	7	236.6243784	233.8314664	234.623233	225.612326	202.5141113	187.9793477	191.9656696	203.405871	186.6024516	196.4367927	193.3811094	214.9356228	199.9943162	174.1541909	154.1075317	163.6751232	175.2421731	166.2703799	181.2014507	180.1360328
0	P18	B_Test_1	No Distraction Test	7	239.0645022	236.8021837	234.8167583	226.7822634	205.1352593	189.2434302	193.3471211	206.0301173	189.1346067	198.8353037	196.0729984	214.5854214	200.7485794	175.8070546	154.0426142	164.0133168	175.9968734	167.3639656	182.4572293	181.3447776
0	P18	B_Test_1	No Distraction Test	7	238.4339223	235.8084704	235.0356588	226.3806098	203.8802296	184.3425736	187.8100828	204.506216	187.8750904	197.7787758	194.9216744	210.7830368	196.0196746	170.5900193	147.7803935	154.8517587	167.6698411	162.7528973	177.5299082	176.446362
0	P18	B_Test_1	No Distraction Test	7	243.8426716	241.0436279	239.1009193	230.6706132	209.2417134	187.6505173	192.636065	209.5760476	192.912828	202.1697373	199.6107126	214.928477	200.8962709	176.3360877	153.2124252	159.8011214	171.8460278	167.2276182	181.9054574	180.9446365
0	P18	B_Test_1	No Distraction Test	7	240.8367378	238.261145	234.9332016	226.6347215	204.265149	182.6777239	186.6637415	204.5038058	188.1979771	197.5299427	195.138215	209.6215908	195.3694027	170.4701381	147.3934763	152.612978	164.7957582	162.4398628	176.7520709	176.0038991
0	P18	B_Test_1	No Distraction Test	7	249.79066	248.1645953	243.2491996	236.1997835	215.0504714	189.7775706	193.4214106	213.1799936	197.7998265	206.4740486	204.0406966	215.7752065	202.6582229	178.3402252	155.0220762	158.2096713	170.5137687	169.1436057	183.5304467	182.6695947
0	P18	B_Test_1	No Distraction Test	7	249.3899176	247.514493	242.1529488	234.9557715	212.1867762	184.8430656	190.6405917	211.1073766	195.3093217	204.338771	202.3417603	214.4391553	201.3763916	176.2831167	152.6968706	155.2484948	166.1746943	166.7651122	181.2415766	180.5732259
0	P18	B_Test_1	No Distraction Test	7	244.316192	242.3277717	238.6230396	231.1950192	209.2465151	189.2220372	191.4569302	208.0182197	192.8565981	200.8439051	199.9297837	214.9420469	201.5955094	176.9268022	153.6624637	155.8410401	166.7338057	168.6198358	182.0464951	181.8439992
0	P18	B_Test_1	No Distraction Test	7	249.2371573	247.9792635	243.7718988	236.6645859	215.5685927	188.5148272	194.1810059	216.8271317	200.5135272	210.3814397	207.50088	215.879144	201.667755	176.8814219	154.1505857	151.8305854	164.6074332	168.5825056	183.7290325	182.9339994
0	P18	B_Test_1	No Distraction Test	7	237.9896577	238.2338803	241.7502491	235.0136255	212.9601085	193.3611798	199.996358	214.8527433	196.8982821	208.726809	205.4738442	222.8515364	208.2323975	182.9128464	161.6690687	161.2425996	169.0996968	173.2637589	189.4277087	188.6315937
0	P18	B_Test_1	No Distraction Test	7	245.8662759	247.4312952	243.8002281	237.7771127	215.8300046	191.8793485	197.1614627	217.218776	198.2951222	212.1962275	206.0776685	220.446462	205.115618	178.3473711	156.0348465	151.064594	161.895066	168.1533557	185.6260027	183.7437586
0	P18	B_Test_1	No Distraction Test	7	256.0140675	259.3384548	245.0028367	240.673838	219.0884545	195.7066628	199.9787169	218.6122327	200.8950093	214.6645672	208.2583671	223.2506262	209.2275598	181.2063121	157.8885916	151.86643	164.2380864	170.6935605	188.8069153	186.6571432
0	P18	B_Test_1	No Distraction Test	7	245.4491468	247.2907159	242.50006	235.8367058	210.9177657	183.5388363	191.7054159	214.7830876	195.3422875	209.0342092	203.9914004	216.7393447	200.2679789	170.7006186	150.2330138	144.0342336	154.5043115	162.7027017	180.2350504	178.5742541
0	P18	B_Test_1	No Distraction Test	7	253.3021852	257.6086048	244.163091	240.4560143	217.955939	193.6845957	198.5818666	217.7265404	199.8027344	212.975848	206.9256938	222.8180903	208.7956889	180.0130743	156.3325661	149.389037	161.388503	169.1352627	186.9932192	184.8455939
0	P18	B_Test_1	No Distraction Test	7	245.5936155	247.7231301	240.5175173	233.8766	208.6966691	184.07655	189.9516984	212.8406884	193.426779	207.1312385	201.7154256	215.1088697	198.2328222	168.4759363	148.1842662	140.9248703	151.8562858	160.6773813	178.185735	176.3500306
0	P18	B_Test_1	No Distraction Test	7	242.7451138	246.0366417	238.5710826	233.4758149	210.5085824	186.7786507	191.2380617	211.8702609	192.9564671	206.550042	200.6886487	215.9296621	200.435745	171.3027352	147.4757957	140.2553643	152.4444815	161.2198177	179.316156	177.2349792
0	P18	B_Test_1	No Distraction Test	7	242.8703376	245.9300603	241.3189048	235.8645348	212.5551706	194.5850295	198.8719367	214.0583164	195.3373348	208.7422107	203.1525918	223.9371812	208.2956883	179.2956604	155.7674743	150.8725293	162.5200851	169.505905	187.3293283	185.3528937
0	P18	B_Test_1	No Distraction Test	7	253.6394246	257.699755	246.5608312	242.3672081	219.3024871	202.2395596	204.8273189	219.8394324	201.9161704	214.9684047	209.0473646	229.2199861	214.3500136	184.9899415	160.4239439	155.5500248	168.0590325	175.1987855	193.1543526	191.0100539
0	P18	B_Test_1	No Distraction Test	7	238.5073399	239.4299813	233.4960952	225.2940536	199.2510699	180.8174369	182.9505068	205.6986737	185.9814797	199.1237888	193.9643994	208.4013568	189.8490793	159.0430687	138.0990589	131.3688318	144.0415139	153.0388148	170.2097163	168.5842686
0	P18	B_Test_1	No Distraction Test	7	244.1897903	247.6651412	240.6681283	235.623712	212.8005973	190.0292331	193.1549699	214.7347996	197.1537376	208.5500387	204.268221	217.1379982	201.5598675	173.3855274	149.4736232	142.5976885	153.4820064	164.5035721	180.9414244	179.2384414
0	P18	B_Test_1	No Distraction Test	7	253.0502098	256.8056783	246.665036	241.8813453	218.3502904	197.7897195	202.1945929	220.4966189	202.1392141	214.6317837	209.9141046	226.8281031	211.3161932	181.6190766	158.8167606	152.6715556	164.8620103	172.6697794	190.0012186	188.5571434
0	P18	B_Test_1	No Distraction Test	7	238.221498	240.4910313	233.2326699	227.0642808	203.1302116	177.8924822	179.3020149	206.7475584	188.5637542	200.5809576	194.8652038	203.3950971	187.0296724	157.8041881	135.0331398	126.0425869	137.9843723	150.3268638	166.9033465	164.6126434
0	P18	B_Test_1	No Distraction Test	7	252.8345313	256.6582423	245.5958501	241.3830716	218.8223301	195.2256089	198.2116212	219.6434439	200.7402856	212.7472767	208.6544951	221.7966509	207.0547548	178.7778202	154.0731021	147.549987	160.5165203	168.1909599	185.315469	184.0596406
0	P18	B_Test_1	No Distraction Test	7	241.21083	243.4681198	235.2934527	228.5635007	203.5254446	180.9279603	181.9489744	208.3550872	189.4405298	201.7993395	196.2042012	206.967592	189.512631	159.0485733	136.5980421	127.9867513	141.0779112	152.3644309	169.2106714	166.9498142
0	P18	B_Test_1	No Distraction Test	7	248.7121332	252.1816492	246.042529	240.8415029	217.4331925	199.7734385	202.9998565	220.0523482	201.9169525	212.9939177	209.3843847	226.8458866	210.9230287	181.9134648	159.2000923	154.7752534	166.1715372	173.7709185	190.2248501	189.1344008
0	P18	B_Test_1	No Distraction Test	7	227.1643283	229.4544758	225.4146836	218.2748143	194.2159161	171.9197566	175.5715338	199.2750684	180.6667594	192.7603184	186.9618207	199.7656705	182.0402185	152.6627363	130.2488825	122.7376316	134.8489117	146.2373853	162.9135265	160.3653281
0	P18	B_Test_1	No Distraction Test	7	240.6142362	245.054338	242.2746201	237.7930735	214.0909513	196.2043657	197.6951704	216.8657993	198.1189687	210.1601302	206.3214086	221.249408	205.804922	176.970396	154.9847773	150.4929908	160.5265724	168.6252637	185.1520593	183.9521009
0	P18	B_Test_1	No Distraction Test	7	243.61419	247.901201	242.8790458	238.5547231	214.831991	190.0136601	194.450059	217.2185578	198.6647812	211.2244101	206.7517804	218.6068593	203.690751	174.3841732	150.9900683	144.0940246	155.6402231	165.1483078	182.2818043	180.9349173
0	P18	B_Test_1	No Distraction Test	7	238.102604	242.4108165	236.9082367	232.9119006	209.9777194	182.9959761	186.3141362	211.3247089	194.0858646	206.4405218	200.7562135	210.4776411	196.1435484	167.5446043	144.1465384	135.1868125	146.0326144	158.3733889	175.0282341	172.9833445
0	P18	B_Test_1	No Distraction Test	7	246.4052998	251.5648781	245.5429958	242.3762419	219.4203229	192.1227434	196.3351239	219.7948066	201.8991063	213.8957559	209.1953331	220.9227684	206.9146623	178.421598	155.279347	148.4340725	158.8978329	167.8088625	184.3518129	182.7415755
0	P18	B_Test_1	No Distraction Test	7	230.7996623	233.471834	230.6555931	224.1640168	200.5943727	172.6543903	178.6748413	203.9918053	185.6219167	198.2389583	192.3737789	203.1658574	186.1677433	157.2692744	135.1738578	125.7798066	135.3442397	149.6544923	166.5495031	164.0876487
0	P18	B_Test_1	No Distraction Test	7	242.8638377	248.5807415	242.200989	239.3960558	216.981022	188.6036348	192.5781131	217.1567164	199.0625738	211.5415203	206.4849001	216.6776484	202.5963506	174.1357483	151.6207017	144.3706065	154.1963344	163.6939878	180.4175988	178.6893995
0	P18	B_Test_1	No Distraction Test	7	237.3077968	241.7512544	235.1975704	231.0782658	209.0135744	178.0245332	181.993883	209.5679074	192.9500949	204.7564675	198.5995712	206.4607823	191.7335291	163.4228851	139.8031907	129.3905074	140.212747	153.9173859	170.6253123	168.0649929
0	P18	B_Test_1	No Distraction Test	7	244.6260942	249.4629082	243.8377968	240.3560231	218.1116681	189.6568393	193.6419948	218.4997176	201.3987824	213.2790083	207.6600774	217.8205462	203.4844163	175.1739867	152.1592462	143.9851563	154.0376773	165.3403766	181.814545	179.5740223
0	P18	B_Test_1	No Distraction Test	7	244.6260942	249.4629082	243.8377968	240.3560231	218.1116681	189.6568393	193.6419948	218.4997176	201.3987824	213.2790083	207.6600774	217.8205462	203.4844163	175.1739867	152.1592462	143.9851563	154.0376773	165.3403766	181.814545	179.5740223
0	P18	B_Test_1	No Distraction Test	7	236.813952	242.3703948	236.9476194	233.6187664	210.8257053	181.2334111	186.759064	211.5109938	194.153793	206.6707711	200.4657512	211.3101762	197.0329566	167.896557	144.5654119	136.0386291	146.5340463	158.1419927	175.3534692	172.9437045
0	P18	B_Test_1	No Distraction Test	7	245.2383666	250.839881	243.5895453	240.7415936	218.6781367	188.316193	193.5694454	218.2596425	201.1714915	213.3460102	207.387913	217.586503	203.7805694	175.9077686	152.0390833	144.4160066	153.4333343	165.1671629	181.9107114	179.4899432
0	P18	B_Test_1	No Distraction Test	7	237.4968169	242.3011955	236.1558838	232.2238917	209.2546422	179.2786103	183.5832322	210.2724077	193.474856	205.8432942	199.079931	208.1169098	193.4127225	164.5857736	141.136772	130.9607215	140.9712495	155.5533855	172.5360977	169.6143915
0	P18	B_Test_1	No Distraction Test	7	244.0246982	250.8081173	242.9788626	240.9093607	218.2527743	187.6987185	193.3210578	217.3748965	199.7047936	212.5985996	206.4858566	217.7304283	204.1534563	175.5637587	152.6303297	145.0845674	153.8983582	164.57862	181.7885803	179.3452094
0	P18	B_Test_1	No Distraction Test	7	241.0069115	246.0084789	240.4950766	236.988026	213.6711632	186.6813953	189.9319713	214.4209842	196.1905431	209.2685954	202.9350651	214.7565176	200.466364	171.3421181	147.0433179	140.1518771	150.9609389	160.7327142	178.2150968	175.927186
0	P18	B_Test_1	No Distraction Test	7	239.2365483	244.7324603	239.9186528	236.4667867	212.5917028	186.9936138	190.2523774	213.9193393	195.3710686	208.3852973	202.7287449	215.2350256	200.5628636	170.4968687	147.1578172	140.3687991	151.0591674	160.8556479	178.255721	176.4321551
0	P18	B_Test_1	No Distraction Test	7	238.1780328	243.7972006	238.4785493	235.1500902	211.6766533	186.1795173	189.4916429	213.0940602	194.6774559	207.5798609	201.7432956	213.9120754	199.2915758	169.5423576	146.3971375	139.0710255	149.9916032	160.1372346	177.4728737	175.4629412
0	P18	B_Test_1	No Distraction Test	7	238.9548614	244.3045092	239.8778194	236.4165147	212.9102323	187.0801573	190.0484004	213.9084194	194.7406948	208.0378018	202.3491962	214.6585683	200.1371881	170.6148889	147.2115569	140.4047629	150.3941098	160.1401395	177.6557324	175.8987583
0	P18	B_Test_1	No Distraction Test	7	238.0414579	243.3354906	239.1688051	235.6825349	212.8312638	188.0195864	193.1969843	213.3973142	194.804376	207.860516	201.9326864	217.4090594	203.1244134	173.8522709	150.1863746	143.9473686	154.551834	163.3378261	181.2258368	179.14634
0	P18	B_Test_1	No Distraction Test	7	241.5623059	246.351885	243.0089526	239.1908229	216.683636	193.6993429	198.9902469	217.0152083	199.2881182	211.3477843	205.902107	223.9073793	209.2945581	180.3739563	156.619665	149.5445748	160.162127	169.9699532	187.0248644	185.0126966
0	P18	B_Test_1	No Distraction Test	7	235.6022708	239.7635348	236.5022297	231.7338507	208.6093585	184.4009269	188.2834046	210.164341	192.0223463	205.2464678	198.390107	212.7136738	197.4088038	168.328041	144.5308719	137.5689227	148.458982	159.0645593	176.8531274	174.1050646
0	P18	B_Test_1	No Distraction Test	7	244.0263738	249.0967055	244.0155922	240.6116484	217.1753363	193.2001493	197.7255937	217.5936727	199.8143351	212.0029673	206.5066439	222.6822244	208.4390152	179.2298369	155.870037	148.3900455	158.239684	168.8622044	185.7449211	183.5983185
0	P18	B_Test_1	No Distraction Test	7	236.7268991	240.8213802	236.9362995	231.8938501	208.7261289	184.080437	188.0870507	209.978745	191.9780642	204.8074788	198.9197351	213.1548341	197.2482941	168.0624557	144.7430524	137.2585076	147.4365265	158.9382982	176.3687952	174.1124196
0	P18	B_Test_1	No Distraction Test	7	233.4693063	238.4400336	234.2026599	230.2071192	207.2300223	182.2784727	186.8511367	208.3391847	189.9556652	202.7685451	197.1650947	211.0481034	195.9326738	166.467749	143.3061335	135.6488931	146.9481838	157.0656286	174.7506328	172.7850498
0	P18	B_Test_1	No Distraction Test	7	236.0082757	240.6644772	235.8409531	231.7834912	208.4829924	183.3073539	187.4541527	209.4509067	191.3202891	203.7235102	198.4265885	212.2629793	197.2486587	168.1526565	144.5051165	137.986272	148.9287894	158.4822284	175.6099031	173.8377841
0	P18	B_Test_1	No Distraction Test	7	236.727002	240.3917023	237.1169687	232.0760179	208.3192309	186.1139538	188.1025631	210.6601541	192.0173697	204.4647767	199.0687553	213.0549501	197.0837745	167.7576361	145.1905951	138.0792836	149.1489688	158.5003147	175.483488	173.7368348
0	P18	B_Test_1	No Distraction Test	7	237.8943655	240.7998756	240.0479372	234.1600625	210.2153287	191.1645519	193.5732548	212.8152134	193.5978235	206.2926957	201.2254761	218.7956289	202.1915972	172.5582304	149.8178347	144.7348003	156.4282852	163.8808116	181.0127735	179.5842686
0	P18	B_Test_1	No Distraction Test	7	240.7283771	243.0468133	240.1138695	233.8476321	210.0537234	189.2528799	192.1558307	213.9076086	195.7388175	208.1667856	203.4640319	215.2484347	198.6765671	169.9312279	148.3443428	142.3009495	153.9067858	163.9523306	180.8926052	179.278392
0	P18	B_Test_1	No Distraction Test	7	251.3247518	252.440137	246.0755771	239.7606089	217.4771212	200.1257723	206.7981769	219.7210002	202.6476107	216.6485161	209.4611452	227.0900884	212.5516989	186.6370421	166.3223785	171.7090181	182.6879557	180.9609216	197.667143	195.423677
0	P18	B_Test_1	No Distraction Test	7	261.6348596	261.6542924	251.9387037	245.8422505	224.6056707	204.2765699	208.1690883	225.0430029	209.3331077	221.051584	215.7819609	228.7473732	215.3168037	191.8680515	177.0462395	185.9059099	193.3634047	185.3822901	199.2147027	198.4518612
0	P18	B_Test_1	No Distraction Test	7	152.2478531	163.4899826	162.8993638	166.6034439	153.8714971	169.6329851	147.7906464	146.3064033	137.360455	145.2939137	140.0171344	161.5019119	155.1664315	135.5609952	125.9059448	125.6905988	129.8457787	132.0604317	141.389645	139.6851944
0	P18	B_Test_1	No Distraction Test	7	182.5185163	182.4863149	200.2821185	198.5811551	184.1260492	179.5466205	185.6700085	174.5317283	163.8118834	176.8250797	167.3232554	204.702813	201.391375	188.2062461	171.5213001	180.6111371	172.9598733	172.2056626	184.566226	180.0300631
0	P18	B_Test_1	No Distraction Test	7	183.7132831	182.1693969	195.1943662	190.9935544	177.0646003	165.5425831	177.1687213	170.9325538	159.1024374	171.4041226	162.6230804	196.4205437	190.0151829	175.6485994	157.7577754	164.5470156	160.9226244	160.74388	173.3589013	169.0517541
0	P18	B_Test_1	No Distraction Test	7	182.7724319	180.323492	192.4937637	187.4700416	173.0184761	165.1785544	177.0822505	167.4836711	154.7917296	167.6939805	158.731983	196.6160168	189.6246316	174.8626011	156.7221204	163.8904168	160.5871216	159.9801367	172.978284	168.8470705
0	P18	B_Test_1	No Distraction Test	7	182.1711398	179.7305176	195.2025297	190.0884305	175.5947674	168.3045754	178.7795583	169.4789215	156.9649621	170.2757086	161.0174684	198.9666458	191.7773302	176.7710934	158.8325822	166.5943567	163.0985663	161.534104	174.8924767	170.6898514
0	P18	B_Test_1	No Distraction Test	7	186.1601856	183.6473102	197.3659051	191.9020903	176.9730208	170.18484	179.4280085	171.5385105	159.2222359	172.111222	163.44072	200.0774346	192.2079839	176.6964151	159.0670274	166.2909691	163.2823823	162.4403957	175.5988229	171.5395944
0	P18	B_Test_1	No Distraction Test	7	188.1478344	186.3108018	200.8006549	195.8637233	179.6834046	171.4640126	180.1879759	174.8391766	162.8860441	175.2485819	167.0615567	201.2938251	193.6219461	176.5411704	160.379742	166.4092401	163.0636662	163.8392053	176.4625476	172.4391291
0	P18	B_Test_1	No Distraction Test	7	207.1388091	207.2561497	217.2509769	214.0490348	199.034566	175.1961131	186.8814073	190.2280722	180.103433	192.5245619	183.3673238	208.7800765	201.8595619	185.2391263	168.2540267	171.7687768	168.6425385	170.6548083	184.0457168	179.1999782
0	P18	B_Test_1	No Distraction Test	7	255.0197288	251.8174098	248.1015589	241.352768	222.9976777	193.7759417	195.089922	217.5478469	203.109662	215.460416	207.8895561	218.2751697	207.2374196	188.5208699	169.3929825	168.2919509	174.8098027	174.2394067	188.3752801	185.9514692
0	P18	B_Test_1	No Distraction Test	7	291.8651796	291.03486	285.2298563	280.4832041	254.4751923	209.5150473	225.024858	250.4160211	231.193839	248.4774214	239.6484398	252.2660266	242.4481344	218.3174295	195.8716672	191.4835772	199.8085182	200.8107719	218.1565195	215.0577576
0	P18	B_Test_1	No Distraction Test	7	292.7789294	291.8638432	274.8885276	266.4833715	238.1630685	206.8328375	189.3113882	242.9730756	221.3655617	234.8149407	231.567529	216.7990118	197.7417169	167.4323874	147.7425707	128.1250045	147.5324041	159.3498266	175.7834234	176.2637456
0	P18	B_Test_1	No Distraction Test	7	292.910745	294.765767	281.9602029	277.2387719	247.6726921	215.1626951	213.2297964	251.6203002	230.2563281	245.5083958	240.8031849	234.8742239	221.1640562	193.1287097	174.6394098	170.796764	183.4967653	184.1572491	201.3724978	201.6716499
0	P18	B_Test_1	No Distraction Test	7	295.1422953	303.0165816	271.3878296	271.6080038	242.2059818	180.4602899	183.4280053	239.0111983	220.8360124	234.2907901	229.3139662	207.6289051	195.0201409	163.3573545	142.0528449	138.5747425	156.3808437	155.2365339	172.114541	171.865393
0	P18	B_Test_1	No Distraction Test	7	289.0706294	304.3019746	270.2625539	277.8067954	248.5791334	165.8053786	181.7321313	235.0759571	218.0476541	233.5629167	224.0574807	209.8011237	204.4261371	171.4090408	142.4811911	128.5433112	141.3818404	153.7767358	172.7116671	168.6301251
0	P18	B_Test_1	No Distraction Test	7	267.9649622	274.6882099	247.1036731	245.5083854	215.5478729	159.331906	178.2026589	216.7158453	198.7653912	210.96102	205.997769	199.9638808	186.9024131	155.9346067	135.591293	139.5591506	152.9559399	151.2129503	166.8618855	166.2825139
0	P18	B_Test_1	No Distraction Test	7	258.9191941	259.1685534	243.8242425	237.6677181	213.9783443	163.2815799	182.4265206	213.9584048	199.0025516	206.8926243	206.0161275	205.4356123	191.9772846	165.3291307	143.5501315	144.9826939	158.9307839	158.6454492	172.1791775	172.0828672
0	P18	B_Test_1	No Distraction Test	7	269.1502086	264.0133748	252.9031987	243.4275	221.9374734	194.9974383	192.2882223	216.9875878	203.3962334	210.9315569	207.9283424	218.8665366	204.7821956	180.7767495	156.3846881	155.1046742	165.3277585	169.4689382	182.1244988	181.4293165
0	P18	B_Test_1	No Distraction Test	7	286.5806204	281.6004323	265.6759694	257.2355201	236.0046507	188.7289931	184.530549	226.2848756	215.8639424	221.0391407	218.6151072	214.7805467	201.8549226	179.3510057	154.1806458	145.1123895	156.7098021	165.4762701	175.6862957	175.1638257
0	P18	B_Test_1	No Distraction Test	7	300.7463782	299.2948493	276.6125554	272.3794567	249.0823681	172.6467915	186.9350032	235.0880473	226.5582878	235.8800272	226.3840591	218.9213378	209.8885467	187.3604231	163.3710364	155.9982759	162.501391	170.21945	182.4027557	178.0104064
0	P18	B_Test_1	No Distraction Test	7	320.7246679	319.8548609	292.6215762	289.1349265	266.9461911	160.5391433	189.3127558	250.7724446	244.524083	253.7955174	242.5517061	220.9274392	212.858263	192.3124539	169.271359	159.6694362	163.615945	174.7151849	186.7680255	181.0351272
0	P18	B_Test_1	No Distraction Test	7	320.7246679	319.8548609	292.6215762	289.1349265	266.9461911	160.5391433	189.3127558	250.7724446	244.524083	253.7955174	242.5517061	220.9274392	212.858263	192.3124539	169.271359	159.6694362	163.615945	174.7151849	186.7680255	181.0351272
0	P18	B_Test_1	No Distraction Test	7	340.1325512	345.7147253	307.5323487	309.3182635	287.544157	167.642124	197.440875	265.0362172	257.4673165	271.0733508	254.3581436	228.6620029	222.1629185	199.3731793	169.6426865	151.0621229	155.6469352	176.5955754	193.8989841	184.7681552
0	P18	B_Test_1	No Distraction Test	7	187.7852195	183.2372811	205.2034742	195.5537635	176.824794	184.969546	180.9802878	179.374749	163.7433034	171.3933116	172.0342541	202.524747	188.2663748	166.462259	152.9536632	156.715138	159.4974865	161.5840831	171.1866742	173.0480976
0	P18	B_Test_1	No Distraction Test	7	229.7942084	224.5739616	236.4919778	225.9768728	204.8637235	203.7576129	202.3879092	203.9635292	189.6595292	197.2736556	195.9000632	225.992005	211.0551529	187.6399335	169.4359972	171.0977021	180.4290857	179.5545635	191.7818815	191.9449709
0	P18	B_Test_1	No Distraction Test	7	249.6034065	245.1066027	245.703822	235.8968052	214.1214848	203.794769	195.5308554	212.4390934	199.7988514	206.4225787	206.5259085	220.6597452	205.2350352	180.9542613	162.9506313	161.4813399	171.7267044	173.3276446	185.2401061	186.3649855
0	P18	B_Test_1	No Distraction Test	7	261.9548488	259.5135244	257.5872963	249.4777659	223.6957192	192.3928635	188.9502235	216.5496542	205.5621505	214.2643145	209.0003347	220.1156528	204.3154818	175.6928194	156.0646182	152.3083556	161.7596987	166.8097769	180.2186899	178.3589543
0	P18	B_Test_1	No Distraction Test	7	284.5244296	282.6001995	269.9914492	262.2687289	240.329996	193.4368015	193.5141509	225.5306549	216.6849654	225.8208108	215.8382791	224.7132594	208.4985847	182.9367569	157.5915625	150.5034762	163.5130956	170.4169911	185.2755603	180.4686716
0	P18	B_Test_1	No Distraction Test	7	304.5069001	312.9586809	291.068535	292.4159391	270.3214426	202.7448492	205.0030168	245.8967482	237.36218	246.0932561	236.2745031	240.3993865	229.1864678	200.3461593	167.6803486	150.6504599	162.6784308	180.2230037	195.6602966	190.1947526
0	P18	B_Test_1	No Distraction Test	7	163.188043	159.9030437	178.8307911	169.8143531	150.793264	172.2974389	160.5255666	157.8800785	143.2763278	150.5800166	151.4796847	177.8767475	163.2774671	140.1038627	132.7574031	137.1740595	140.688894	143.1657731	151.7538884	153.8796253
0	P18	B_Test_1	No Distraction Test	7	215.6332337	213.2175074	228.2500585	220.0992982	199.2317452	195.3671898	199.1333598	198.4233256	183.2272949	190.4062591	190.3511754	220.9203272	206.9933149	183.0896411	163.9640357	164.0527046	173.122057	174.2624938	187.4974522	187.6153952
0	P18	B_Test_1	No Distraction Test	7	239.0707588	242.1046675	239.4444733	234.4100331	209.3522298	196.9002902	194.0314353	205.8173219	194.8119565	202.3375408	199.602192	220.5979525	205.2561545	176.8459656	159.8940178	155.9440316	166.9529461	172.0987649	184.975878	183.5922744
0	P18	B_Test_1	No Distraction Test	7	258.6632799	261.7239187	256.7670953	251.6906914	227.1209362	195.5582306	202.9606481	220.722047	209.9907218	220.0501168	213.0677668	231.9394715	216.9551828	188.7346784	169.3797345	161.8967103	173.9646219	180.8540653	194.769751	191.2015035
0	P18	B_Test_1	No Distraction Test	7	268.1961439	267.7936166	261.4824386	252.6978774	229.8823204	213.295233	196.3659068	222.9996965	208.9804095	220.3544142	212.0984718	226.2505727	205.6098538	176.071962	151.4454415	135.3961661	155.2197159	167.5843831	183.241527	179.8739307
0	P18	B_Test_1	No Distraction Test	7	173.6892282	165.3127094	197.068544	182.1916153	158.2459026	182.5268019	178.746922	172.1401847	148.6209956	162.4526664	159.6758434	199.3265648	179.8964685	154.383921	136.7104879	142.1811989	151.6757919	151.4674483	165.7825235	166.1390392
0	P18	B_Test_1	No Distraction Test	7	173.6892282	165.3127094	197.068544	182.1916153	158.2459026	182.5268019	178.746922	172.1401847	148.6209956	162.4526664	159.6758434	199.3265648	179.8964685	154.383921	136.7104879	142.1811989	151.6757919	151.4674483	165.7825235	166.1390392
0	P18	B_Test_1	No Distraction Test	7	204.9822461	193.602211	216.1020972	195.5684772	165.2864155	210.4620399	186.6780712	187.962102	160.8172398	176.2796533	173.4098472	208.3757985	181.000823	147.2163631	130.7543486	134.7517883	151.9925831	152.9067898	170.9308787	170.7706852
0	P18	B_Test_1	No Distraction Test	7	215.1769959	205.2367725	219.3027779	201.0086232	175.3991446	200.448848	178.642942	191.5341928	164.4150203	181.0285001	174.0214742	202.1238739	176.8602681	146.9956478	122.890025	114.5172295	133.3840201	143.0853951	162.1280522	160.0357164
0	P18	B_Test_1	No Distraction Test	7	210.5010151	201.8021836	215.0160872	197.5884441	171.0754708	186.7547348	175.8661734	186.8480996	158.6830455	176.5826194	169.4011245	200.0590884	175.3577908	144.4296238	121.2334348	115.5506561	132.0401191	139.582095	159.3231787	157.5419811
0	P18	B_Test_1	No Distraction Test	7	205.5170515	196.0598255	209.8706929	191.5623477	165.0771935	183.3042997	175.6461283	181.7213084	152.7475851	170.981061	163.6218703	199.2563149	173.9247269	143.3737477	119.8717257	115.5591475	132.406322	138.538305	158.4942431	156.8744438
0	P18	B_Test_1	No Distraction Test	7	213.7710477	206.4348831	216.3798876	199.795961	173.5955474	185.3753664	175.0483261	187.9532958	160.3864523	177.9496303	170.3563946	199.8091294	174.8266916	143.4797988	119.3726005	111.7945363	129.1054646	138.4139205	158.2527471	156.1355926
0	P18	B_Test_1	No Distraction Test	7	204.1487939	197.2466875	207.8264732	191.3231788	164.069593	183.8402545	173.2199079	179.6767403	151.6101952	169.6701822	161.8394196	197.9494606	173.072819	140.782529	117.0799517	112.2776785	129.7068375	136.15767	156.1626269	154.239951
0	P18	B_Test_1	No Distraction Test	7	210.3715843	204.0158033	211.1874647	195.1741975	169.0427021	187.0639773	172.999222	182.7521754	155.4483248	172.5292907	165.2711383	197.951136	172.931443	141.3992948	116.3268457	108.1449153	126.6894604	136.1518609	155.7152401	153.8259651
0	P18	B_Test_1	No Distraction Test	7	206.8106833	199.4565259	208.7340635	191.6357853	165.3161176	178.5100008	172.4217629	181.4624157	152.7857325	170.1049985	163.2292727	196.2066743	170.739659	139.3338698	111.8925309	105.581119	125.3575148	134.4482572	154.7247759	152.8234876
0	P18	B_Test_1	No Distraction Test	7	199.9870874	191.5452031	203.4715811	185.3455241	157.7565246	179.8439924	171.873757	176.0771933	143.9335771	162.5098624	156.1502903	195.1620238	169.4740653	137.3277596	106.8394613	102.1457333	122.7952291	131.2485862	152.754717	150.9233841
0	P18	B_Test_1	No Distraction Test	7	212.9199711	205.9598412	218.4766724	201.6187717	171.6661352	183.1643327	177.771533	189.3421757	160.9768921	178.3231799	173.8761841	202.6206365	177.4354715	143.6891271	115.1632088	114.3453517	136.7687857	141.7700456	162.2215843	160.8385871
0	P18	B_Test_1	No Distraction Test	7	207.2317668	198.5879246	226.8002123	206.8475467	172.2880294	190.0409394	192.69542	194.8683094	160.3578139	183.5931238	176.796193	220.0785285	191.527915	154.1487907	124.6659612	130.7242427	149.7477948	153.5825913	177.0521764	175.0227898
0	P18	B_Test_1	No Distraction Test	7	233.8003597	226.5810408	254.03529	237.7389524	211.3482404	233.1205721	213.4392008	222.3194839	186.9692645	209.6695568	201.4870199	241.328234	218.0002124	183.0211824	143.8707419	144.1061942	169.328128	167.9002949	194.7133921	191.493504
0	P18	B_Test_1	No Distraction Test	7	152.2235058	147.4853666	174.4826222	161.6496192	142.4816089	170.6990777	167.4023397	152.5151395	132.7639562	142.9960775	141.8221567	184.7941748	166.3456701	142.6528308	127.5271294	128.2584013	141.1107787	142.6602855	154.766969	155.8071827
0	P18	B_Test_1	No Distraction Test	7	172.3672517	165.1769452	191.3384927	173.2560761	143.685058	180.5230307	169.4976439	165.2053258	134.671184	153.3920933	148.96066	192.6034427	167.2191108	134.334528	113.3611065	114.7240648	133.4581227	133.7720967	152.789595	152.4632311
0	P18	B_Test_1	No Distraction Test	7	161.2046358	152.8759759	180.2999808	159.493841	130.4206454	179.4954161	160.5870306	155.1577753	121.8601227	141.8844598	137.3477639	181.2049911	153.7464984	121.4655942	99.02435728	106.730272	126.0875907	122.8935316	142.9711363	142.5561946
0	P18	B_Test_1	No Distraction Test	7	163.3120089	155.9323475	178.276638	159.8882912	131.8278132	176.7998715	158.7496016	151.0121986	120.072676	139.6060849	131.9335211	182.4538697	156.6737436	125.1989943	98.26844229	98.90214992	120.4776861	122.225462	141.8128334	139.8446056
0	P18	B_Test_1	No Distraction Test	7	163.9958562	159.1259357	178.2639757	161.6120615	133.4685304	184.4018463	159.991321	150.3837695	120.3713253	139.2857295	131.7884154	184.3734914	158.9642946	126.1626576	99.52070091	101.6228131	121.3378262	123.4887491	143.0557299	141.1471825
0	P18	B_Test_1	No Distraction Test	7	167.8097231	162.5492718	180.7748408	163.7035398	136.2918013	186.8500436	162.1395064	153.3816141	122.1230621	142.1620588	133.5492582	185.6308753	159.3957602	126.8614757	99.59355129	99.48184039	119.9302347	123.7253386	144.6408981	142.1005578
0	P18	B_Test_1	No Distraction Test	7	173.1791768	166.8885454	184.2571421	165.8906801	138.1668515	183.7054027	163.9750096	156.7417935	124.0175698	145.0657516	135.7573742	187.8080418	161.2845611	128.9759594	98.63855696	98.92286016	120.5621346	124.1142047	146.188903	142.9202339
0	P18	B_Test_1	No Distraction Test	7	173.6642637	163.9211714	184.1699848	161.7707329	132.6359167	182.9597631	160.9881816	154.4319152	119.2318196	140.5143983	132.5076184	186.8713311	157.0362205	123.2706342	92.70164827	94.88439783	117.8303687	119.5762835	141.6085811	139.2226788
0	P18	B_Test_1	No Distraction Test	7	183.4428593	173.7327077	185.9213083	162.0161234	131.7000188	187.5551945	162.0535983	156.8673815	122.3594667	142.695137	135.789296	187.233089	155.4632822	120.1182257	92.48362199	95.73460692	120.1561964	121.0269046	142.7022594	140.7752495
0	P18	B_Test_1	No Distraction Test	7	205.3933293	196.7788673	198.1062121	175.8737394	147.9821349	190.7171218	165.2573808	169.3457923	136.6498122	156.7085542	148.6564158	190.5624883	159.5013409	125.5336474	94.0095622	92.30523455	118.9029299	123.6004379	145.9477755	143.1827617
0	P18	B_Test_1	No Distraction Test	7	193.9451301	183.5359342	187.509386	164.6031866	135.8874807	188.4577715	161.8230862	157.7512005	125.1973275	144.8137681	136.7308195	187.0390113	156.1065592	122.3103924	91.21601544	93.55840008	118.201382	120.9493624	142.3018854	140.5723831
0	P18	B_Test_1	No Distraction Test	7	198.557316	187.1644293	188.6353159	164.2434317	135.9414919	198.3149098	163.8399309	159.7104442	127.3902537	146.9887163	138.9443626	188.0988191	155.4908385	121.6645195	92.66547708	92.90242767	119.878629	123.0283999	144.6386536	142.4684245
0	P18	B_Test_1	No Distraction Test	7	200.8625658	188.4509622	190.4185914	165.333391	137.5628572	195.5242709	164.2464974	160.61113	129.0800723	147.8546197	140.0010745	188.4263366	155.1176447	122.1958346	93.18489054	94.28729987	121.4474456	123.4159836	144.4410141	142.8512593
0	P18	B_Test_1	No Distraction Test	7	201.9259364	189.2158314	192.7744481	167.1749741	138.9939379	192.4864205	165.1913006	162.9804577	131.1245649	149.7994685	142.5367987	189.0557773	155.6009089	123.0082413	95.03496614	97.34690941	124.3092441	124.4610916	145.476965	143.8849217
0	P18	B_Test_1	No Distraction Test	7	217.3777149	205.4518477	206.2520585	182.3854381	157.1047645	205.086964	175.6104195	176.0955086	146.3748001	163.766074	156.4400844	199.5361682	167.1627103	136.8947425	107.448297	106.660986	131.8836499	135.0832059	156.0893351	153.9784479
0	P18	B_Test_1	No Distraction Test	7	228.0485518	221.6057923	212.6253521	193.1178503	165.2353491	189.8970613	166.2331151	182.7984888	155.1102514	171.5496676	164.7009571	192.3292363	160.8109407	125.1736184	99.97360852	89.97484033	115.1741837	125.2128945	146.927893	145.3127245
0	P18	B_Test_1	No Distraction Test	7	215.8782943	203.7041075	210.8669491	187.0264799	157.8581237	192.5773239	173.0651935	180.4532595	148.8789633	167.6089626	160.0219928	198.3555936	165.937452	132.0008677	106.1318919	104.60987	128.6918654	131.7222746	153.4351168	152.0032281
0	P18	B_Test_1	No Distraction Test	7	213.3968255	200.1076891	204.2231317	179.2988663	149.9674202	190.1560894	172.1933483	173.483709	140.7860172	159.9150314	152.9465394	197.3681082	164.5422138	130.534633	104.2740817	104.0651934	128.5225236	130.179693	152.4155731	151.1869342
0	P18	B_Test_1	No Distraction Test	7	214.7857914	202.6744851	203.2427029	178.8878118	150.0635741	190.2541117	167.5847781	172.9181085	142.1007179	160.496366	153.2033727	192.9377015	159.7826955	125.2820465	99.65416478	96.57813172	122.3432189	126.307878	148.7067342	146.9090157
0	P18	B_Test_1	No Distraction Test	7	208.0753606	192.8836119	207.5788743	181.2797554	153.4421633	187.4610994	172.2899093	177.8703222	144.6150138	164.1855581	156.8945679	196.3014212	163.086801	131.4333675	104.6169079	104.3998041	129.863666	130.6583093	152.8983982	151.3410116
0	P18	B_Test_1	No Distraction Test	7	197.6786536	182.7548091	199.9191275	174.4015363	146.502269	187.7236057	172.2076375	169.679055	136.5620306	155.990779	149.4683614	196.9877822	165.4211683	134.0010449	107.7957268	109.0801019	132.7822972	131.9670214	153.689827	152.2492137
0	P18	B_Test_1	No Distraction Test	7	191.7073203	178.063103	198.3633952	173.7509123	143.2260565	191.3767615	174.6289149	168.2960255	134.7250965	154.2725732	147.9478078	200.1890148	168.9930582	134.8147998	111.1683912	112.7881585	135.3491355	134.3177815	155.9577725	154.4430719
0	P18	B_Test_1	No Distraction Test	7	196.8969001	184.7610322	204.9071006	182.0720842	150.7934819	194.1146465	178.4123971	175.8302215	142.5260716	161.8779036	155.8491236	203.6419967	173.6495241	137.7124742	114.4184666	112.0210276	133.7217474	137.6809266	159.6138582	157.8043649
0	P18	B_Test_1	No Distraction Test	7	200.6872557	186.9757025	208.2789441	185.087447	154.5964444	193.2431642	178.483644	178.5115367	146.0957243	165.1125145	158.8969206	203.6813908	174.4999789	139.7878293	115.4809842	112.8270346	133.889688	138.991437	160.3153928	158.5733369
0	P18	B_Test_1	No Distraction Test	7	200.5371095	188.2367139	209.4162467	187.7686768	157.1991027	193.9637046	179.4204484	180.1608574	148.1878432	167.0567209	160.8888303	204.2846379	176.3980013	141.4632537	117.9863	116.5120057	136.7967863	140.5662102	161.5323742	159.9072977
0	P18	B_Test_1	No Distraction Test	7	205.653319	192.4619655	215.7586556	194.4611325	166.2182361	193.804932	182.8748208	187.1757481	156.1930912	174.6490892	169.2067455	205.4198805	178.6303987	146.6114849	121.5830684	118.8495828	139.8206902	145.2753042	166.129018	164.4516797
0	P18	B_Test_1	No Distraction Test	7	200.6481873	185.7245859	218.1144328	197.5417235	170.171277	195.6894431	189.906127	189.4893646	160.6289604	178.6124339	172.7328186	211.5801536	188.0193657	158.6055877	135.8836845	135.4078673	149.0887128	155.9226049	175.4389041	173.6816589
0	P18	B_Test_1	No Distraction Test	7	217.6034595	202.7946132	239.9003408	219.1248475	189.4331359	217.2197714	206.9702514	211.7944893	182.9326793	200.7597647	196.1752724	228.1757452	204.3471508	173.9569572	153.5279963	154.6720213	170.0776707	173.7696132	192.5855085	191.2099462
0	P18	B_Test_1	No Distraction Test	7	216.3017008	199.9823988	236.8891507	215.0869916	187.0131137	221.263498	202.0203897	207.6454022	180.8304958	196.0917592	192.5824662	223.0153502	198.2198393	169.3987555	148.3616095	144.7727042	159.6400306	170.0067169	187.4289979	186.6313383
0	P18	B_Test_1	No Distraction Test	7	216.5401444	201.4169648	238.1386535	217.4142833	189.8206665	217.0230208	207.861865	207.4414209	183.4992111	197.8704166	194.9646115	227.7920942	204.3021957	176.7073062	160.4650666	163.4649233	177.9340324	177.8404171	194.2421818	194.2619126
0	P18	B_Test_1	No Distraction Test	7	243.8171968	232.8568409	253.8658474	240.6140859	217.5777475	192.4253558	211.3935503	222.7061129	205.0671913	215.5708057	214.649645	230.9503486	217.290086	195.677651	175.8113783	179.8805281	182.774944	188.4070381	201.6666968	201.9979083
0	P18	B_Test_1	No Distraction Test	7	150.6910808	163.6010851	149.4483344	157.5183879	151.7987379	140.7246364	134.4006376	136.0050695	132.487095	134.110242	135.2892852	144.8929972	144.020895	130.1904964	124.4486335	122.5128389	123.0062322	122.6633647	129.2543833	129.5581636
0	P18	B_Test_1	No Distraction Test	7	154.8269118	151.0678754	179.8280335	170.06045	149.8348137	171.242492	164.3151199	155.9197861	135.1488251	147.9109714	143.1724839	183.636395	168.5405372	145.5404432	125.2672289	124.114054	133.1083402	137.9648865	152.0498066	150.9996023
0	P18	B_Test_1	No Distraction Test	7	151.8859552	150.0990698	176.5938192	168.1791983	148.1712106	172.9328415	163.3372813	153.0299685	129.6816262	144.761854	139.1083552	180.7069765	166.2644801	142.2336867	121.5810902	123.9366511	133.0639307	134.1162807	150.7506116	149.4395891
0	P18	B_Test_1	No Distraction Test	7	155.1901981	154.0146837	179.0763871	171.3668536	152.3596742	173.2471651	164.64649	155.7284702	132.1885375	147.4852553	141.7757714	181.7562736	168.0884257	144.6282873	122.3063456	123.94195	133.3668854	135.0839624	151.896785	150.5104855
0	P18	B_Test_1	No Distraction Test	7	155.1901981	154.0146837	179.0763871	171.3668536	152.3596742	173.2471651	164.64649	155.7284702	132.1885375	147.4852553	141.7757714	181.7562736	168.0884257	144.6282873	122.3063456	123.94195	133.3668854	135.0839624	151.896785	150.5104855
0	P18	B_Test_1	No Distraction Test	7	153.4966541	154.275389	179.6925971	172.7758361	151.813217	176.9927414	166.5347402	156.2000789	132.979345	147.8544407	142.4564626	185.1752263	170.9466424	145.5700997	124.8551362	127.3917916	136.8165508	136.933868	153.4167288	152.1993701
0	P18	B_Test_1	No Distraction Test	7	156.7726392	155.0299461	181.2544914	172.2415843	152.2423274	175.9238519	168.4269762	159.0626665	136.3577688	150.7327484	146.0128143	184.7429005	169.5745408	145.3163345	125.4017268	129.5340772	139.890324	139.6625704	155.9832959	154.8643866
0	P18	B_Test_1	No Distraction Test	7	159.2883085	156.5058573	182.6336509	173.0169786	153.8773657	176.7722734	168.6182187	160.9283782	138.1192606	152.5985716	147.8084166	183.620515	168.5819722	145.7244561	124.4481332	128.0629211	138.6479175	139.6505822	156.3010974	154.931718
0	P18	B_Test_1	No Distraction Test	7	155.6909927	153.4371269	179.6128075	170.2077289	150.9805333	174.1658665	165.6666835	158.0788552	135.5472634	150.0473064	145.0867738	181.3404648	166.0736094	142.555009	122.5728745	124.8323185	135.6541129	136.6799552	153.4882187	151.9700079
0	P18	B_Test_1	No Distraction Test	7	154.0491628	151.5174822	179.0665274	169.6723464	150.5860774	176.1691347	167.1424769	157.7869495	134.8403189	149.3135805	145.0823999	182.0164867	167.2495071	143.9315413	124.0267026	127.8032219	139.051578	138.085756	154.8349493	153.8343501
0	P18	B_Test_1	No Distraction Test	7	154.076126	151.8522602	178.6047383	169.6054234	150.8582835	177.0178104	167.0766977	157.359739	133.9882892	148.3227539	144.5597363	182.0790592	167.6832439	144.4413397	123.5398402	126.1743312	137.1319585	137.7019054	154.4404887	153.5966247
0	P18	B_Test_1	No Distraction Test	7	152.399096	151.4507745	177.6893338	169.8584601	152.3120373	176.8394565	169.1765414	158.0498386	135.0644644	149.0581479	145.2784782	183.320783	169.9523152	147.9415823	125.9256761	128.4388529	139.0381881	140.1866917	156.7276888	155.554249
0	P18	B_Test_1	No Distraction Test	7	153.9403757	155.2488662	179.0913533	172.9125947	155.5022289	177.1055538	170.2302987	160.5006527	136.2324843	152.4835758	146.7566357	183.9261131	171.5177247	148.8385241	126.7061234	127.7813914	138.469854	139.9182326	157.7455787	155.9464133
0	P18	B_Test_1	No Distraction Test	7	155.7150015	158.2714072	181.1258872	175.5832757	157.494611	177.3041328	171.0373044	162.2755602	137.7872257	154.8917394	148.2634279	185.8739884	173.6952815	150.150366	127.3785382	127.855998	138.9994384	140.6368998	158.7306154	156.3682591
0	P18	B_Test_1	No Distraction Test	7	155.6811117	159.5603481	181.1851132	176.4096693	159.0073032	176.8782643	168.4670896	160.2335078	135.9028466	153.4924334	146.7335278	185.516027	173.8191991	150.1373417	124.3910453	122.541206	133.7499601	137.980824	156.6617316	153.972977
0	P18	B_Test_1	No Distraction Test	7	152.3057887	153.5526971	177.9268917	171.6124404	155.4916412	175.6536268	167.0864073	156.9229691	134.3323209	150.1426239	144.2813342	183.0341128	170.656353	148.7469715	123.9418969	122.4748731	134.3314468	137.8796984	155.4138214	153.2686901
0	P18	B_Test_1	No Distraction Test	7	149.286797	147.2937914	174.6433835	166.249548	151.2807356	174.8332244	169.1704115	155.9895492	133.0294774	145.6389077	144.2559693	181.7470317	168.4936589	148.4987649	122.9381878	120.1424492	134.5283896	138.6034858	155.4169084	155.1087321
0	P18	B_Test_1	No Distraction Test	7	146.9558253	145.655317	178.8948011	171.0925141	155.6985426	186.1115878	178.8379067	159.5639453	137.9805098	154.1074007	148.0978657	193.3500245	181.2688257	162.8509919	141.0000226	142.3682977	151.1291366	152.1034808	169.1438275	166.6485213
0	P18	B_Test_1	No Distraction Test	7	169.3717276	172.4981554	207.1339051	203.4389379	181.1878955	185.6580263	199.4693671	181.630173	153.1557426	174.9804157	166.55672	220.9441297	212.1600974	187.9704146	157.3616124	156.8145511	162.317184	166.9110129	187.8652987	184.6627522
0	P18	B_Test_1	No Distraction Test	7	138.0206595	146.6568176	160.7074636	163.9640164	154.3877205	159.2115751	155.5765842	139.1591724	128.2533338	140.2945086	131.5690156	173.2122042	170.5728502	155.9302152	136.3302236	138.6604657	137.5679418	137.2198628	151.0429867	146.519692
0	P18	B_Test_1	No Distraction Test	7	138.5075486	149.5392254	164.2920817	169.0769282	156.8305816	165.1675468	164.8768016	143.581327	130.460545	144.6777409	135.9386242	182.7075828	180.6557086	164.3756966	145.1454633	144.7910538	146.0320046	145.0365928	160.1346012	156.0160551
0	P18	B_Test_1	No Distraction Test	7	153.535794	159.9960393	180.2208662	180.1077694	166.6472099	180.6095491	173.5564972	156.707281	136.6467902	151.734489	144.6422153	190.7864769	184.0140793	165.0180963	137.4792968	135.8380494	143.6634131	145.7485597	162.8591283	160.243717
0	P18	B_Test_1	No Distraction Test	7	154.8584682	161.0082543	182.0565255	181.6058618	167.991636	182.041066	175.4121728	158.4200085	138.2597497	153.5845	146.1973008	192.9146045	185.7379074	166.4339938	139.737763	137.8775863	144.988986	147.484692	164.7511574	161.9846795
0	P18	B_Test_1	No Distraction Test	7	154.3215865	160.226962	181.1733722	180.5279054	167.242494	179.6724467	173.8291552	157.380734	136.8970847	152.2987435	144.8853103	191.2943441	184.1215935	165.3669631	138.5228721	136.3826129	143.192064	145.7045656	162.9976891	160.1594953
0	P18	B_Test_1	No Distraction Test	7	155.160196	161.4121342	182.9611176	182.4443062	168.5455313	182.3564283	176.2653486	159.654721	138.8152858	154.6814294	147.061427	193.4779258	186.2585926	166.9650814	140.2897124	139.1685475	146.2421753	147.8871866	165.4834973	162.5845371
0	P18	B_Test_1	No Distraction Test	7	152.2188391	158.6513505	182.3447282	182.1983091	168.4311134	181.603308	176.2571793	159.7233174	138.6206877	155.1142771	147.2575876	192.5464083	185.713346	166.5398568	139.1494133	138.1383471	145.5501756	147.8235756	165.8384545	162.6856059
0	P18	B_Test_1	No Distraction Test	7	155.5659865	161.0102655	184.2393254	183.0340183	169.5250501	184.9399904	179.051165	160.8160693	139.5584114	156.3232761	148.3534509	196.1997949	188.9775563	170.3088361	141.8309634	141.1672143	148.2351308	150.7216374	169.0591201	165.5070957
0	P18	B_Test_1	No Distraction Test	7	156.5852394	159.9153896	184.9586343	181.4908871	166.0285059	190.3786302	184.4910076	161.0264606	136.8890299	154.1354679	147.1889706	201.1343989	192.4740212	172.2290803	143.5687315	149.2888652	157.0744284	154.2362514	172.5812184	170.2162107
0	P18	B_Test_1	No Distraction Test	7	155.1491452	155.6452095	185.5046156	180.3026906	164.159518	189.6661832	185.4521322	161.6943045	139.1730259	155.1043977	149.5435808	202.0984587	193.0809363	173.8820141	149.2842756	157.6408708	163.4785941	158.0211955	175.0087139	173.1871842
0	P18	B_Test_1	No Distraction Test	7	160.2268686	160.349348	194.9016112	186.9674949	167.2334285	190.8955895	190.9998955	168.7672466	144.6094006	161.431196	156.1698779	211.8936246	198.4100246	174.7280148	149.7827022	153.7071175	162.6555987	161.7213064	179.5927577	177.8253379
0	P18	B_Test_1	No Distraction Test	7	139.495602	126.7852836	143.1881629	123.0316028	99.07882469	139.4143104	120.6271616	120.9849683	97.61784945	111.0345724	107.5319245	138.9674261	115.1179557	90.38865128	76.70911448	80.98836024	96.45213352	93.73985563	107.9326575	107.7183996
0	P18	B_Test_1	No Distraction Test	7	149.6412677	138.8165867	151.0759789	134.22098	113.6826541	143.7791949	131.2873316	130.3683577	110.3027548	122.5906179	118.760251	147.200478	127.5529192	106.4146624	90.99716632	100.2615025	113.1217776	106.8475229	120.5868119	120.4375066
0	P18	B_Test_1	No Distraction Test	7	170.0005941	163.6239488	166.0153047	154.1821789	135.5723643	144.3716073	140.2524725	144.7060658	127.6310001	138.9776326	133.4504621	154.8929	139.395178	121.2290464	105.9253024	116.1024975	125.4604611	118.1410478	130.7782135	129.9227401
0	P18	B_Test_1	No Distraction Test	7	231.660282	223.6699767	216.2080131	203.7236764	181.1502121	156.4588437	153.5420076	185.4534959	168.7927272	177.9199141	174.3853989	174.8641944	157.1551288	135.5750064	116.5166071	112.7619923	119.4201201	131.144699	142.7700058	142.3167499
0	P18	B_Test_1	No Distraction Test	7	246.203323	245.7950275	223.4664457	218.0762145	197.7972231	151.7391665	155.2565746	201.8451287	190.4148939	200.0485758	193.225501	173.7703727	161.2808563	138.9827732	126.2066729	112.5806639	124.773351	136.4779888	148.4005847	145.3919151
0	P18	B_Test_1	No Distraction Test	7	249.9039242	250.1476213	225.6304104	220.7882656	196.9538915	149.8242881	149.1542551	198.3520325	183.9677101	197.0612984	187.3001828	172.0617956	159.3856491	134.3141686	116.5036306	99.81032971	116.7279464	127.6922595	142.1525108	137.6014072
0	P18	B_Test_1	No Distraction Test	7	258.6675461	266.4013692	228.8995394	230.2791269	208.6600507	171.4109618	136.3060041	193.4892366	185.6111904	193.6759736	187.1727995	166.5952611	155.6554079	128.7894182	106.0738259	83.51932196	103.1283505	119.2783224	130.1872976	127.3244013
0	P18	B_Test_1	No Distraction Test	7	134.2183239	130.2242664	145.3552862	135.7578442	118.4435717	140.2672062	133.3610424	126.9268375	112.0448645	120.4943982	118.7495978	147.9964143	133.972037	114.4816069	104.1601639	106.8909198	114.0466123	114.8696301	124.4351309	124.6577218
0	P18	B_Test_1	No Distraction Test	7	122.4401544	116.0635062	140.2425871	128.3684179	109.6409823	136.8574731	130.2970173	119.887934	98.88848199	110.5358055	107.3650882	145.0482049	129.5689464	109.4983111	91.53970981	94.16774183	105.0531723	105.4430828	118.4667613	118.1441606
0	P18	B_Test_1	No Distraction Test	7	122.6643421	116.0442679	139.8511655	127.9658623	109.9167599	137.5131285	131.304681	120.1660848	99.74388433	111.1949455	108.121147	145.0831966	129.8920844	110.4420508	93.20621373	95.76170867	106.0747113	106.9337724	119.8207628	119.4796877
0	P18	B_Test_1	No Distraction Test	7	122.9973434	116.9233826	139.7547735	128.7044301	110.9399183	135.3723388	130.6200096	120.6596925	100.4810919	111.8734049	109.0183182	144.1146432	129.7380231	110.4154819	92.99229312	94.37202401	104.2941648	106.6019003	119.5898137	119.2535007
0	P18	B_Test_1	No Distraction Test	7	122.7959092	116.3167009	139.7804909	128.4381842	110.0942606	135.9719186	130.3572497	120.3889232	100.1028271	111.7789812	109.0385063	143.6716278	129.454406	109.8655289	93.0623232	95.74921011	105.385672	106.6948568	119.7737467	119.4359283
0	P18	B_Test_1	No Distraction Test	7	123.7073719	116.963396	139.6596079	128.3474994	110.9129545	133.8945171	129.7365752	120.7154565	100.887705	111.7853478	109.3109082	142.8762944	128.7778218	109.9174934	92.56718246	94.4910807	104.2986048	106.2935815	118.9101178	118.6670863
0	P18	B_Test_1	No Distraction Test	7	123.7060939	117.2407777	139.6179043	128.3760361	110.1597027	134.5866338	129.6738481	120.1104063	100.6654426	111.5569154	109.1621973	143.6299704	129.3520001	109.9768391	93.54759574	95.31921546	105.0006259	106.7578381	119.1574943	118.9772881
0	P18	B_Test_1	No Distraction Test	7	123.2831527	116.7211992	138.8513068	127.4991163	109.0220474	132.6704803	127.5497404	119.4923653	100.1063467	110.9645941	108.6249547	141.583721	127.1715208	107.605113	91.61256968	93.14653912	103.1396708	104.7374743	116.8097479	116.7523122
0	P18	B_Test_1	No Distraction Test	7	123.2876061	116.5880029	140.6127439	129.3177344	110.9716274	138.2712445	132.8593033	121.1918521	101.8865112	112.8062539	110.289828	146.9373913	132.7202656	113.2661419	96.92095529	98.30395517	107.6495834	109.991076	122.2510827	122.1066902
0	P18	B_Test_1	No Distraction Test	7	122.0223705	115.4238592	138.8017166	127.5290734	109.0676994	135.1726371	130.2538828	119.4907258	99.93795129	110.9586697	108.4425734	144.2342623	130.1192284	110.6524051	94.46347733	96.96623039	106.2269185	107.3684509	119.547418	119.4273917
0	P18	B_Test_1	No Distraction Test	7	121.6169011	114.7652476	138.4707154	126.8851452	108.0116926	135.8357361	129.4026253	118.8552849	99.2781737	110.2849632	107.7443883	143.8351039	129.3191308	109.2445471	93.32483682	95.43410716	104.9921789	106.4361667	118.6439085	118.4742079
0	P18	B_Test_1	No Distraction Test	7	121.1843449	114.4694496	137.6625199	126.20394	107.161502	135.3912438	129.1114304	118.2718083	98.87410986	110.0122814	107.4623429	143.403656	128.981675	108.9599506	93.75070479	96.89689835	106.2410093	106.532092	118.7181089	118.6041706
0	P18	B_Test_1	No Distraction Test	7	120.8815825	114.2046392	137.5610483	126.0406128	106.7534972	136.6711604	129.7159374	118.000585	98.4236932	109.5236494	107.0635059	144.1623776	129.6434588	109.531466	94.19659841	97.59906267	106.7129958	107.0228958	119.1663176	119.1176152
0	P18	B_Test_1	No Distraction Test	7	122.4384172	115.0637171	139.0054324	126.9842844	108.404862	136.8066776	130.5155903	119.4481523	99.96491744	110.8047904	108.3389677	144.7430488	129.9174424	110.3682109	94.57923277	96.78361773	106.1506216	107.7137764	119.8046742	119.6995649
0	P18	B_Test_1	No Distraction Test	7	125.1272622	121.44362	144.3863311	133.4338224	113.4873308	140.7321676	132.96368	124.0561403	100.8493166	115.2384751	110.4260294	149.2554135	132.9455256	110.6797214	93.88341096	96.03215126	107.6717502	105.4034172	119.9000668	119.5012603
0	P18	B_Test_1	No Distraction Test	7	124.6967721	121.1695292	143.2511815	132.5897425	112.7715666	138.8948657	130.7886709	122.8558402	99.67121928	113.7685069	109.115047	147.1556482	131.0041851	108.7259479	91.14062685	92.45430263	104.5570439	103.0437127	117.5440173	117.0776207
0	P18	B_Test_1	No Distraction Test	7	125.1936577	122.7907234	143.4756412	133.7360267	113.2965929	139.8620325	130.7215967	123.117495	100.2589053	114.3815919	109.5937388	147.5343535	131.8741111	108.5828155	91.18616207	92.19352104	104.4064563	103.2250222	117.7251985	117.1872971
0	P18	B_Test_1	No Distraction Test	7	125.3031112	122.9684264	143.9334654	134.2506095	114.2475644	141.6120022	133.283213	123.8023337	100.733212	115.4118018	110.2416272	149.7391176	134.2231801	111.3356018	93.0023546	94.73792358	107.24245	105.5426366	120.3812335	119.6607394
1	P18	B_Test_1	No Distraction Test	7	132.2313173	128.6415966	150.11813	139.0909282	118.9975763	145.8303733	133.9673611	128.6445057	107.5372086	120.4639279	116.4458001	152.4127452	135.2707222	111.8410516	94.70737729	93.37757147	105.7699927	108.4392533	121.9017928	121.3655697
1	P18	B_Test_1	No Distraction Test	7	129.1105606	127.6709749	142.8796454	132.5371324	110.2883217	144.2658383	127.9364138	122.154931	99.05094536	113.3047053	108.4118238	146.3348032	128.5900967	102.4728422	83.42197616	85.36765254	100.4110927	100.0316917	114.5045698	114.0582911
1	P18	B_Test_1	No Distraction Test	7	129.0303075	128.6503727	141.3549807	132.0085976	110.4316707	143.5759996	126.7493209	120.8165966	98.19343533	112.7634743	106.8519973	145.1090155	127.9977946	101.9637882	82.04118968	82.06681077	97.21595486	98.65304134	113.5408111	112.4004186
1	P18	B_Test_1	No Distraction Test	7	131.2880623	130.2778715	142.7962117	132.8034027	110.8450556	142.4663717	126.130314	122.0743544	99.31425535	113.5536832	108.1804048	144.3717663	126.7673001	100.8023327	81.24029252	81.48688523	96.96373075	98.09399245	112.7993899	111.8716727
1	P18	B_Test_1	No Distraction Test	7	127.9295565	126.442305	140.8439829	130.3334062	108.4819267	140.3393794	125.079754	120.1769572	97.3071913	111.7860759	106.1605957	143.4721728	125.7146601	100.0175637	80.49162397	79.30811761	94.71554863	97.30185973	111.9713578	110.7522724
1	P18	B_Test_1	No Distraction Test	7	129.1962577	127.752123	142.122056	131.6869123	109.7431731	143.2675339	126.8903532	121.3856463	98.36549825	112.8243792	107.5881218	145.0674596	127.3694367	101.7376416	82.48078519	83.04316271	98.13521082	99.17630696	113.7178173	112.9027816
1	P18	B_Test_1	No Distraction Test	7	128.1500284	126.6328659	141.2178148	130.45652	108.1529885	143.1029889	124.607947	119.9469594	96.68821162	111.3722831	105.802528	143.4461053	125.2536887	99.14446195	80.3942276	80.64582453	95.81521521	96.73853842	111.3068582	110.4160313
1	P18	B_Test_1	No Distraction Test	7	128.6919497	127.5199978	141.5993013	131.15659	108.56859	142.5147421	126.0641059	120.6721243	97.53894366	111.9506526	106.8805639	144.7280888	126.9477628	100.7722558	82.02675639	82.46560453	97.79652444	98.40120036	112.8877806	112.1494415
1	P18	B_Test_1	No Distraction Test	7	127.5513226	126.7984718	140.4451361	130.6807036	109.1073209	139.245501	125.9586032	120.5640486	97.36648098	111.7960593	106.868046	143.7094985	126.8416543	101.5920434	82.04530507	83.27134711	98.34782089	98.10543685	112.7111832	112.0390766
1	P18	B_Test_1	No Distraction Test	7	127.7174258	126.7084235	140.5764169	130.5715785	108.8838488	140.3666362	126.6812722	120.40479	97.44070383	112.0766879	106.6306571	144.5722763	127.2403181	102.0762423	82.94436092	83.92563544	98.55032402	98.91070073	113.5904137	112.7247611
1	P18	B_Test_1	No Distraction Test	7	129.5193076	127.7163347	142.1031408	131.4259534	109.5937051	142.8918971	127.3581588	121.6419561	98.36185986	112.9727544	107.5764761	145.2283103	127.4842941	102.0744949	83.34388403	83.43682094	98.27406002	99.36686868	114.0053622	113.196001
1	P18	B_Test_1	No Distraction Test	7	127.4188112	125.9500252	140.6965564	130.3971836	108.7904284	141.0594812	126.827454	120.4100371	97.23198143	111.8721737	106.4364047	144.539718	127.2848932	102.3276908	82.92748786	83.47460447	98.48016233	98.96460538	113.7079106	112.6814416
1	P18	B_Test_1	No Distraction Test	7	129.4584033	127.8638123	141.455789	130.715023	108.2099914	143.0169029	126.0293938	120.7907815	97.27262352	111.7941247	106.7554382	144.1960345	126.0110763	99.97287234	81.32057187	81.75267561	97.73022038	97.79008837	112.4399709	111.8433572
1	P18	B_Test_1	No Distraction Test	7	127.5535819	125.7960664	141.1096819	130.462283	108.4327502	140.9137252	127.159734	120.9670462	97.31292514	112.2223218	106.9159296	144.9387261	127.3003446	101.8065713	83.00773472	83.40349839	98.13225803	99.03078492	113.8344647	113.0466424
1	P18	B_Test_1	No Distraction Test	7	127.1617677	125.7634937	139.8919076	129.403335	107.702154	141.4443161	125.4856952	119.4554174	96.5572558	110.5443419	105.6057204	143.2960721	125.6565008	100.333637	81.42671175	82.35770877	97.74213879	97.9139902	112.2536242	111.5093026
1	P18	B_Test_1	No Distraction Test	7	127.8500454	126.1770635	140.8675475	130.3254962	108.4620154	141.3015504	126.1255762	120.3500153	96.97882974	111.6023759	106.312295	144.186622	126.6063878	101.1930742	82.22575561	83.20377928	98.05629897	98.13814509	112.8370597	112.0074356
0	P18	B_Test_1	No Distraction Test	7	126.5543213	122.5273034	142.1384078	129.2255305	107.8723893	139.6595951	123.0805327	122.4476374	99.3452172	113.0509857	109.223439	140.8878228	120.7030855	95.14451826	77.26460472	75.36685706	90.18131899	94.49101515	109.2854018	108.8178513
0	P18	B_Test_1	No Distraction Test	7	121.7555842	117.7360303	137.8075814	124.728604	102.7745616	143.2461737	123.7006668	117.8583571	94.34673528	109.5267562	103.8209822	141.241901	121.4167276	95.54969763	75.55624371	77.95214302	92.90269716	94.99194104	110.7462003	109.3508084
0	P18	B_Test_1	No Distraction Test	7	121.276476	119.3534179	138.6381408	127.0556861	104.7882502	144.8972383	125.0384592	118.5546814	95.70967709	110.6347191	105.0738678	142.8811842	123.7094733	97.3058556	78.60463147	80.99838962	95.53768409	97.02696931	112.4708909	111.1447608
0	P18	B_Test_1	No Distraction Test	7	140.0450072	137.8367192	158.6052963	147.8954931	126.2216659	157.485257	145.4575357	135.3359994	110.8177538	125.2249509	120.6557011	164.2208984	146.4396836	121.2285798	99.82425682	103.2494119	117.8506575	114.7930102	130.6389379	130.000757
0	P18	B_Test_1	No Distraction Test	7	139.0698849	135.897752	157.5301693	145.7389089	124.2001845	155.7032261	143.2085493	133.857073	108.7261493	124.1271758	118.5002818	162.624152	143.9056109	118.7420302	96.3146279	98.42148557	114.0142318	111.8452499	128.4246891	127.186664
0	P18	B_Test_1	No Distraction Test	7	138.3778996	133.5563996	153.9117161	140.3417317	118.2977013	155.6185722	141.4785735	131.4205298	105.835606	120.8518656	116.0594186	159.2767145	139.1301197	113.7581508	93.4757301	95.7257862	111.4739385	110.4833745	126.4168386	125.7118194
0	P18	B_Test_1	No Distraction Test	7	135.1595787	130.8866211	152.357083	139.2282704	116.6516357	152.9425622	139.972726	129.9630983	104.6519056	120.0508428	114.9099829	158.3605377	138.5595089	112.8491532	92.86652103	96.94056041	111.9198183	109.513883	125.3161271	124.67936
0	P18	B_Test_1	No Distraction Test	7	132.4482997	128.7616589	149.8209299	136.8386996	114.3629926	153.2451806	138.9186203	128.2217234	102.5522235	118.3395835	113.3178304	156.859918	137.1924786	111.5906367	92.32091495	97.41215057	112.0112668	108.5916787	124.5601933	123.9210851
0	P18	B_Test_1	No Distraction Test	7	134.2543987	130.3282199	150.2101687	137.0188373	114.2945945	153.8318709	136.4170764	127.5765433	103.0644479	117.9676213	112.8133942	155.609281	135.2981847	109.1771371	89.59689152	92.84421643	107.8651216	106.6586829	122.0991849	121.4013006
0	P18	B_Test_1	No Distraction Test	7	133.6570943	130.2801173	148.7833275	136.3127462	113.8396185	150.7444472	134.3650083	125.7837648	102.0009771	117.2413329	111.1051872	154.10887	134.3840963	108.2363527	87.08897105	88.12756251	104.018624	105.1053894	120.7990575	119.3275949
0	P18	B_Test_1	No Distraction Test	7	132.6079492	131.145814	146.6987319	135.2777047	113.0577453	146.0449433	131.7383972	125.0780209	101.5925956	117.0594374	110.5377051	150.4373855	131.6552244	105.55626	84.15695097	84.36183447	100.414291	102.8917799	118.8541615	116.7362029
0	P18	B_Test_1	No Distraction Test	7	134.7655362	134.1432424	148.2879767	137.9734952	115.9141963	145.2256885	131.095274	125.9207602	102.9557812	118.3063903	111.7068282	150.8550441	132.8300279	106.5460624	84.30215561	82.35455175	98.84356981	102.5399651	118.5029195	116.1888395
0	P18	B_Test_1	No Distraction Test	7	136.2241459	134.4985801	149.8049664	138.9072697	117.2771805	145.6143508	133.4340491	126.9039635	103.468963	119.527164	112.1387324	153.3261164	135.0718388	109.3387936	86.04691214	82.85499202	99.01105399	104.1097661	120.7454961	118.0795402
0	P18	B_Test_1	No Distraction Test	7	136.5493052	135.3480026	151.1142555	140.4046527	119.6178914	148.9958573	135.5298333	127.8474965	105.1330593	120.7607437	113.6558865	155.6893221	137.6051795	112.5248885	88.84966984	85.56349787	101.4828201	106.9522863	123.2350799	120.5505126
0	P18	B_Test_1	No Distraction Test	7	135.7601969	135.0142152	150.3469207	140.4997162	120.1172805	149.7837576	134.3438275	126.777873	104.5673499	119.8153166	112.4746412	154.7621238	137.3289572	112.2681451	88.14841553	83.92745381	99.7471388	105.9221835	121.9270175	119.1961893
0	P18	B_Test_1	No Distraction Test	7	135.8511643	135.0661338	150.8198361	141.0011909	121.3076574	146.8125111	133.3377048	127.8026715	105.6506474	120.9443173	113.3306126	152.8603681	135.7039793	111.4461642	87.68268762	83.54419535	99.22673954	104.7862305	120.9885726	117.8934395
0	P18	B_Test_1	No Distraction Test	7	136.2537578	136.1080138	151.6480351	142.8224409	122.9734637	145.3041579	132.5449103	128.4115679	105.9706604	121.076124	114.2512654	152.2734078	136.0654783	111.6406467	87.81648078	83.60461012	98.5573067	103.9559336	120.0355428	117.4780633
0	P18	B_Test_1	No Distraction Test	7	136.7887009	134.7224537	151.0295444	140.3307871	120.9199848	145.5883986	135.8472863	130.5467957	105.2481866	121.289611	116.0180548	151.1416038	133.9844805	110.3741478	85.3398314	83.99489072	100.214042	104.4705217	122.1361271	120.3309343
0	P18	B_Test_1	No Distraction Test	7	139.4330759	136.4469584	152.0035706	142.619651	123.3561301	143.9547965	137.3555577	129.3078672	102.3927142	120.5902264	113.8303898	153.1306235	138.9692331	117.6688704	88.01233267	87.69391998	101.9530543	105.5605622	124.4864922	122.1640171
0	P18	B_Test_1	No Distraction Test	7	148.2182369	145.9458516	151.1250288	138.9544053	118.7537986	156.0531772	132.9189444	131.2029341	109.5862432	121.4277855	116.5858895	148.4603065	128.0963194	102.5047188	81.84532333	77.55669226	99.89655007	102.4058156	117.5482874	115.9799403
0	P18	B_Test_1	No Distraction Test	7	135.3713839	138.7907539	149.3495122	143.7676077	123.6309965	148.2763998	127.1268779	128.5469635	108.2455325	122.2486413	115.9167875	146.4555249	132.7882186	107.0173007	83.83947099	70.37741006	85.21193892	100.3636862	115.7387538	112.886132
0	P18	B_Test_1	No Distraction Test	7	130.5704989	141.8450607	143.4390816	146.9749267	134.9619261	128.805174	118.8880276	123.6345526	105.2765509	116.6056001	110.9997073	137.4338402	134.5422792	116.8193512	81.87299994	60.43735154	74.90525609	93.58731756	108.1020961	104.0616722
0	P18	B_Test_1	No Distraction Test	7	135.4570834	144.1668635	145.5046498	146.5865281	133.8135187	130.5009983	119.0816878	124.2159648	106.3158887	118.2450067	112.6675631	138.824525	133.5047722	115.1493876	80.58958549	60.74431314	76.31695991	94.54165173	109.2629019	105.1974738
0	P18	B_Test_1	No Distraction Test	7	134.0377456	142.7986861	144.873954	146.2614125	133.997466	129.6270409	119.9688495	125.0531841	106.7279458	121.2369812	112.7089307	138.5861487	133.8242374	116.3345046	81.3251252	62.83172913	77.54443049	95.26537495	111.6047499	105.7855113
0	P18	B_Test_1	No Distraction Test	7	136.1630937	143.3424488	147.954277	148.2285373	135.7187781	128.9542246	124.2475835	128.3614036	108.5219904	124.9293529	114.4640322	142.1378534	136.4321304	118.785824	84.10691823	68.89451538	82.37810752	97.40193395	115.5775699	108.8719557
0	P18	B_Test_1	No Distraction Test	7	135.2955142	143.1316453	147.6472751	148.7362192	135.578306	128.5436002	126.0055407	128.4982103	108.6507336	125.5066988	114.2012858	143.599242	138.3112283	119.5543252	86.28186676	71.77627717	84.19504471	98.4248353	117.2291306	110.1292754
0	P18	B_Test_1	No Distraction Test	7	131.142548	138.6530308	146.9360835	147.5046679	133.4713638	130.1692904	126.669408	127.3683769	107.5013896	124.928148	113.4035036	144.8422156	139.0129339	119.7020354	87.33316184	73.72221815	86.47222879	99.52418902	118.2934648	111.2908823
0	P18	B_Test_1	No Distraction Test	7	131.554923	138.3427159	147.4221628	147.4647007	134.5013768	133.7460286	129.1691805	126.6563168	106.8191553	123.4299761	113.8259884	147.7294199	141.8236692	124.167877	89.25640294	77.25633428	90.3901635	102.3681518	120.4993402	114.71121
0	P18	B_Test_1	No Distraction Test	7	136.9529738	141.8450802	155.1767075	152.8077809	138.4402689	143.9421757	134.9529654	135.2721321	110.7809493	129.06347	119.8570234	152.2405835	143.5415097	123.916772	91.77846974	83.17745602	96.72254914	104.1212365	123.2362881	118.900067
0	P18	B_Test_1	No Distraction Test	7	142.3933699	142.9104319	158.8247517	153.4301582	138.3258706	145.5243137	138.254434	137.6569436	112.9714855	131.3727978	123.3372666	155.0534098	144.2121839	124.2817141	96.45386754	90.79465099	100.2853423	108.1466651	126.3347694	123.7364601
0	P18	B_Test_1	No Distraction Test	7	142.6893164	141.3547976	159.9180178	153.1852894	137.2525467	140.4059903	142.9196983	139.5615809	115.3894783	134.5153523	125.8074906	158.4524472	147.0921565	127.587813	103.2441891	96.00204022	104.6998165	113.2514885	132.5202373	128.6163108
0	P18	B_Test_1	No Distraction Test	7	144.4061713	139.6413922	166.2866401	154.8755522	134.583823	149.5311143	154.9840135	143.6995881	118.4134671	137.8114943	129.4439644	171.0992684	154.5908393	132.1404275	112.7894064	118.5956187	126.4946893	125.1941625	143.8994027	141.1207967
0	P18	B_Test_1	No Distraction Test	7	161.4824649	157.1687757	198.2827902	183.6537391	157.367815	186.4636948	196.8451368	179.7002411	146.2603772	169.7393533	162.0060773	211.125849	190.0530912	159.5693295	136.5375066	143.8809007	159.3086465	156.644517	180.9484462	178.6342578
0	P18	B_Test_1	No Distraction Test	7	217.732808	227.0561815	237.3824295	238.6682547	214.9740759	235.5761997	202.0966554	208.5965934	194.6032475	205.6179955	203.1656515	230.6264728	217.9620409	185.6358861	173.6552771	170.4818317	175.2135682	181.1016989	193.8958564	194.2352937
0	P18	B_Test_1	No Distraction Test	7	294.162126	315.5105927	271.2807128	286.5919917	269.3803353	216.9386334	181.4276852	231.3361638	222.84999	232.5591098	224.9890094	221.1471051	222.0094985	194.5415845	160.0107458	120.778188	128.3836065	163.7155169	175.2584451	171.3472277
0	P18	B_Test_1	No Distraction Test	7	326.1312525	351.7571709	290.0434052	311.7174949	294.4019205	205.0862045	155.9892149	248.2494943	240.3493839	248.323583	242.1388049	196.1910263	203.1424063	176.0559844	138.2188696	70.85066865	88.32109964	137.4779317	148.5696489	145.0037029
0	P18	B_Test_1	No Distraction Test	7	359.1973756	385.4703025	320.1899358	344.5931422	334.1396341	154.2304423	151.5753607	270.0806573	267.2886365	277.2606777	261.5647736	197.7091315	213.0481686	196.2406696	141.6726758	63.13178142	65.8774619	136.7013519	150.8043197	138.1874971
0	P18	B_Test_1	No Distraction Test	7	129.1140522	128.073182	146.8910207	140.3700763	122.6071625	143.064369	139.8886995	128.1686744	107.828279	122.1119919	116.3440163	154.5589702	142.910797	122.4759585	103.5268853	103.885668	112.287412	114.9737486	130.1318859	128.2361185
0	P18	B_Test_1	No Distraction Test	7	140.9206657	131.5261202	161.9483209	145.7119317	122.6935889	147.8128352	149.7620161	139.8425391	114.9104525	131.5081635	125.8242647	166.3004439	145.4089749	121.0508792	103.4602622	108.5955494	119.973484	120.6929691	137.8277812	135.7304367
0	P18	B_Test_1	No Distraction Test	7	144.9814023	138.9400961	176.89515	162.0553362	140.476647	182.8610814	177.5164291	156.1581357	130.2979537	145.7480422	142.0761015	192.4566682	172.1505554	146.4884575	121.6711129	127.9415923	144.0124121	145.1552918	163.3922455	161.9977578
0	P18	B_Test_1	No Distraction Test	7	160.5878858	152.8925036	205.1898346	182.9132382	150.361827	237.8448022	200.7374899	183.3893999	150.9871491	169.6175861	166.35634	221.5836694	189.4046023	149.0795375	134.1239909	137.9501916	161.9611383	160.0731058	181.2923854	180.9634217
0	P18	B_Test_1	No Distraction Test	7	198.1074816	202.0788799	213.4949883	209.3731145	191.225638	260.2737951	204.3337889	186.6556624	171.7179318	182.1816082	178.8111918	225.5465727	211.5950288	185.1752592	161.8402204	160.6324877	175.8701527	178.8315788	194.1577449	192.8272375
0	P18	B_Test_1	No Distraction Test	7	129.4892259	128.9515364	151.9479212	145.5852299	128.9004438	148.0402258	142.2729333	130.574622	115.1664723	122.8346448	121.9594555	159.6192595	148.0828026	128.2294138	110.2862558	106.2545933	114.7844173	121.5031681	132.1851082	131.9886625
0	P18	B_Test_1	No Distraction Test	7	132.6071947	128.4684678	151.7953481	142.2031855	123.8522098	145.3486137	142.63772	131.9169285	111.5456003	123.4601217	120.6372129	157.1106758	143.5777339	121.5382508	103.8301516	104.0835265	112.6216254	117.33052	131.5535527	130.763787
0	P18	B_Test_1	No Distraction Test	7	130.5757258	129.3341726	151.7938878	144.0439062	125.6842009	147.1157799	141.7430036	132.0699764	112.5155388	124.1545447	121.3237142	157.298432	144.6379182	122.3208547	104.2066468	103.24708	111.8885266	116.9920874	131.3177251	130.110399
0	P18	B_Test_1	No Distraction Test	7	130.9316818	127.6448964	152.7357483	143.1108595	123.9218156	146.1574955	144.7488153	134.7801924	112.140343	125.8919106	122.3049981	158.72419	144.4615656	120.7685124	102.4028424	102.428817	111.7026508	117.0222801	132.8590018	131.6261375
0	P18	B_Test_1	No Distraction Test	7	130.9937285	128.1762144	154.5423419	145.3949275	125.7028918	147.6593141	147.6115076	137.3674812	113.897927	128.3068527	124.9130836	161.3460007	147.3333032	122.7277545	104.0030624	104.7813681	114.4783259	118.9892062	135.5106293	134.4175775
0	P18	B_Test_1	No Distraction Test	7	133.7522413	131.1846079	156.8015213	147.5140767	127.1505988	147.4519524	148.1161697	138.9752806	115.6881593	130.2871643	126.5921272	162.9941797	148.2759981	122.7709936	105.4817133	106.694356	115.9196107	119.781889	136.065233	134.9715626
0	P18	B_Test_1	No Distraction Test	7	132.5731744	131.1523948	155.8677299	146.6244955	124.72916	150.7298654	146.2627198	138.180885	114.2788424	129.3507607	124.6884952	162.0537745	146.2117791	118.9914492	102.0045385	102.6899337	114.0495015	116.6909618	133.5050036	131.8998897
0	P18	B_Test_1	No Distraction Test	7	137.1827964	132.4059621	162.3093149	149.6425822	125.2193483	155.7770742	151.5374188	143.3569021	115.1287266	132.6759854	126.8038049	168.2995167	149.4407716	119.9496763	99.76850835	98.76408764	113.0567662	117.4435447	136.5607448	134.4862821
0	P18	B_Test_1	No Distraction Test	7	134.3166621	136.8940707	155.6446558	151.7609631	135.1476571	148.6395217	146.0403062	137.5088027	120.4943547	131.7371883	127.9023662	160.9289452	151.328149	131.3582954	113.2374366	109.9963116	118.1865844	123.3248134	136.6479328	134.8863176
0	P18	B_Test_1	No Distraction Test	7	135.9494216	136.0244705	155.7457281	148.9718173	132.2518376	145.0760138	144.8235868	137.7690917	117.5359303	131.0628092	126.9279961	158.5002707	146.3818309	125.1235092	107.687025	108.4813144	115.8301844	119.0539315	134.492609	132.7776795
0	P18	B_Test_1	No Distraction Test	7	136.307023	136.3444973	155.6555815	149.0890437	132.9347651	146.265595	146.6413806	138.2444711	118.2299468	131.5294808	127.4129708	159.6050755	147.9667078	127.3660304	110.2987215	110.973226	118.1160206	120.9318865	136.3002762	134.5321499
0	P18	B_Test_1	No Distraction Test	7	135.1345072	137.3691726	156.2323733	151.5645315	135.1059191	147.4897005	147.9770913	138.8885788	119.284262	132.4988459	128.4582166	161.5418707	151.3053755	130.1960026	112.6657162	112.9360831	119.6343847	122.7092212	137.7740624	136.0955306
0	P18	B_Test_1	No Distraction Test	7	139.2819995	137.7882435	161.7564677	152.9206079	135.1855255	148.7091551	149.8843248	141.2653424	120.3089481	134.1309058	130.0505431	166.8213574	152.1141686	129.2276583	112.0105164	112.7563429	120.1967499	123.0831658	138.7431241	137.2113334
0	P18	B_Test_1	No Distraction Test	7	146.0125132	141.5958206	172.0286398	159.135329	134.5333619	154.1835287	157.3265128	148.4563943	121.4340132	138.515192	134.0619725	178.9644336	159.5087531	129.841867	108.7619862	107.4496309	117.5006685	124.7105675	143.353914	141.8479446
0	P18	B_Test_1	No Distraction Test	7	169.5719837	161.2275716	202.9062626	187.4419167	162.631789	204.6955465	193.7606593	183.066004	147.68819	167.8340689	164.3879468	209.3448755	188.9949545	160.2917774	129.7308937	135.7995991	153.3179686	154.2741592	174.8480552	174.6956144
0	P18	B_Test_1	No Distraction Test	7	190.6992483	179.2670874	219.6318844	200.65545	178.9601982	227.7364933	206.910695	195.9235737	168.2105326	184.4941977	181.9693486	221.9466903	198.4495134	172.4056985	146.5039641	155.6682853	174.3125855	171.2971513	190.2802453	191.161011
0	P18	B_Test_1	No Distraction Test	7	136.4179786	133.1175835	155.8259994	148.1152495	131.6434188	140.4072095	142.1569495	135.8748678	120.0688032	129.9049698	127.8537985	158.2718406	146.6491336	128.0189837	112.7337131	112.9651494	118.4505691	123.0750305	133.8996247	133.4717718
0	P18	B_Test_1	No Distraction Test	7	146.6468804	141.658154	174.9977889	162.8885968	138.7448466	171.35307	166.2846094	151.0855389	126.9700683	141.3531902	139.0455151	188.0439632	170.2374767	141.0704771	121.0015024	121.4321043	131.4829357	137.2777333	154.0518799	153.0085517
0	P18	B_Test_1	No Distraction Test	7	159.9262226	149.1781173	189.9656204	169.9468235	142.7114281	208.8579223	184.0956161	170.1905588	136.94171	154.8345435	153.1839981	199.4707127	174.1192942	142.8898199	118.1628822	121.1975184	142.624232	145.8912854	165.7633454	166.013034
0	P18	B_Test_1	No Distraction Test	7	190.8215365	179.1500894	220.8942302	200.2921625	175.7191083	234.7076867	206.8829268	195.1820013	167.5807543	184.2149262	181.3216824	224.9116364	198.1133412	168.3984935	145.7302155	146.8782705	169.1971024	171.71156	190.9821193	191.7003639
0	P18	B_Test_1	No Distraction Test	7	131.9072297	130.8212103	154.7230339	149.6553632	135.5685618	146.5692119	146.2941042	134.0151435	120.3334861	128.484654	126.8700312	161.873173	153.0387344	135.8983863	118.7014581	120.0417049	125.1529436	127.95094	138.6293055	137.7529766
0	P18	B_Test_1	No Distraction Test	7	135.5444191	133.9361605	158.8893562	152.1785533	135.5009838	153.0339168	156.4712212	139.5720087	118.0144946	131.4379049	127.3148265	170.6620979	159.6516132	139.6863414	118.3734465	119.8635272	127.0873844	129.7841597	145.0503044	143.3903354
0	P18	B_Test_1	No Distraction Test	7	141.6935236	137.5234112	169.7488429	159.9040815	138.5662267	165.8531856	164.7977232	145.3208316	121.7247041	135.9514377	132.6485802	184.2288238	170.0931354	145.6127927	123.9440094	127.2249696	134.3679171	136.8008349	152.6279544	151.7116888
0	P18	B_Test_1	No Distraction Test	7	161.8584989	158.1002033	190.1475737	178.9830581	152.7211361	192.0694888	188.0691779	166.1442637	137.373723	153.6972426	151.1710032	206.7056255	189.9292608	160.6665838	133.8168959	142.1839032	154.0511819	154.8361093	172.3900549	172.1054402
0	P18	B_Test_1	No Distraction Test	7	183.7078144	175.5750004	204.7413623	188.5863605	167.2619547	216.5609818	189.892919	179.8573809	152.3379663	165.5536975	165.6263605	207.2241984	183.6794291	155.7249305	125.9100361	126.0289016	143.9860511	153.1139133	171.0651826	172.6136754
0	P18	B_Test_1	No Distraction Test	7	218.743196	207.5666501	231.8925332	214.3395694	192.3991001	227.6588876	206.2223621	203.3336111	177.8214002	192.5013862	189.7437414	224.9535847	202.7979525	177.2556284	147.7246065	154.7312037	167.9169771	172.6302971	190.691949	191.4160014
0	P18	B_Test_1	No Distraction Test	7	137.4744106	133.0651032	159.7558934	150.4168383	132.3526047	149.2476479	149.6202477	139.9162704	121.8540919	132.24354	130.3337676	165.496727	152.3381942	132.6577043	116.8503315	119.4234123	125.9240117	128.1763831	139.6366899	139.4037436
0	P18	B_Test_1	No Distraction Test	7	139.6625388	132.2671004	167.7415102	151.3775651	125.8990308	169.7774758	156.2295741	143.5484949	119.7142165	133.7929234	130.2189144	177.1921015	153.9150395	123.3959883	110.1516906	109.7087993	123.0193563	126.0084168	142.4774893	141.5253996
0	P18	B_Test_1	No Distraction Test	7	164.1276409	155.1268296	192.9337102	175.4723277	148.3375033	196.7261457	179.9916443	164.7785287	134.4844284	151.05012	147.6360992	203.118785	178.9348989	144.9461029	118.3876346	113.2930974	131.5047546	142.4451146	162.4797651	161.2977032
0	P18	B_Test_1	No Distraction Test	7	145.1318292	138.5875363	165.2490872	153.9593372	134.4845614	154.7440557	154.5799678	144.1870796	123.2130128	135.5169716	132.8388068	170.6067734	155.830061	134.4341588	117.8911912	118.503968	126.48819	130.22183	142.9694402	142.6683319
0	P18	B_Test_1	No Distraction Test	7	166.3092251	156.229564	193.0249978	174.7017935	144.0444534	193.5531057	185.5801533	163.4726234	133.7893405	151.2380623	148.2828579	209.3896169	185.3583143	151.0429959	130.2637216	139.9932196	155.3530387	151.1381803	169.5150038	170.0437347
0	P18	B_Test_1	No Distraction Test	7	210.8118308	204.2243126	235.6014587	220.8981165	197.3911428	246.8705841	207.1273184	201.4271457	173.9876909	190.0506306	185.638217	233.6216901	211.5904382	181.2743863	147.4179113	144.9608693	167.9028185	171.7081305	189.5833197	189.9542605
0	P18	B_Test_1	No Distraction Test	7	264.0721402	263.5589964	267.3991654	257.5651076	234.5482806	255.8090253	216.6001979	230.1176671	209.8592458	219.6874118	216.7395559	248.0338593	227.4267908	196.4204632	162.1176953	163.7910949	183.1417184	184.9728692	199.2183576	200.8832055
0	P18	B_Test_1	No Distraction Test	7	140.8197949	132.4841622	158.827354	145.4578552	125.1435683	154.2146517	149.4121883	138.0437413	117.9667529	127.8766208	127.2074184	165.8080706	148.8950808	127.3552109	110.3020843	110.6707461	120.450889	125.0726591	137.4290388	137.9519063
0	P18	B_Test_1	No Distraction Test	7	157.3176474	149.2778057	177.5870916	164.070583	141.8782355	174.4550147	157.6161804	154.5935671	133.3177229	144.5825795	142.9331283	176.0151792	158.8765068	134.0104634	116.182006	117.7142301	129.7368339	131.8445093	145.5442532	145.5784126
0	P18	B_Test_1	No Distraction Test	7	149.6119413	141.3606431	168.7934548	153.7151666	128.2478742	171.4979411	151.6505891	145.1593005	121.9811133	134.2648133	132.390206	171.3668843	151.9384528	123.9968176	106.8677283	109.7965028	123.8078502	124.6119056	138.8325836	139.1121411
0	P18	B_Test_1	No Distraction Test	7	149.4781455	137.0400647	167.076844	147.3084007	120.8977381	188.0194947	154.8764794	143.1464328	117.0869456	128.9725766	128.4962794	174.208048	150.072121	120.5069716	102.7193717	107.5994564	125.6192758	124.3068697	138.5132833	140.1829836
0	P18	B_Test_1	No Distraction Test	7	156.204131	142.0141892	174.4269714	151.2152883	122.8094898	199.1664602	161.2805284	150.1239259	121.1397776	134.4918725	133.7380557	180.9281114	152.3384983	120.5799561	103.3450429	104.8022883	125.7654809	126.5672502	142.1738823	143.8465532
0	P18	B_Test_1	No Distraction Test	7	156.204131	142.0141892	174.4269714	151.2152883	122.8094898	199.1664602	161.2805284	150.1239259	121.1397776	134.4918725	133.7380557	180.9281114	152.3384983	120.5799561	103.3450429	104.8022883	125.7654809	126.5672502	142.1738823	143.8465532
0	P18	B_Test_1	No Distraction Test	7	163.1568733	149.5018851	180.6012862	156.3600215	125.7590318	206.701725	163.6879966	157.0337107	126.3611213	141.1719797	140.1867362	183.7817335	152.2625886	117.7028097	100.4711413	101.8201257	124.8584779	126.1115577	143.5765742	145.2166366
0	P18	B_Test_1	No Distraction Test	7	174.9510149	158.314617	194.0166436	165.489502	128.8399362	208.8065441	169.0976423	168.8510366	134.2391162	152.4705552	150.670314	191.3483708	155.1255857	114.6280313	95.14357116	92.59602813	120.6914882	127.5400403	148.5508647	148.8298679
0	P18	B_Test_1	No Distraction Test	7	204.8530277	190.9861508	229.1018964	202.6368642	163.5162182	229.8593897	190.5242925	195.4343075	159.4513299	177.6596582	177.2496979	220.3343508	184.1844032	139.1735185	106.6443776	100.5136876	129.4708047	146.6187768	168.3514629	168.7960165
0	P18	B_Test_1	No Distraction Test	7	128.1009471	124.4128046	144.5988265	133.7594764	115.5658627	139.9608681	133.4661238	127.8943132	109.5632504	118.9672679	117.743933	147.3465237	130.9594396	109.6169425	94.86364486	90.51571442	103.2974962	109.3073632	121.7563194	121.6253712
0	P18	B_Test_1	No Distraction Test	7	125.1368046	118.5512682	144.9115389	131.2624806	111.7527349	147.0705113	137.1368127	127.9594889	105.6407978	117.1887839	115.6466972	149.8029386	131.6526655	109.2712285	91.81576078	94.33703269	107.4970877	109.8409706	124.0735099	124.0440699
0	P18	B_Test_1	No Distraction Test	7	121.509292	114.0274457	141.4668209	126.9258356	106.6452563	151.137922	136.2537291	123.464764	101.2161057	111.9966897	110.6328423	149.2676608	130.3903292	107.2426434	88.7756912	93.01525919	106.9458586	108.6890921	122.6894833	122.641928
0	P18	B_Test_1	No Distraction Test	7	126.4391563	117.4252164	143.9801046	127.5681865	106.6397603	149.7630314	137.9727984	126.104545	102.3692509	114.0628012	112.4118512	151.3742668	130.8740799	107.2296168	87.57649133	89.92899902	105.3893258	109.1540577	123.6981064	123.2291154
0	P18	B_Test_1	No Distraction Test	7	126.0589459	115.3942899	141.1966329	124.0895803	103.9783332	152.7614408	138.7842144	124.0170548	99.95540502	112.0170424	110.147208	150.3018629	129.9426512	107.871357	87.55175891	91.09241977	106.8400841	109.7808065	124.7391309	124.2803678
0	P18	B_Test_1	No Distraction Test	7	127.4289697	117.1444575	141.7073116	123.7600023	102.5349771	146.7632151	133.0568006	123.1471622	98.80965906	110.9300779	108.9860055	146.9834518	124.7865742	100.5984605	81.5486188	83.87395899	100.020587	103.4455013	118.675033	118.1685742
0	P18	B_Test_1	No Distraction Test	7	129.2338556	118.0576262	138.6045061	120.2652132	98.88899049	147.0691942	130.9304788	119.9808857	95.24223914	107.7505597	105.1256412	144.1320227	121.8930913	97.73146363	79.52741636	84.87165058	101.6891705	100.3980491	115.9601082	115.5727244
0	P18	B_Test_1	No Distraction Test	7	122.6777136	110.193516	132.3416123	113.8397062	94.82127525	144.4231265	126.7684202	113.9176642	91.26271265	102.5635017	100.4607271	138.8052353	117.5910618	96.50813791	78.61445091	85.8714715	101.2048571	98.81105391	112.8933726	112.7628433
0	P18	B_Test_1	No Distraction Test	7	121.6060852	111.9416766	127.8560186	112.2500688	90.70928601	141.4527835	126.8166569	109.3842712	88.55371855	99.79500366	97.36723915	139.2189001	120.6486026	98.81424419	85.84318152	98.01266871	111.1787835	101.7330707	114.8214561	115.0551515
0	P18	B_Test_1	No Distraction Test	7	133.7072054	122.6621971	138.9086108	123.3058269	103.108667	138.4073661	127.3291284	119.7175013	102.2304843	111.3751662	110.7128755	141.7012117	124.1160289	103.8034475	89.33286917	98.31128058	108.7282198	105.7719062	117.2106337	117.3332864
0	P18	B_Test_1	No Distraction Test	7	133.5313187	125.1696949	142.5287776	128.7896485	108.3306373	141.1662652	131.9441795	122.3868834	104.9150198	115.8263431	113.3707909	146.4831596	129.6253622	110.0977309	96.04593973	106.7669838	117.7990506	110.2224392	122.6741703	122.1140588
0	P18	B_Test_1	No Distraction Test	7	122.4537977	112.4713521	137.2064641	121.3883349	100.3374152	141.1771703	130.6088543	118.1468098	99.66445839	110.2734513	108.3419114	145.3671247	127.4422398	106.4885715	94.42624874	105.3681244	117.5763327	108.4965641	120.7877658	120.1423423
0	P18	B_Test_1	No Distraction Test	7	117.7230423	105.1158998	134.7377258	117.7013249	96.86099566	141.8532786	133.5942483	116.2968414	94.59140382	105.6849901	104.4856491	146.0633795	128.1380474	107.5142893	91.50458745	100.2991622	113.0109104	108.455244	121.6876067	121.7863114
0	P18	B_Test_1	No Distraction Test	7	114.1418613	99.14546706	125.5368538	102.9084893	76.24317928	139.5829121	120.7766789	105.9300935	83.99835517	95.14816538	94.58433916	135.8285678	110.8353484	87.17357918	78.47629721	92.56339797	103.1902961	98.87523357	109.6218587	110.7105961
0	P18	B_Test_1	No Distraction Test	7	136.1520907	145.9198005	160.7494926	163.8262358	150.3359659	147.3894573	155.4206215	141.5197645	124.4451209	140.0568393	131.652322	171.7893423	169.3024897	152.5572938	131.1397773	128.8351432	129.2786721	133.0416969	149.0828225	144.7196921
0	P18	B_Test_1	No Distraction Test	7	136.1520907	145.9198005	160.7494926	163.8262358	150.3359659	147.3894573	155.4206215	141.5197645	124.4451209	140.0568393	131.652322	171.7893423	169.3024897	152.5572938	131.1397773	128.8351432	129.2786721	133.0416969	149.0828225	144.7196921
0	P18	B_Test_1	No Distraction Test	7	129.3941913	131.4881889	148.0938482	146.2228698	135.3225401	143.2332872	141.8455387	129.4281843	117.0736541	126.1462971	122.4722969	155.4166351	149.250095	135.2547213	117.7630015	118.9428352	123.5655473	123.8392018	135.258443	133.4400127
0	P18	B_Test_1	No Distraction Test	7	127.6629962	129.5782484	148.1493638	145.955361	132.7154335	151.9304678	148.5056371	129.9288088	117.0243681	125.6768644	123.0692872	160.9666391	154.7170885	138.648634	122.7972816	125.3020735	129.0095214	130.6609955	141.7062075	140.4366522
0	P18	B_Test_1	No Distraction Test	7	128.9030058	127.9582442	147.4609623	142.8496194	130.1527672	149.9652024	146.2793328	128.7637152	114.7852955	122.4737898	121.1366527	158.5858607	150.9563921	135.5844712	118.662706	119.5934701	124.8630938	126.86666	137.7345942	137.2644969
0	P18	B_Test_1	No Distraction Test	7	149.2329774	149.4835995	170.8727539	164.3707424	146.8506359	160.5067515	156.5960026	148.4956994	125.4096038	138.180327	135.057679	173.1846327	160.876662	138.4506767	112.0657851	109.1583539	121.1484353	125.9019945	143.0881499	141.4737435
0	P18	B_Test_1	No Distraction Test	7	150.5660175	149.5024115	172.429213	164.8886315	147.6642345	163.0370872	159.6532234	149.12596	126.0405522	139.1583369	134.6626668	176.7113201	163.641561	141.9214416	115.113649	112.5340839	125.0860155	128.7050551	146.1523331	143.6212923
0	P18	B_Test_1	No Distraction Test	7	154.6379235	152.5830296	176.4132865	167.4970724	148.6214037	166.2475185	162.0273208	152.8479935	128.0904051	141.7073231	137.4272926	179.342297	164.7694156	141.6495269	114.3249559	113.7180578	127.2803258	129.6711209	147.006978	145.1811741
0	P18	B_Test_1	No Distraction Test	7	157.6594315	152.6632716	179.9352593	168.0599421	148.0580257	168.4473989	165.3002205	155.9309548	128.7226615	143.8444793	138.8674089	182.6888339	165.2974232	141.247785	113.2331977	114.5756383	129.3379305	130.745367	149.0152436	147.5214864
0	P18	B_Test_1	No Distraction Test	7	155.7975814	151.2823073	181.3329964	168.8127813	147.0804061	176.418006	168.25797	158.8595189	131.5155939	146.1675936	142.3359133	185.1026321	166.1901356	139.7199471	113.9145625	115.4955443	131.7402245	133.8448027	151.5255999	150.698162
0	P18	B_Test_1	No Distraction Test	7	149.8234376	147.4912724	179.5235409	168.7635876	146.7860372	178.8112955	166.3154722	156.4445105	129.439809	144.0139032	139.6843868	184.2999155	166.4096401	139.1670578	112.2967557	111.9226092	128.8082675	131.7468073	149.2825663	148.2197295
0	P18	B_Test_1	No Distraction Test	7	151.4945386	149.5485493	178.8035683	167.8378375	146.1157448	179.4810983	163.6402651	154.9055467	128.5365552	142.5288729	138.3384691	182.4849419	163.7808309	136.1687225	110.2238387	109.6227741	126.2433283	129.0412607	146.4492372	145.5375078
0	P18	B_Test_1	No Distraction Test	7	158.6235672	157.3728378	182.6337303	172.1929444	150.3382769	175.0043341	163.474425	157.7623902	130.9043718	145.6910069	140.8357518	183.6638005	165.1930194	137.4340959	109.4738033	107.4939367	124.8448896	128.1261772	146.5074677	145.030458
0	P18	B_Test_1	No Distraction Test	7	159.9582652	160.0126219	181.197314	171.5291842	149.0236223	175.6533427	162.5131992	155.320919	129.3880227	143.6135104	138.8674433	183.8265538	165.5298684	137.107792	109.3864324	107.5714778	124.9366296	127.908229	145.8550654	144.3797287
0	P18	B_Test_1	No Distraction Test	7	159.1052294	158.9458544	181.191073	171.8988409	150.9817556	169.9895746	160.6244495	155.2856748	128.9408618	143.96229	137.8175704	182.3415702	165.6489549	138.935262	108.5495127	102.8737211	120.0010753	126.1829616	144.4185134	141.930574
0	P18	B_Test_1	No Distraction Test	7	158.0214506	159.2350462	178.30454	170.8976772	150.4390964	170.3703788	157.9900498	151.8741022	126.7246606	141.4406407	135.6940651	180.5150936	166.1061434	139.9767756	109.0131097	101.149391	118.5719472	125.5207743	143.0447011	140.556268
0	P18	B_Test_1	No Distraction Test	7	158.238706	160.5157969	180.2835158	174.0327605	154.2397043	175.3228782	158.4920392	153.7340416	129.5896073	143.5272414	137.8662296	181.6439945	167.9272525	141.731323	109.7464893	98.95997141	117.1745481	126.3648799	143.5164122	140.8856176
0	P18	B_Test_1	No Distraction Test	7	158.238706	160.5157969	180.2835158	174.0327605	154.2397043	175.3228782	158.4920392	153.7340416	129.5896073	143.5272414	137.8662296	181.6439945	167.9272525	141.731323	109.7464893	98.95997141	117.1745481	126.3648799	143.5164122	140.8856176
0	P18	B_Test_1	No Distraction Test	7	156.2141575	159.5089204	179.077742	174.0884303	156.6699335	174.4335819	160.1676905	154.2384053	130.0924611	144.3288162	138.4021841	181.5439504	169.6253946	145.6915107	111.7619245	99.61632793	117.4700327	127.8326078	145.5470588	142.2179753
0	P18	B_Test_1	No Distraction Test	7	156.3825234	162.1140604	178.7786713	175.8665159	158.2472506	175.2863913	156.9626019	153.6688755	130.7202573	143.5301321	138.204636	179.1404831	168.6607763	144.2027227	109.4677236	93.85263558	112.8972109	125.2271398	142.0956101	138.9344578
0	P18	B_Test_1	No Distraction Test	7	149.5718991	155.7596044	176.6673834	174.4479307	157.7411442	174.1522122	155.7979517	152.2003561	128.034347	142.2191393	136.4519378	177.5362471	168.1062408	144.6380129	109.0483496	92.96950571	111.0432026	123.5314557	141.1271028	137.657329
0	P18	B_Test_1	No Distraction Test	7	149.6015662	156.4635109	175.2305323	173.4093367	157.323549	177.4350714	156.4484792	150.8702462	127.4561425	140.8374295	136.0953724	177.6563836	167.8361145	144.0815689	110.0328394	95.6629554	113.2300858	124.2084934	141.802729	139.0736354
0	P18	B_Test_1	No Distraction Test	7	149.0467202	157.3111141	174.5749709	174.015189	158.5098298	171.9986756	155.0830209	149.7688651	127.6969067	140.4887483	135.7929711	177.1735231	168.6815063	145.42734	112.2208319	97.48146555	113.4409048	124.1080717	141.2651246	138.2595409
0	P18	B_Test_1	No Distraction Test	7	148.7485287	158.3738425	173.7549317	174.310799	159.0005089	173.0726655	154.3644053	148.5435494	127.6306346	139.7069614	135.2243712	176.9926721	169.4428294	146.365375	113.1533111	99.45581395	115.2910576	124.5276383	141.0493751	138.0674625
0	P18	B_Test_1	No Distraction Test	7	146.0779863	156.334767	172.2604493	174.0845753	160.5922588	173.9190287	155.0534923	147.5722001	127.9613886	139.6349217	134.539505	177.136696	171.3233944	150.1653186	115.6929598	101.7486682	115.5318728	126.4458426	142.4203425	138.9536843
0	P18	B_Test_1	No Distraction Test	7	148.6287111	158.5579199	172.8611037	174.8820868	161.7107191	173.159185	155.766837	148.6388541	129.1767735	140.6114608	135.8151029	176.855301	171.5936875	151.1576527	117.4175792	103.1059599	115.7191209	127.5677363	142.9660234	139.9232525
0	P18	B_Test_1	No Distraction Test	7	149.5162205	159.4392158	174.2505639	176.2134945	162.6822522	172.8989791	156.8738347	150.3300162	129.697789	141.5500128	136.9537822	177.9583234	172.3267108	151.1320991	117.409454	102.8175619	116.9447928	127.4205848	143.3387729	140.5321544
0	P18	B_Test_1	No Distraction Test	7	151.2973667	160.3439194	177.6919127	178.6211238	164.9981314	175.8696787	159.1074443	153.7623114	131.8707765	144.2139219	140.0414732	179.6398114	172.7339252	150.773663	117.0901788	104.7208572	120.0728286	128.2467268	144.974147	142.5052192
0	P18	B_Test_1	No Distraction Test	7	158.1691503	165.0948536	183.1108005	181.7847011	167.435062	177.0703142	161.2748315	158.2485307	135.204103	147.926776	143.8281605	181.9077988	172.6247362	150.1527114	116.607663	104.0691923	120.6766164	128.9392683	146.326062	143.9419434
0	P18	B_Test_1	No Distraction Test	7	159.3443979	166.6668435	185.8317219	184.0874154	166.2807183	175.0400058	159.6330847	159.7455946	135.620015	148.8573366	145.1058475	182.2863394	172.3911086	147.2645006	114.5519029	101.3863475	116.9437884	127.3162723	144.6952709	142.2603976
0	P18	B_Test_1	No Distraction Test	7	157.170255	164.8261679	182.8995058	181.5690575	163.8831741	176.0737991	160.6340606	158.5387037	134.4789928	147.1930962	143.9804717	181.577858	171.9283404	146.8000389	113.9788628	102.1376516	117.6380382	128.2768904	145.4619538	143.532565
0	P18	B_Test_1	No Distraction Test	7	158.2686974	167.4167076	182.4606	182.0558118	164.7500259	170.7420032	159.390759	157.7396683	134.1889253	147.5017989	143.0169302	181.1926618	172.8795862	148.6294686	114.0068249	101.0642168	116.7696297	127.7938343	145.0076506	142.0976843
0	P18	B_Test_1	No Distraction Test	7	156.6386626	167.202261	182.5571136	183.7473047	166.6648298	174.0938076	159.7245694	157.7229591	134.4365859	147.1723756	143.2208712	181.7298774	174.3671621	149.9020505	114.7555754	101.1720438	117.7297439	127.8451351	144.9801308	142.3794493
0	P18	B_Test_1	No Distraction Test	7	157.6761369	167.4940051	183.1930308	183.6942207	167.2676872	172.633927	159.9226066	157.6822705	134.3612315	146.992699	143.0623927	182.0059489	174.4225638	150.7969944	115.6471648	102.3639667	118.4055397	128.2102027	145.2157253	142.6345095
0	P18	B_Test_1	No Distraction Test	7	156.7488464	166.8993605	181.5319504	182.589854	166.3947689	171.2937137	159.0223764	156.2978823	132.7942803	145.8226453	141.3884922	181.1340428	174.2426614	150.8554257	114.0684533	100.7828137	116.9827878	127.2761392	144.4398655	141.4268915
0	P18	B_Test_1	No Distraction Test	7	156.355827	167.128299	181.4914043	183.2895389	167.3766193	172.7713168	158.1381489	156.287773	132.908559	145.8675784	141.4581238	180.1714494	173.8977357	150.5626854	113.6631811	99.45962989	116.4300041	126.3783929	143.5276738	140.648497
0	P18	B_Test_1	No Distraction Test	7	155.3604558	166.4236354	182.0385529	183.9774185	168.2310646	172.370685	158.3515194	156.7702933	133.2317441	146.9435714	141.8245212	180.4739919	174.2951591	151.2898862	114.0253816	100.4614905	116.2110201	126.7227791	144.1267122	140.8785816
0	P18	B_Test_1	No Distraction Test	7	156.5056005	168.1232799	182.2691484	184.6337385	169.5184439	172.9610772	158.4886299	156.60091	133.8829613	146.8375029	142.1097273	180.9920667	175.0656104	152.4215733	115.0820831	101.6455942	116.908744	127.1919984	144.3033627	141.1319764
0	P18	B_Test_1	No Distraction Test	7	156.6856103	168.7468799	181.7271188	184.5133914	169.1092922	171.6265544	157.8951728	155.6098228	132.9760473	146.4328612	140.9404859	180.7908811	175.4304732	152.7720167	116.2403244	102.7183636	117.0870377	126.8988643	144.2024193	140.5698605
0	P18	B_Test_1	No Distraction Test	7	156.7599685	168.1472689	181.5690003	183.961879	168.1483441	173.1494838	158.9728985	155.5308572	133.0984128	146.0025014	141.1324827	181.564568	176.0280392	153.184786	116.6072721	102.5377573	117.6011429	128.1526161	145.0907191	141.8136868
0	P18	B_Test_1	No Distraction Test	7	156.2799196	166.7795005	182.469517	183.968867	168.350723	176.4896432	159.0409582	156.2502219	133.7434691	146.5127609	141.6947002	181.8311739	175.1875782	152.1993719	116.4296666	102.7678256	118.4396631	128.0216743	144.8759938	141.7331109
0	P18	B_Test_1	No Distraction Test	7	154.9686967	164.3881978	181.837667	182.3904439	166.3051464	176.0789075	159.6512778	155.9412327	132.8965106	145.5269488	141.0670523	182.0577651	174.6524856	151.3408236	115.8126639	101.9805833	118.3479663	128.1443007	145.0472091	142.1141191
0	P18	B_Test_1	No Distraction Test	7	154.6300729	162.6984433	182.3434644	181.5265127	164.6177123	178.2787746	160.1180179	155.8968565	132.4646642	144.8939393	141.2032295	182.7317756	173.7563161	149.4603533	114.8914598	101.3141183	118.0238077	128.3117249	145.1288102	142.8324625
0	P18	B_Test_1	No Distraction Test	7	155.6904672	163.3194695	183.075915	182.0663927	164.9702225	179.055493	161.0670367	156.8987122	132.7525664	145.4746039	141.8634879	183.2444841	174.0686086	149.7071875	115.0361085	102.231155	118.413193	128.6055926	145.6060789	143.56268
0	P18	B_Test_1	No Distraction Test	7	157.7426699	163.7695897	183.871843	181.2756702	163.6746059	177.6848209	160.6424952	157.4116581	132.2978663	145.4900688	141.8929022	183.1263294	172.8098603	148.0363826	112.7810772	98.94465532	116.6267836	127.4675317	144.8870469	142.8313457
0	P18	B_Test_1	No Distraction Test	7	162.3189054	166.8374572	185.4309042	181.8210504	165.0479885	181.9811913	164.339816	159.5686204	134.6299769	146.8792047	144.1125357	185.5622214	174.5940304	150.5964996	115.9287231	103.3267984	120.3437606	131.0012521	147.7864222	146.4564685
0	P18	B_Test_1	No Distraction Test	7	164.5942263	169.9899896	185.7633258	183.2638365	167.104215	178.3315517	164.941459	160.857745	136.3640792	148.0709288	145.3710428	185.2945632	175.5877528	152.287268	116.9715215	104.7049371	122.0153943	131.5010499	148.2826553	146.8804321
0	P18	B_Test_1	No Distraction Test	7	164.8891498	170.1677274	185.4703878	182.5528635	164.6425003	177.8852426	164.0115046	160.6108708	135.4859764	147.4891903	144.9431991	184.305237	173.7092841	149.0626328	113.7280018	103.1517201	121.108729	130.0435468	147.1028479	145.8899536
0	P18	B_Test_1	No Distraction Test	7	167.4761955	167.8735175	187.1268106	179.4194646	159.8502128	177.4443319	165.1989702	163.3479903	135.8718491	148.2256429	146.8893729	182.8020223	168.1426612	142.1785299	110.5690009	102.37319	121.970954	128.9374489	146.5652998	146.5807382
0	P18	B_Test_1	No Distraction Test	7	168.0168782	166.9035933	191.438348	181.9844643	160.7543114	178.5165625	170.844435	168.330475	139.4801954	153.5154968	151.9485148	186.6299069	170.0713662	143.1827039	112.896019	111.0099167	129.370895	134.1002816	152.7935485	152.8045875
0	P18	B_Test_1	No Distraction Test	7	172.3138088	167.7775748	194.4427522	182.4118328	161.8146964	182.6904008	176.401072	170.6791561	141.3594147	156.0443424	155.0229295	191.4142559	173.537328	147.7063579	121.2236361	123.8867497	139.9456203	141.1390682	159.2571917	159.9088183
0	P18	B_Test_1	No Distraction Test	7	170.398857	163.280246	195.8240005	182.103412	162.4156367	179.9297822	179.4812439	172.214593	142.6409074	158.3649881	156.1678878	193.6606082	175.6316529	152.0818329	127.1210985	131.2339739	143.1269599	144.5901393	162.7248271	162.9553007
0	P18	B_Test_1	No Distraction Test	7	170.3864222	164.3112719	195.4340115	183.353083	164.5360455	181.8553012	180.0796768	169.3182008	143.8352451	157.1860767	155.4532967	196.9547368	180.6655232	158.2788217	134.6728588	138.8463306	148.8324154	149.1045441	165.3892124	165.4228049
0	P18	B_Test_1	No Distraction Test	7	162.4462238	159.923266	191.2395931	183.6566618	167.1401119	186.2349278	180.9669367	164.7004748	144.2455524	154.8634118	153.546086	198.7834348	187.2707931	167.4817265	143.3374163	148.1609008	154.6835574	155.0072372	169.3441456	169.1220714
0	P18	B_Test_1	No Distraction Test	7	164.7302514	161.6556164	191.2655592	183.3294016	165.8594971	189.6352487	183.1439134	162.7159658	143.1157226	153.5100714	151.7660532	203.0792682	191.495508	171.9000367	148.1191782	154.4475833	160.1006121	158.3489626	172.224294	171.7870331
0	P18	B_Test_1	No Distraction Test	7	167.5589214	165.8696605	191.6490483	185.2330154	168.1741863	189.8174502	183.0660519	162.4487569	144.2425129	153.8912033	152.7417849	203.6171321	193.352928	174.0994402	150.5054307	157.520226	162.4262262	160.0004376	173.0851924	172.8353454
0	P18	B_Test_1	No Distraction Test	7	170.0156196	164.6620055	193.1009024	183.6604073	165.8459419	186.3989752	184.9011158	165.76509	145.1699849	156.052986	153.6014486	203.5305011	191.4583216	172.0152218	148.1499186	154.6949462	161.2456959	159.0355952	173.216992	172.5590595
0	P18	B_Test_1	No Distraction Test	7	166.7232271	161.7604023	191.2765029	181.5765275	163.4165165	184.8239774	184.3267094	165.8927066	143.0780255	155.952403	152.842031	201.3031623	188.2711475	167.352848	145.008919	151.454806	157.9028895	155.93041	171.6950516	170.8604743
0	P18	B_Test_1	No Distraction Test	7	163.8858955	159.1940197	190.4228297	180.2933686	161.2731212	184.9497718	181.9288058	165.3657453	142.3716943	155.4778688	151.7543551	198.8069409	184.8941099	163.0895343	140.2431413	145.8773945	154.5748347	152.6652846	169.0416833	167.6961327
0	P18	B_Test_1	No Distraction Test	7	164.5588998	161.5591222	191.7459999	182.793218	162.9910676	186.5338557	182.6701526	167.7500263	143.9477842	157.709028	154.2613913	198.7566763	184.9865688	162.1197338	139.8748721	145.604555	154.7502055	152.1146152	169.4372223	168.2437285
0	P18	B_Test_1	No Distraction Test	7	161.4164714	160.4601532	188.9482192	181.082041	160.4622133	184.17081	178.660901	165.4767956	142.6890311	156.0845392	151.7377337	195.7829549	182.0349743	158.1368519	135.7875111	139.7000809	149.0619921	148.6503926	165.418985	163.7111011
0	P18	B_Test_1	No Distraction Test	7	161.7136719	161.1102958	189.1223606	181.188033	159.0719091	187.3910708	179.3843699	165.3117866	142.1489972	155.6993678	151.7095061	196.5157873	181.8519614	156.1723417	135.5895191	140.5692308	150.6746476	149.0058952	165.812212	164.601725
0	P18	B_Test_1	No Distraction Test	7	161.8076102	161.3968289	188.5461897	180.9932101	159.3556128	186.1457839	177.9908124	164.742386	141.4679668	155.2611091	150.6230667	195.1808624	181.202341	156.2869023	134.4514848	139.207413	148.6670081	147.5564168	164.4100275	162.7837449
0	P18	B_Test_1	No Distraction Test	7	162.9862326	161.2740151	189.497914	180.9623569	159.8520952	186.4536111	178.5676777	165.7753421	142.2185034	156.0994022	151.7812965	195.3174854	180.941297	156.3725883	134.6370562	139.3788022	149.3469517	148.0241753	164.8812596	163.575866
0	P18	B_Test_1	No Distraction Test	7	163.3580815	160.7544633	189.7323457	180.7266692	159.538599	185.0924079	177.8898463	165.1220862	141.0829182	155.33085	151.2412009	194.7761389	180.4173889	156.3043544	134.4513118	138.8251365	148.0274112	147.2574519	164.2808827	163.2530854
0	P18	B_Test_1	No Distraction Test	7	166.7432396	161.2892711	193.3791941	181.9301782	161.2809948	188.9544362	182.5665714	170.5025899	145.7720538	159.9164767	157.2953454	196.7886446	181.1324325	158.2184865	137.1266528	142.7539954	152.5088665	152.1948001	169.1602581	168.8078351
0	P18	B_Test_1	No Distraction Test	7	164.6031312	159.9086423	193.5542928	183.0611682	162.2379769	191.2864238	185.5142967	170.0229459	146.1884104	160.2503085	157.5290523	200.9355276	186.4041818	163.3702845	142.7677951	149.5431662	158.6208654	156.9128636	173.2529838	172.6466354
0	P18	B_Test_1	No Distraction Test	7	163.645245	157.810034	193.3743874	182.2366991	161.6089284	190.8484678	186.0038651	168.8866411	145.425784	159.8531586	156.4360655	202.1238339	187.6356808	165.4334387	145.5167966	152.6113159	160.8975923	158.3895857	174.4104759	173.6803918
0	P18	B_Test_1	No Distraction Test	7	163.9158698	158.3640185	193.6031274	183.1299747	162.7939734	193.2605773	188.1822968	169.0022218	146.3402106	160.318537	156.7154167	204.2931102	190.6569553	168.7171656	149.0866607	156.4692045	164.6496101	161.1839705	176.9311318	176.0791878
0	P18	B_Test_1	No Distraction Test	7	163.1445914	157.363916	190.6339015	179.9238099	159.1676915	189.2796273	183.695182	165.6123108	143.4508289	157.1834186	153.5350939	200.0485822	186.2546058	164.2602947	144.8088095	151.6486379	159.9518818	157.4011452	172.8049785	171.7473773
0	P18	B_Test_1	No Distraction Test	7	161.2335838	157.5657194	188.380089	179.8358554	159.9254046	187.399823	183.2529791	164.9555588	143.0514406	157.0265601	153.0887344	198.6281807	186.5017502	164.3915622	145.1022602	151.6431252	160.237922	156.1723457	172.3581857	171.1020803
0	P18	B_Test_1	No Distraction Test	7	163.079024	158.6230431	189.8373584	180.6862594	160.5107053	186.8420051	183.2435364	165.9808141	144.8314814	158.0953201	154.3680009	198.9198693	186.5939022	165.014915	145.3088909	150.7606235	159.075194	157.4452493	172.6187558	171.4734767
0	P18	B_Test_1	No Distraction Test	7	165.5887426	160.7177067	190.7904611	181.1546817	161.0296847	190.0970302	185.9648989	166.9827365	145.4051441	159.0375435	155.3832627	201.3375272	188.4403894	166.498067	148.1763913	154.7629485	163.6124155	159.3717354	175.0867743	174.1044831
0	P18	B_Test_1	No Distraction Test	7	164.9393994	160.9599529	191.7534286	182.7584944	162.1148596	188.6937303	184.8316809	168.2017456	146.5045675	159.8962993	156.0918466	200.584329	187.9958651	165.743413	145.4927595	150.4573944	159.3381968	157.7786011	173.5837171	172.2207509
0	P18	B_Test_1	No Distraction Test	7	162.1628144	157.5128194	190.3787614	180.730495	160.5976985	190.7039494	186.9230472	167.2192997	145.1360493	158.8241276	155.2103895	201.7805968	188.8387305	167.2099507	147.6749819	155.3704317	163.7408601	159.7618682	175.6617271	174.5701219
0	P18	B_Test_1	No Distraction Test	7	162.7219967	157.4229745	189.918508	179.7812134	159.5635268	187.7623463	182.9077015	165.5474799	144.0586911	157.0394211	153.678929	198.5824266	185.2625006	163.9133471	144.414029	150.0538247	158.7745167	156.5622852	171.6630469	170.7014467
0	P18	B_Test_1	No Distraction Test	7	164.5732402	159.3778739	190.0186151	179.7743501	159.091346	186.0455324	180.7069444	165.2113793	144.2301811	156.4799131	153.602175	197.22997	183.3477877	161.3556594	141.8835139	146.1141478	153.9014065	154.4743313	169.2244277	168.423515
0	P18	B_Test_1	No Distraction Test	7	163.2738232	158.5238516	190.67814	181.0975683	160.8225765	187.7341028	182.731747	167.2727342	146.0269484	158.7760104	155.3845781	198.3570117	185.5114829	164.1523111	144.5079625	148.8018974	157.278479	156.3914432	171.5113585	170.2837985
0	P18	B_Test_1	No Distraction Test	7	162.872301	157.4323515	188.4545717	178.5206374	158.7588248	186.4484295	181.233847	164.1091942	143.0928636	155.9059701	152.9233862	196.4889502	183.5592438	162.5133244	143.0589856	149.1925841	157.0724474	155.7061075	170.4092427	169.6767167
0	P18	B_Test_1	No Distraction Test	7	164.4886543	160.348967	189.0222137	180.3256031	160.3617923	183.886345	180.2155697	164.962984	143.96029	157.0054463	153.6911308	196.2235031	184.2605954	163.0365605	142.4999321	147.2909277	155.182083	154.3292692	169.5071405	168.4634967
0	P18	B_Test_1	No Distraction Test	7	163.8311619	160.1822445	188.2234805	179.6931104	160.8370399	180.2190667	176.0158346	163.8768608	144.1493085	156.0357196	153.1737756	193.1160306	180.6564825	159.3267595	139.6353388	142.9002639	150.1274582	150.3826416	165.2238464	164.0325228
0	P18	B_Test_1	No Distraction Test	7	160.9962188	159.5738433	187.6523239	180.2394562	160.929811	180.8993864	176.2265529	163.6415364	143.2511612	156.3046024	152.5840712	193.3107233	180.6712187	158.2828938	139.0137739	143.6958253	151.4064885	149.6562128	165.431356	164.0196872
0	P18	B_Test_1	No Distraction Test	7	163.267694	159.7659162	191.6427147	181.5863112	160.6277305	186.1704105	178.9406617	167.6894253	145.0092821	159.2900261	155.5573849	196.0344444	180.6368194	156.8827945	138.4280271	143.6548123	152.6791071	150.2625757	166.8412783	165.7902826
0	P18	B_Test_1	No Distraction Test	7	161.4608443	160.2896554	189.1340949	179.9446726	157.3237829	186.2177083	178.6627877	166.5152511	143.0409644	157.5972454	153.1578402	196.1131306	180.1112934	154.0867642	136.822731	141.3602255	151.1116503	148.8282892	165.6520285	164.4149788
0	P18	B_Test_1	No Distraction Test	7	158.9046873	158.3321943	186.5711385	177.8953187	155.1509388	183.65907	175.4866325	164.4437442	140.7302421	155.3215323	150.8934731	192.9298829	177.2355147	150.4500863	132.179251	135.7388525	146.1636987	144.9476052	162.0744955	160.8066109
0	P18	B_Test_1	No Distraction Test	7	158.977434	158.6997625	186.7272948	178.1570952	155.3992523	184.3917477	175.5128088	164.5255269	140.7001837	155.1210161	150.7291657	192.815522	177.2970343	150.5447903	132.1310688	137.2072103	147.5333299	145.0669116	162.1084105	160.8262936
0	P18	B_Test_1	No Distraction Test	7	162.2036249	161.1799832	189.1797377	180.2342792	157.4999116	186.8065407	177.9160744	166.6672281	141.4399462	157.0127999	152.4450924	194.6234864	179.0055232	152.3227623	132.7043845	136.5979439	147.4523435	146.1082462	164.0910554	162.962958
0	P18	B_Test_1	No Distraction Test	7	162.7354033	161.9443556	188.3505024	179.7831683	157.3575167	185.4246797	175.5715711	165.2631629	140.3979194	155.6013673	150.8969832	192.8924257	177.5765339	150.9683732	130.339893	133.2289674	144.2517835	143.6644836	161.5202835	160.2452289
0	P18	B_Test_1	No Distraction Test	7	161.0804773	160.4557087	187.1425112	178.5339309	156.59336	183.5219459	173.585769	163.7351027	138.9674717	153.7291224	149.5536748	191.4185089	176.0026579	149.4790844	127.7981943	130.3345919	142.1174573	141.7855394	159.5160279	158.2899894
0	P18	B_Test_1	No Distraction Test	7	156.6175298	155.9283121	183.5804178	174.4886205	151.4252894	182.3562884	172.0110416	159.8314316	133.8974989	148.8372332	145.174906	190.3496507	174.162113	146.3389623	124.5318726	127.259113	139.1861964	139.3939537	157.322224	156.4284296
0	P18	B_Test_1	No Distraction Test	7	159.7444388	158.9576371	186.9395939	177.6360213	154.3482809	184.3161533	173.6870267	163.1838337	136.9548029	152.4191655	148.163592	192.5899595	176.1798812	148.5232597	126.8413397	130.0251117	142.1804771	140.872771	158.9613374	157.7723734
0	P18	B_Test_1	No Distraction Test	7	160.9004615	158.9194991	186.4723663	175.5196697	151.6223033	182.9344707	173.1076302	163.1089159	135.9434357	151.3161957	147.7562599	191.0930101	172.9439963	145.1311679	123.6947853	126.9749081	139.8551491	139.3489295	157.8154623	156.8532381
0	P18	B_Test_1	No Distraction Test	7	157.4993157	156.2321543	183.0935848	172.3696016	148.4635028	178.2554489	169.839849	160.0482269	132.3349425	148.1352565	143.8293114	188.2700976	170.1770839	142.5275647	116.6148963	119.1617004	134.2224978	135.1443729	154.0712354	152.7055029
0	P18	B_Test_1	No Distraction Test	7	164.5509281	161.4061625	186.5263289	173.7393057	150.0279259	177.3650726	167.2494193	162.5945783	134.4509222	150.2681643	146.1784065	186.3978909	165.3846508	136.9571324	109.6850244	111.6774212	129.3106852	131.5277889	150.4719182	149.4661311
0	P18	B_Test_1	No Distraction Test	7	164.3398906	162.4165466	184.1260079	172.6238866	148.8819403	177.1628422	167.4510022	160.9517823	133.9756733	148.5025807	144.6917982	186.0589705	166.0755119	137.3345215	108.783609	109.9345405	128.5160908	131.9170898	150.426417	149.278812
0	P18	B_Test_1	No Distraction Test	7	167.1229989	162.4492245	183.9187447	169.2577787	144.2867323	175.4886977	165.0608135	161.0029298	130.9390247	145.0306788	143.4679372	182.2862353	159.842958	130.8043259	102.7647414	105.4184295	124.5660217	126.9134096	145.9556154	145.8129723
0	P18	B_Test_1	No Distraction Test	7	164.1107586	159.6469076	181.3195019	167.0334329	141.3044733	180.1649631	165.1056551	156.9490016	127.1784433	140.9062395	139.4866457	183.9069308	161.6358055	131.1375985	104.0138268	105.1623398	124.7463336	126.9919638	145.8747305	145.8566073
0	P18	B_Test_1	No Distraction Test	7	161.8795873	156.8042467	180.3525979	165.7753312	140.7976333	178.812438	162.0683853	154.9901993	126.2685726	140.6942409	137.7740527	182.6461873	160.4701788	130.7753424	102.4102687	102.0817846	121.3852714	125.4345461	143.7679396	143.2534845
0	P18	B_Test_1	No Distraction Test	7	161.7943437	156.8217063	180.2540996	165.5453106	140.8262667	181.9600024	163.5566055	156.3003558	127.502399	142.2620722	139.1308888	183.4225216	160.8096789	130.837381	104.1804063	105.6638884	124.2815988	127.2119552	145.3206695	144.9450789
0	P18	B_Test_1	No Distraction Test	7	158.2899838	151.6151027	176.8510989	161.055688	136.1703133	179.5324683	160.571272	151.7196721	123.4050376	137.9723548	134.2936496	180.7140177	157.840489	128.5613936	102.6835054	103.2645246	122.0101654	124.7335237	142.5034664	142.1061617
0	P18	B_Test_1	No Distraction Test	7	160.1804559	153.0195566	177.4708564	160.9949619	134.3223556	179.336874	161.2435897	151.9382942	123.1341486	137.7752124	134.8562117	181.4150226	157.6489568	126.788342	101.6391851	103.1443049	122.2327311	125.3522426	143.5080204	143.3513999
0	P18	B_Test_1	No Distraction Test	7	158.4554987	151.5868414	174.6359402	158.9679467	134.0962544	180.5583212	161.0620723	150.1325696	121.9911624	136.7018213	133.3583796	179.8225145	157.4640882	128.1481123	103.0895089	104.2434607	122.9551609	125.8188485	143.8163676	143.5260572
0	P18	B_Test_1	No Distraction Test	7	156.6303257	148.8136089	175.3209014	158.6389134	132.5181711	178.9502871	160.2848506	148.9019982	119.9327394	135.2192387	131.4499019	180.8026768	157.5809948	127.5782639	101.7553753	103.2757979	121.6965359	124.5044257	142.7863821	142.3521819
0	P18	B_Test_1	No Distraction Test	7	159.875188	151.9912997	176.5604651	159.9122304	134.6861856	179.4403777	160.2534441	150.0578718	122.3018832	136.2531111	133.1737394	181.2799455	157.8411074	128.2239342	102.1861209	103.1803766	121.7491944	124.9153404	142.5080791	142.1653034
0	P18	B_Test_1	No Distraction Test	7	159.4668225	151.7804548	176.121989	159.3096601	133.5882537	181.1735794	159.2517192	148.7096497	120.9386011	135.0265316	131.741598	180.7690552	156.7888955	126.9050036	100.9988159	103.2493477	122.0322746	123.9194892	141.581072	141.1714253
0	P18	B_Test_1	No Distraction Test	7	159.4668225	151.7804548	176.121989	159.3096601	133.5882537	181.1735794	159.2517192	148.7096497	120.9386011	135.0265316	131.741598	180.7690552	156.7888955	126.9050036	100.9988159	103.2493477	122.0322746	123.9194892	141.581072	141.1714253
0	P18	B_Test_1	No Distraction Test	7	159.535376	151.8187584	175.359734	158.6557761	133.6450911	179.8673054	157.790361	148.7333572	121.0691432	135.0637786	131.4970151	178.7954845	155.0819051	125.6606815	98.99696886	100.105591	119.5353141	122.4346738	139.9729274	139.3833734
0	P18	B_Test_1	No Distraction Test	7	161.4899662	154.2733535	176.5486	160.1055583	135.235778	181.0117339	158.101392	149.1634756	122.1595215	135.7562586	132.6525181	180.1815589	156.2399042	126.2541194	99.45759658	100.2632381	119.618854	123.3158247	140.7698582	140.3625214
0	P18	B_Test_1	No Distraction Test	7	156.2883288	147.6214419	175.7067864	158.1837445	133.8683822	174.1843217	156.510836	148.3445419	120.1223526	134.7435766	130.4487347	178.2661212	153.9517016	125.0681812	97.65788339	97.2798771	116.5720894	121.0943835	138.780709	137.8952986
0	P18	B_Test_1	No Distraction Test	7	157.6482843	148.9110593	177.2935537	160.0751655	136.2265707	174.9888715	157.4479763	149.9293586	122.4273208	136.4119657	132.258256	178.9374949	155.1445347	126.8677077	99.01801896	97.09334443	116.7353469	122.6778717	139.9382542	138.8819963
0	P18	B_Test_1	No Distraction Test	7	161.2234672	153.121996	179.5056669	162.894119	138.5954484	175.9167868	158.8767064	151.4902026	123.2703112	137.1393225	133.9895199	181.0288014	157.4449616	128.5179424	99.96159208	98.4578366	118.401166	122.8553872	140.8463711	140.2599843
0	P18	B_Test_1	No Distraction Test	7	160.2389129	153.816948	179.1536021	164.023761	140.0971065	176.4896443	158.9524476	151.8975952	123.9405382	137.8145559	134.8257469	180.3229573	158.1231102	129.3304277	99.74583895	98.65499471	118.5615228	123.3578074	141.2879318	140.6045427
0	P18	B_Test_1	No Distraction Test	7	165.1520954	160.5693446	184.3811175	170.1969632	144.3875386	179.1159479	163.3623081	157.416184	128.231219	142.6680406	139.8076202	185.3120646	163.3926556	132.3934053	102.6677085	100.8961007	120.7582448	126.7134644	145.2409388	144.4765564
0	P18	B_Test_1	No Distraction Test	7	159.8503907	156.1170909	179.277295	166.0646977	140.8176221	175.1643322	159.7609936	152.7854406	124.1212885	137.7474831	135.1859672	181.2226246	160.3638132	130.1846527	100.9978561	99.08362686	119.3477423	123.4656668	141.6850406	140.8303223
0	P18	B_Test_1	No Distraction Test	7	163.4133812	160.115616	182.3482199	169.142465	143.3546421	182.4314424	164.0628923	156.3086816	126.8566909	141.1050826	138.8384021	184.9558692	163.6744247	132.6432046	103.8305841	102.4677772	122.3976583	127.0116744	145.8768077	145.3035505
0	P18	B_Test_1	No Distraction Test	7	161.0131839	157.3437043	179.8904188	166.0345416	140.9009607	177.3294853	161.1234786	153.3368936	123.9306465	137.9531397	135.3996306	182.6021811	160.621433	130.3811833	100.7556895	97.53714797	118.4560478	123.352359	142.6784689	141.5418971
0	P18	B_Test_1	No Distraction Test	7	163.3567473	158.7765157	179.3506602	164.3741057	139.3663978	180.4706861	162.0166304	153.19631	122.1094835	137.9415909	134.5193066	183.2293176	160.1289538	129.1044405	98.48346114	96.23096159	118.1843153	123.3841547	143.4219801	142.1277105
0	P18	B_Test_1	No Distraction Test	7	164.4448721	159.2883783	178.9835853	163.629031	139.1590926	178.9403502	159.1012206	150.9959231	121.7898383	136.4738701	132.860603	181.8864886	158.3590814	128.5498091	98.02284071	95.50075257	116.897301	121.6985135	140.6687852	139.4188139
0	P18	B_Test_1	No Distraction Test	7	166.8528057	161.7680767	179.8511983	164.6209232	140.5491979	175.4736507	156.9680095	150.5555215	123.1055715	136.722264	132.6518132	181.4824723	158.1054579	128.5782064	97.06692316	91.08141198	111.9650609	121.119178	139.0798345	137.3928653
0	P18	B_Test_1	No Distraction Test	7	163.575443	158.7580539	177.2566217	161.5105799	136.3268083	171.5388689	151.9517332	147.5671412	118.8571373	133.4582058	128.7070731	177.6165619	153.3463543	122.3741681	90.70883862	84.91914509	106.6133534	114.9740286	133.8352629	131.6828947
0	P18	B_Test_1	No Distraction Test	7	166.9433026	161.2864642	178.689299	161.2186957	135.0917813	173.0749526	152.0494841	148.3469612	118.9168696	134.0830933	129.2617847	178.5278001	152.4834631	120.7664906	88.50379847	83.22183237	105.7018555	114.9829697	133.907576	131.6848976
0	P18	B_Test_1	No Distraction Test	7	167.2513906	160.4498368	177.5452312	159.2442223	132.5328972	173.2924403	149.6562057	145.8575777	116.9707993	131.6722709	127.1275642	177.6579435	150.86007	118.5632607	86.56304675	80.55062134	102.5621275	112.9834972	131.8054812	129.679946
0	P18	B_Test_1	No Distraction Test	7	168.8861796	160.4212672	176.4869089	156.986561	130.1306144	174.4484716	148.0183568	144.3597857	115.478329	130.277673	125.3320678	175.9676891	148.5706953	116.5069725	84.13112801	78.56773227	101.5908896	111.3648512	130.2818284	127.9153832
0	P18	B_Test_1	No Distraction Test	7	165.378585	158.7858305	174.6188416	155.797712	127.6618919	172.1292215	146.6875376	142.7162018	113.0716694	128.1890665	123.4271216	174.6488269	146.9872173	113.1575238	82.77980651	78.96708503	101.0303318	109.1271707	128.343424	126.3391703
0	P18	B_Test_1	No Distraction Test	7	167.6374644	159.1287546	175.856787	155.7709848	128.4152226	173.3338043	147.3268989	143.6285563	113.5507311	129.0143016	123.7544931	175.2094296	146.8495052	113.9961306	82.64627505	77.42050313	99.95310422	109.2888849	128.7485937	126.4370191
0	P18	B_Test_1	No Distraction Test	7	167.2625523	158.8784633	174.132353	154.4652628	127.3431899	172.4883539	145.192919	141.1427565	111.8218418	126.3171163	121.8018475	173.8719829	145.9386838	113.0551356	80.60582741	76.08272334	98.85026848	107.5333991	126.6030857	124.7057864
0	P18	B_Test_1	No Distraction Test	7	167.6221863	159.4175515	174.8010212	154.7868848	126.9666543	172.9582902	146.1650852	141.92701	112.6196208	127.1390642	122.8111944	174.9499651	146.2014757	112.2464596	81.29014656	77.76979947	100.4493852	108.6388574	127.6256712	125.9446045
0	P18	B_Test_1	No Distraction Test	7	169.5853524	159.8511899	175.7564628	155.2284307	128.3696627	173.7386702	146.5612695	142.4882322	112.6134473	127.8029798	122.6488275	175.1599704	146.7672799	114.1013295	81.05620128	75.10549446	98.48131843	108.1936929	127.8382146	125.5562184
0	P18	B_Test_1	No Distraction Test	7	166.5648352	158.5228484	174.4264612	154.3710206	126.1713431	173.1180808	146.0735491	141.7483012	111.2688319	126.8695668	122.0733705	174.4305743	145.7570347	111.7963612	80.79628015	78.57366535	100.201901	107.4741796	127.4107384	125.5063056
0	P18	B_Test_1	No Distraction Test	7	168.7721987	159.2272202	175.1616303	153.7630651	125.6360231	173.0621434	145.5283036	141.949087	111.6135904	126.5171647	122.476555	174.392712	144.5759998	110.7251915	79.72102008	77.78594152	100.0929968	107.1372036	126.5716571	124.9821387
0	P18	B_Test_1	No Distraction Test	7	169.7497626	160.3752364	175.1720032	154.4249658	127.2414546	174.3892028	145.0878141	141.5943591	112.2266353	126.9556829	122.2484317	173.898004	145.0713122	112.1868735	80.27817348	74.5223015	97.81955311	107.2827115	126.4528101	124.4860717
0	P18	B_Test_1	No Distraction Test	7	167.9126579	158.6152461	175.1822082	154.0261491	125.9585323	174.0500267	147.1542411	142.584276	111.9798708	126.8794658	122.5957618	175.45094	145.9266973	112.0016455	80.93028498	77.05813434	99.79298762	108.2306402	127.8022466	126.0469534
0	P18	B_Test_1	No Distraction Test	7	169.2801463	159.5199247	175.3883851	154.4141707	127.1228221	174.9469168	146.3618012	141.9101354	111.715471	126.7861484	122.045585	174.9558745	145.9157428	112.7732754	80.07726723	76.42393536	99.87732047	107.717223	127.4631588	125.397863
0	P18	B_Test_1	No Distraction Test	7	168.53106	158.9007288	175.0740471	154.0406805	126.3368802	176.2555364	147.7430534	142.5959815	112.3556684	126.5403368	122.581788	175.6343013	146.5428251	113.058575	81.30538515	78.32035363	100.7736268	108.8963628	128.0367703	126.574412
0	P18	B_Test_1	No Distraction Test	7	166.3503578	156.8250173	172.4643364	151.8233155	124.4409647	173.0285595	144.9344415	139.6001859	109.7856154	124.1854524	119.8730495	172.7831686	144.1722196	111.152815	79.05245861	75.30623427	98.74078272	106.6747439	125.910118	124.0847097
0	P18	B_Test_1	No Distraction Test	7	169.0619118	158.3842969	175.2461355	153.786973	126.886935	175.4222207	146.630427	141.848354	112.6297792	126.2072544	122.4315111	175.0590537	145.8145442	113.3678923	81.30503816	78.35173591	100.6108935	108.665881	127.4389143	125.9015184
0	P18	B_Test_1	No Distraction Test	7	167.9093788	157.6239534	174.4987168	152.7217472	124.8381691	174.3570174	146.823452	141.5251138	111.2085166	125.5260214	121.3285196	175.0202765	145.3424255	112.0202194	80.25209835	76.02738766	99.28341448	108.0695365	127.2708248	125.4932607
0	P18	B_Test_1	No Distraction Test	7	169.7689801	158.0336984	174.3553599	152.1189257	125.3158073	175.1276564	146.7543409	141.9384743	111.5971674	125.9239396	122.1262168	173.9829628	144.2585972	111.9734861	79.92977289	76.88492695	100.4033301	108.111742	127.3841584	125.8733594
0	P18	B_Test_1	No Distraction Test	7	169.8051566	159.467884	175.6103178	154.3372499	127.3733071	175.0877262	146.2927777	142.2535528	113.2346557	126.4745227	123.022835	174.7873606	145.7570209	113.1980158	81.25118884	76.44221679	98.86836706	108.571402	126.9405566	125.6013556
0	P18	B_Test_1	No Distraction Test	7	168.207552	158.2552346	175.1665038	153.1464841	124.8346719	173.8162765	145.8659881	142.3972065	111.7103063	126.1933454	122.4875708	174.2826331	143.9549048	109.8116531	78.92251215	76.17235274	99.02635469	106.9769125	126.2499492	124.9223923
0	P18	B_Test_1	No Distraction Test	7	170.0166887	159.4791457	175.0718536	153.4313267	126.442096	176.6837253	147.1407207	142.0465563	112.3181089	126.0637977	122.3675851	175.2814766	145.6981257	112.976077	81.31510296	76.00696755	99.63932132	108.8081693	127.6656496	126.2134423
0	P18	B_Test_1	No Distraction Test	7	170.3432115	159.4518053	175.4170102	153.7392055	126.7121981	175.1136839	145.7285771	142.10301	113.0832735	125.9555212	122.7383969	173.9421537	144.4195583	111.8859832	79.86980823	75.12237888	97.92196967	107.8372364	126.1928218	124.9992517
0	P18	B_Test_1	No Distraction Test	7	172.0228022	160.9394755	177.118869	155.2754464	128.4204663	174.9246047	147.4062966	144.1755076	114.0938315	128.0675185	124.2482529	175.4877102	145.9049531	113.2250395	80.50906238	74.26296542	97.66056783	108.2663758	127.5217045	125.9083867
0	P18	B_Test_1	No Distraction Test	7	171.8704403	160.9691312	175.1903101	153.6396241	126.9116763	175.1357041	146.6363062	142.6700384	112.3140588	127.2584243	122.5781854	174.0995883	144.8259621	112.383795	79.30990591	74.24207885	97.85609155	107.3107747	127.2000307	125.2784561
0	P18	B_Test_1	No Distraction Test	7	171.788908	160.9437473	176.7314155	154.9208033	127.1701927	175.5756523	147.786573	144.1346576	112.8873209	128.3246656	123.4384838	175.5938789	145.9691709	112.6700878	80.15213108	76.02307087	99.06473767	107.8804747	127.8585251	126.0554881
0	P18	B_Test_1	No Distraction Test	7	172.6815256	160.3245302	174.8156198	152.3973358	126.1047884	175.5437476	145.4775106	142.0891568	111.7952999	126.6211469	121.8288614	172.9953418	143.3492854	111.7237813	78.36254252	72.94014813	96.89683148	106.4329626	126.0147786	124.2010988
0	P18	B_Test_1	No Distraction Test	7	173.2446095	161.5877422	175.5701355	153.0448375	125.8108316	175.648922	144.956495	143.004719	111.7790972	126.437099	122.3750509	172.6853382	141.9332394	108.5388691	76.75872254	73.15675857	96.99885253	104.7273266	124.1708048	123.1236893
0	P18	B_Test_1	No Distraction Test	7	180.6146935	168.8074866	176.3657682	154.4711871	127.7938784	175.9302504	147.905561	145.6524787	113.9401933	129.2220691	124.8015434	172.8528255	143.4729823	111.3164691	77.65626313	72.91583011	97.66608201	106.6092083	127.3310295	125.7749602
0	P18	B_Test_1	No Distraction Test	7	193.9404996	182.3801169	182.4415286	159.954798	134.8496263	177.4002289	154.713667	154.4925693	121.2950552	137.5444183	133.1312931	176.0855579	146.166457	114.8946454	80.49437196	76.99472852	104.31527	110.6711949	133.3541538	131.6185659
0	P18	B_Test_1	No Distraction Test	7	187.1549815	176.3731743	186.7154333	165.8970137	140.6440741	184.2204895	168.1218456	157.9808973	125.8282974	141.7894147	138.7369505	188.2694052	161.2583572	131.4046485	101.941726	102.8337672	126.9870367	127.704018	148.0575456	147.4566998
0	P18	B_Test_1	No Distraction Test	7	198.8374395	187.3780128	199.3003803	180.1693179	155.2661853	185.7148849	173.9790355	169.8333557	141.6596318	156.2756624	153.0250606	193.8485242	169.821469	142.425578	115.943679	116.0685709	136.7582753	139.4069903	156.5450919	156.077346
0	P18	B_Test_1	No Distraction Test	7	212.2532143	201.7312923	215.2836759	198.0204413	171.6255236	182.593892	180.3476665	183.4091789	160.2292782	173.9485065	171.3091699	203.2335729	181.4264064	153.2650459	134.1801125	141.4428317	155.7523871	152.3675318	167.9853967	167.8632486
0	P18	B_Test_1	No Distraction Test	7	216.657809	204.5740741	229.5780785	210.835076	179.7453364	194.7502782	194.8989815	197.6660516	173.6230667	186.4026564	186.4116531	216.6940504	194.6779752	165.0133377	154.3021428	171.7135561	179.4793974	168.2587619	182.5794875	184.2914985
0	P18	B_Test_1	No Distraction Test	7	212.4379843	203.7307799	229.4744979	211.9369513	184.6675001	200.7874968	202.4176212	198.9086569	175.2069769	189.8297497	184.3281653	222.1863178	198.9894411	170.337993	153.7844001	166.2668593	179.8324799	169.8783683	188.1236231	187.2561073
0	P18	B_Test_1	No Distraction Test	7	223.013827	217.967943	235.5740539	217.0898766	184.3665849	222.460985	205.1415405	202.8955371	179.4064281	196.0238706	189.2515561	229.6195996	200.4041545	163.9197493	150.8713833	161.9429813	176.7486082	171.1400067	190.6127585	189.3519847
0	P18	B_Test_1	No Distraction Test	7	257.5270482	250.1668559	263.4917095	243.4997133	211.7304157	228.756947	211.0398957	226.6226814	201.2407952	220.5375899	210.1367399	236.2569755	203.9726973	165.5478025	142.2148757	145.2003585	168.252867	171.8189526	194.3826932	191.8444038
0	P18	B_Test_1	No Distraction Test	7	174.2629122	162.8028321	197.7011441	176.3750058	145.9191463	192.8532444	177.0140578	170.0147534	140.0580638	158.5293486	153.2317724	201.2715162	173.1944958	139.9326845	121.748987	123.343719	139.105642	141.2077356	160.4867867	159.7250223
0	P18	B_Test_1	No Distraction Test	7	178.4410104	175.5514974	198.6476956	185.7071554	158.2928281	204.9308686	186.342777	174.3344751	143.9076785	162.4640032	157.5131692	205.9877715	185.6418485	153.7922093	129.7608627	137.0523221	155.0767956	150.6102154	170.5240859	169.5140423
0	P18	B_Test_1	No Distraction Test	7	184.0800016	174.8613216	200.6886663	181.9028362	153.9766871	190.1723874	175.8478982	173.0260145	142.3573042	161.3293126	155.1001528	199.9898293	174.9639503	144.1482383	120.2997185	124.6661126	139.778773	139.727675	158.8955622	158.3445761
0	P18	B_Test_1	No Distraction Test	7	172.87105	165.3407199	195.7406171	178.6418283	149.7818035	194.4306362	179.1699343	169.0668761	138.792764	156.9491793	151.8765264	202.306413	178.7110731	146.8495225	123.9979586	130.6224073	146.6589184	144.4959575	162.8676331	162.6754731
0	P18	B_Test_1	No Distraction Test	7	167.0408791	159.6327708	191.5698309	174.8643499	146.2045827	196.6624202	179.5855216	165.4253816	134.8258706	153.1404748	147.8547234	201.556611	178.5935172	147.3448669	123.9394739	131.7746596	148.1988328	144.7555552	163.2230274	162.7909172
0	P18	B_Test_1	No Distraction Test	7	168.2222882	161.736305	194.380118	178.024116	148.4104526	198.075881	180.9125477	168.1687972	138.1811937	156.0564557	151.0773723	203.5680016	180.3766163	147.6739777	125.5770791	132.5111289	147.747974	146.7511683	164.8216188	164.4983778
0	P18	B_Test_1	No Distraction Test	7	166.0521802	160.1794867	190.6460377	174.0240676	143.715754	196.1579759	176.9134795	164.6308706	134.0700349	151.7051539	147.1840557	199.3064874	175.3392111	142.0329628	120.8304572	130.3447583	147.345796	142.4651976	160.2184579	160.3176335
0	P18	B_Test_1	No Distraction Test	7	167.9190034	160.8034442	194.4541674	177.7058967	148.4080848	197.0969738	181.1360907	168.0845993	137.3204583	155.4510342	150.2955509	204.0516443	180.779895	148.5166051	125.4893938	132.4472524	147.7361153	146.0815097	164.430677	164.092107
0	P18	B_Test_1	No Distraction Test	7	167.8930767	161.2589336	192.0429062	175.9979119	147.2667442	198.6570754	181.0666675	166.0837757	135.4256484	153.5418574	148.0075367	202.9939164	180.3353798	148.3621168	124.519916	131.2811005	147.8302819	145.7157269	164.4162088	163.6470742
0	P18	B_Test_1	No Distraction Test	7	168.1228806	161.9214675	191.5264224	175.2167313	146.1622456	196.4295136	178.526822	165.5064346	134.7220418	152.8896	147.6234352	200.8487426	177.5576999	145.4643299	121.9835824	129.1389686	145.8965544	143.2699183	161.7400258	161.2624101
0	P18	B_Test_1	No Distraction Test	7	167.6488823	161.3997918	194.1596499	177.9661034	148.7574216	198.0176686	179.705109	168.0947645	137.3012202	155.5956019	150.4391179	202.3330632	179.2880614	146.8302063	123.8218918	132.0699016	148.2941438	144.6793522	162.9588294	162.8519412
0	P18	B_Test_1	No Distraction Test	7	169.1235905	163.6762392	194.8663629	179.34548	150.8153202	197.9296443	181.4509176	169.3407623	138.7349792	156.696559	152.029555	203.6593436	181.1098005	149.1850739	125.5013198	133.1635986	149.3962676	146.4254672	164.7874573	164.6643198
0	P18	B_Test_1	No Distraction Test	7	169.4143988	163.1226204	193.7453019	177.8237497	149.6129689	199.1888017	181.3370496	168.2272672	137.8019368	155.6670321	150.6370036	203.1532732	180.5695511	149.0825691	125.2887509	133.11677	149.2142028	146.3863685	164.5895571	164.376697
0	P18	B_Test_1	No Distraction Test	7	169.7704474	163.7378153	193.7524666	177.7685897	149.1647897	194.0842832	177.5712481	167.9849537	137.8338098	155.3358096	150.5626674	199.5779269	176.6609426	144.7567384	121.6226614	128.8770608	145.3596831	142.8548348	160.9387308	160.7526703
0	P18	B_Test_1	No Distraction Test	7	168.505394	161.9442906	192.4858108	176.2065913	147.9692421	194.0329267	177.6751859	166.6190978	136.6951243	154.743123	148.9402281	199.6917398	176.7449329	145.288789	121.5437045	127.2939578	143.6917991	143.0366704	161.3377665	160.7084783
0	P18	B_Test_1	No Distraction Test	7	167.512027	161.2368528	188.3384827	172.2267471	143.9665996	193.4899714	174.7139823	162.6750281	132.4930252	150.4465289	144.7721618	196.4647365	173.2295695	141.5110401	117.8075796	124.1649922	141.6809263	139.454472	158.0231185	157.4945119
0	P18	B_Test_1	No Distraction Test	7	165.9846931	160.9048454	189.6826407	174.4884466	146.8437344	192.20887	175.4085976	164.9156726	133.8022841	152.8711109	146.7831529	196.930802	174.592484	143.2391502	119.2957835	125.5654875	142.7204134	139.5787638	158.5324877	158.0498638
0	P18	B_Test_1	No Distraction Test	7	167.2177936	161.0508327	189.8203955	174.123357	146.544292	188.4892471	173.1084501	165.327209	134.7329161	153.5606235	147.0773494	194.0806703	171.5356869	140.2552268	115.9404382	120.0716097	138.0096869	137.0407868	156.2352267	155.268489
0	P18	B_Test_1	No Distraction Test	7	167.2707726	161.1563253	191.8776794	175.9225836	148.1984784	190.8132152	173.422852	166.8813618	136.380188	154.5906233	148.8602703	195.0425331	172.2159021	140.9769632	117.5367431	122.1915358	138.8125493	137.8805731	156.4270606	155.7687587
0	P18	B_Test_1	No Distraction Test	7	164.5769209	159.3771061	186.1175002	171.4974345	144.2533582	185.3055168	169.1805689	161.7602503	131.3424433	149.6317528	143.4330936	189.9405691	168.4197319	136.9921765	112.7922598	117.849369	135.4203951	133.1542578	152.0846662	151.3064544
0	P18	B_Test_1	No Distraction Test	7	165.7615839	159.554506	187.798252	171.5826215	143.8103675	183.4489004	166.4869622	162.5632908	131.2767728	150.2163872	144.1805608	188.219768	165.2564219	133.963435	110.4476605	115.6572435	132.3738223	130.4180969	149.355933	148.6291663
0	P18	B_Test_1	No Distraction Test	7	167.4263953	160.9032931	188.7549896	172.6986651	145.7374108	184.3199483	167.8085865	163.9548973	132.9127226	151.8014578	145.6280431	188.9466305	166.2865903	135.603859	111.4606583	115.9967808	133.2148322	131.4302073	150.5304996	149.7506736
0	P18	B_Test_1	No Distraction Test	7	167.2922248	159.5489748	186.8714547	169.6250145	142.3376072	184.6147441	168.2512984	161.2745396	130.6768683	148.7529122	142.6814238	189.7838971	165.9843627	135.0963212	110.7694107	115.0988225	132.4692057	131.8685953	150.7377887	149.8142001
0	P18	B_Test_1	No Distraction Test	7	165.3085197	159.3614491	183.2328011	167.8732562	140.6435945	185.6089702	167.7267226	158.5834172	128.5799839	146.3599936	140.0362163	188.8924984	166.538172	135.337167	110.4000708	115.142218	132.8316716	131.8428746	150.5903246	149.3798131
0	P18	B_Test_1	No Distraction Test	7	166.138664	160.2360402	183.7508963	167.92037	139.7442872	183.4851623	167.3618299	158.5322383	128.3759628	146.4087043	139.9807927	189.0446673	165.7079717	133.6976537	109.3853023	113.7168579	131.4768708	131.2637768	150.1304316	149.0111303
0	P18	B_Test_1	No Distraction Test	7	167.7425023	161.4763241	186.1097875	169.8768954	141.8910423	185.7683666	168.3557893	160.2857386	129.8592809	147.9969873	141.7718942	190.7119109	167.4711536	135.6201203	110.8245288	115.4179442	132.1080185	132.2200518	151.2692312	149.9617049
0	P18	B_Test_1	No Distraction Test	7	167.3444462	160.0899547	184.1377543	167.2576975	140.417858	185.6492756	168.2285195	158.7613317	128.3597883	146.1646246	140.1297477	189.937676	166.4649099	135.6720755	110.4082888	114.4404761	131.4434591	132.1302971	150.7529353	149.6781083
0	P18	B_Test_1	No Distraction Test	7	169.166616	160.3651899	187.6478929	169.4490564	141.7885633	186.3173245	169.9244388	161.8891716	128.6943788	147.8068573	141.8624721	190.801111	167.0707341	136.1955423	110.530114	117.4733448	134.2968713	132.3259336	151.5931604	150.7048863
0	P18	B_Test_1	No Distraction Test	7	192.2586061	183.8104527	201.4418358	182.7669089	152.927629	185.6343566	174.9361702	173.934894	141.1355497	161.0007707	154.4175435	196.585478	171.0443126	138.9584162	113.6655877	116.2756529	132.8545789	136.8083649	156.2936281	155.114656
0	P18	B_Test_1	No Distraction Test	7	214.6597633	204.4198991	226.0009981	205.5022219	172.8289354	197.6232076	192.4566916	197.9303065	162.4193892	183.8347438	178.8672994	215.1629048	186.4297305	149.7945333	120.1507159	118.5273063	141.6269877	150.892971	173.8572732	173.4950415
0	P18	B_Test_1	No Distraction Test	7	160.1271598	162.9740588	180.2816628	170.3572173	146.5437761	188.0291317	152.6931673	150.5376586	127.2263816	140.960894	138.2219117	180.9073498	159.7174575	127.0994978	99.10708579	89.5798413	109.1883401	121.6472106	137.2890672	137.7303528
0	P18	B_Test_1	No Distraction Test	7	154.8284382	159.7739476	172.3381365	165.9370269	145.6912152	174.005669	144.6020522	145.1656218	121.1011549	136.3521512	129.9965683	170.2789681	153.8839965	124.3915262	90.83677881	74.16185102	95.24180979	111.6513803	130.134284	126.8076083
0	P18	B_Test_1	No Distraction Test	7	150.9526703	155.8444068	166.9741581	161.7160237	143.7701252	168.264483	141.1157708	141.2527567	118.0112952	132.6243274	126.520217	165.1017786	150.3803984	123.6355122	89.1774809	71.31941843	92.6913309	108.809761	127.0443829	123.4817272
0	P18	B_Test_1	No Distraction Test	7	146.9141054	149.3157414	164.1583245	157.5449863	140.0541208	160.3666336	138.6576604	139.2320252	116.1998374	129.8094334	125.1083067	161.0350109	146.0897337	120.9406665	87.90638722	71.95645384	92.73004566	106.6198077	124.1973996	121.4714369
0	P18	B_Test_1	No Distraction Test	7	142.0974371	144.9154168	159.3318768	153.6879183	137.5017275	156.2019659	138.5940361	135.584124	113.990945	125.839623	122.7324636	159.566858	146.4416089	123.0883651	91.06671764	75.81640644	95.01125958	107.9651645	124.3634174	122.5786225
0	P18	B_Test_1	No Distraction Test	7	139.2685309	141.9909192	155.264376	149.6182606	133.5475412	152.68747	135.7889823	132.1169125	110.4027712	122.7201613	119.6633964	156.2045597	143.4378322	120.3653413	88.32459837	74.80505968	93.25264719	105.4598906	122.1183291	120.3311617
0	P18	B_Test_1	No Distraction Test	7	134.0420935	137.8352116	147.6100903	143.1270286	128.2581842	146.8482564	130.7737174	126.6975805	105.3585887	117.4037211	114.6629332	149.3637188	138.0189571	116.1726412	84.12403763	71.34427001	89.54728011	101.4082825	117.4758089	115.885566
0	P18	B_Test_1	No Distraction Test	7	133.1864871	136.0922786	146.5738981	140.6876667	125.7173566	142.9251182	127.0745969	125.6704513	104.6084361	116.0059312	113.6718245	145.4285025	132.9595213	111.5973254	81.70498495	68.65082113	86.3299665	98.26700314	113.6912437	112.2351566
0	P18	B_Test_1	No Distraction Test	7	133.1679533	136.2574188	145.5384876	140.1926794	124.4589844	144.5229887	125.2717537	125.2806292	104.5587228	115.6351487	113.3891049	143.3313313	130.9647184	108.5724971	79.7813122	66.31822973	83.85826056	96.75918024	111.875533	110.6733067
0	P18	B_Test_1	No Distraction Test	7	133.3035428	135.8490749	142.4590191	136.6675376	121.0841476	141.5748511	117.8370075	122.8149188	102.3079872	112.480317	110.7991185	135.4169681	122.2644993	99.83489655	72.61552177	56.95218573	75.5992615	89.65785165	103.9813823	103.0855232
0	P18	B_Test_1	No Distraction Test	7	131.2697024	133.2035351	140.5526697	134.6063917	119.8702982	139.2606586	117.8219775	121.5572543	102.2156898	112.0929445	110.1971281	134.6177771	122.0055769	101.1802488	74.80550961	59.65702731	77.01560426	91.46891753	104.8136631	103.8348439
0	P18	B_Test_1	No Distraction Test	7	130.3060724	131.1051812	139.9224187	133.3013607	118.7539674	133.1762678	118.6761561	122.0583666	102.7927571	112.0629606	110.4607663	133.78911	121.130249	101.3462398	77.00386322	63.32830094	79.7376975	92.59958241	105.4107746	104.6732227
0	P18	B_Test_1	No Distraction Test	7	127.2367144	126.9159838	137.4729711	129.8082878	114.2007361	130.022708	119.4058184	120.5552634	101.0127057	110.2682188	108.9679293	133.0929768	119.6593625	99.16229846	77.22705897	67.67625888	83.66893327	93.22210334	106.2466746	105.7417405
0	P18	B_Test_1	No Distraction Test	7	126.0079311	125.6568639	137.8780603	129.6971881	112.166984	132.9282371	122.6600238	120.0452432	100.3965146	110.4548382	108.6373497	137.4478904	123.0431382	100.7260238	81.10779929	73.33410559	88.23525903	96.47994916	110.2109061	109.444708
0	P18	B_Test_1	No Distraction Test	7	125.5707108	126.061415	139.9388974	133.1233632	117.0377227	136.7665033	125.0952186	123.4023109	103.8350232	113.753111	112.3479357	138.9908833	126.4369361	105.8216193	84.51074065	75.88311071	90.27457426	99.42635595	112.8926907	112.1737468
0	P18	B_Test_1	No Distraction Test	7	124.0823415	126.5486148	141.2654793	136.4258525	120.9388551	139.0781818	127.641567	124.7975157	105.9146987	116.2612372	114.052477	141.7666725	131.4030556	111.0946763	88.78179929	81.1061992	94.26498514	103.198892	116.4767838	115.2666284
0	P18	B_Test_1	No Distraction Test	7	123.3197447	129.0031108	142.6583274	140.6331698	124.9201943	138.743316	129.216982	126.111243	108.5763968	118.5765906	116.0931976	143.7490523	135.6609934	114.8772185	93.69144095	85.39456309	97.13968778	106.0574628	118.8197881	117.4657531
0	P18	B_Test_1	No Distraction Test	7	124.2365008	129.8292729	141.6784673	139.8865021	124.7791023	139.9926412	128.585354	124.8063795	107.3730287	116.5787905	115.0525429	143.0541865	134.8958771	114.1318978	92.65539325	85.4366427	98.142344	105.0694971	117.6478627	116.9972183
0	P18	B_Test_1	No Distraction Test	7	127.1903188	131.5028918	144.2781963	142.0818149	128.1928614	140.6467292	131.6384644	127.8558582	109.7480821	119.1450183	117.5987415	144.9659901	137.1007773	117.6350574	95.02161087	88.16332349	100.3615394	107.3442422	120.2916525	119.4998591
0	P18	B_Test_1	No Distraction Test	7	130.9197792	132.8316546	147.4907549	143.3540281	130.6961908	140.6863579	136.0524316	130.5299096	111.7559974	121.7042268	119.7431987	148.9832934	139.850946	122.03029	97.52023316	92.1829873	103.2766	110.697516	124.2773769	123.3069829
0	P18	B_Test_1	No Distraction Test	7	129.6112805	129.4532569	146.6053683	140.8852636	128.2499068	139.5635021	136.1506082	130.511012	111.2053056	122.520325	119.3348054	147.6806888	137.4150223	119.7718989	97.66232381	92.78437049	103.0349799	110.6425514	124.8654619	123.223288
0	P18	B_Test_1	No Distraction Test	7	131.7246777	129.7024648	149.6084868	141.3778192	126.5336315	144.3304305	138.1647702	132.4418527	112.4130317	124.5736396	121.2093092	150.5777491	137.3240687	117.6431614	98.47349605	96.88324454	107.2608501	112.5447918	126.8768118	125.7542606
0	P18	B_Test_1	No Distraction Test	7	126.3133246	125.9948645	146.1795001	138.3142152	122.2519796	144.0494892	135.1525103	128.6841512	108.8013295	121.0687646	117.6184568	149.105605	135.7083139	115.4270012	96.75345808	94.61716628	105.2112617	110.3661834	124.358054	122.9815557
0	P18	B_Test_1	No Distraction Test	7	121.7402962	121.473939	142.9443485	135.2833845	118.191016	143.3466662	133.4495459	126.3442213	106.7448477	118.3340649	115.1102937	147.0808444	133.9190405	112.6919195	93.55507617	89.91824991	102.3778585	108.7450225	122.3437085	121.239873
0	P18	B_Test_1	No Distraction Test	7	123.0675277	122.1076392	142.9148946	134.7395654	116.7672447	146.350029	133.2391845	126.4603813	106.7961798	118.1967313	115.0744629	147.1301948	133.3651221	110.826982	91.56267353	86.88476608	100.9732986	108.3106903	121.8694118	120.7419385
0	P18	B_Test_1	No Distraction Test	7	123.0675277	122.1076392	142.9148946	134.7395654	116.7672447	146.350029	133.2391845	126.4603813	106.7961798	118.1967313	115.0744629	147.1301948	133.3651221	110.826982	91.56267353	86.88476608	100.9732986	108.3106903	121.8694118	120.7419385
0	P18	B_Test_1	No Distraction Test	7	125.6296962	125.2506312	142.5363428	135.1479827	118.335426	146.3299554	131.2311679	127.1507229	106.9446902	118.4400237	115.0800163	143.9699724	130.6359601	108.6188707	87.75252899	81.11894315	95.40058031	105.0057725	119.0894692	117.7792952
0	P18	B_Test_1	No Distraction Test	7	126.0463133	125.9940965	139.1989986	133.0311026	118.9900981	141.9984912	131.5768564	125.7484089	104.411149	118.1043782	112.8485804	141.9047325	130.5806317	110.9240949	89.29679677	80.46664724	93.22492719	103.8004792	119.8347776	117.3955047
0	P18	B_Test_1	No Distraction Test	7	124.128457	126.6758181	137.947566	133.6559368	118.9665796	133.7268801	129.7256435	124.3744402	104.3944121	117.3673544	111.8310966	141.1416975	130.758086	110.6747813	89.8800217	81.42831033	91.81946936	102.9862468	118.4190888	115.6391656
0	P18	B_Test_1	No Distraction Test	7	124.5077906	128.5232494	138.3179801	135.4835592	121.0287534	129.8604135	128.8488988	124.4781407	106.7178347	118.1823619	113.1023587	140.8876615	131.8520901	111.8829727	92.16572353	83.01402902	93.16039415	104.3695768	118.52207	115.7509637
0	P18	B_Test_1	No Distraction Test	7	120.3768994	124.3314474	137.2465628	133.8774484	119.5975137	134.0626776	125.7121939	122.9336898	104.9953298	116.6900912	112.6303957	138.2596695	128.4037296	108.6891746	90.26341245	84.62201814	94.7695957	101.8201257	115.7386287	113.7667276
0	P18	B_Test_1	No Distraction Test	7	117.9475313	120.423661	137.0093127	132.1566543	117.6965718	133.6774019	127.2820007	122.8572277	106.2385717	116.5815184	114.0838363	139.0852554	128.2460879	108.7014761	92.72567763	90.77360253	100.685623	105.1678495	117.6942195	116.6505891
0	P18	B_Test_1	No Distraction Test	7	115.6227899	117.3381851	134.5330657	130.1790786	117.9983754	136.3766906	130.2244168	121.4583229	106.2824969	116.4445141	113.7094003	139.7134036	130.3475669	114.0038571	98.2843317	97.76883372	106.5050964	109.7371091	121.6531949	120.6879488
0	P18	B_Test_1	No Distraction Test	7	116.6622887	116.7123489	134.0723564	129.3599592	119.8121989	136.9587801	131.641541	120.2349126	106.3318647	116.3270328	113.0231881	140.712239	132.500338	119.7875899	103.0044081	103.441991	111.4710798	112.6583659	124.3686039	122.6624695
0	P18	B_Test_1	No Distraction Test	7	118.1561438	115.0998804	132.6740948	125.284933	113.2267727	132.5752592	129.5534037	117.9487643	103.2604276	113.050877	109.7618655	138.5016782	128.447708	115.4458375	101.0730861	103.0939536	109.36918	110.2002504	121.5458004	119.9377236
0	P18	B_Test_1	No Distraction Test	7	116.3066702	115.568501	134.3426901	129.6537016	119.2098502	136.0630075	134.5275958	118.5390478	106.1579891	115.080943	111.6107972	145.2692045	137.939337	125.923897	109.6292774	111.7135733	116.4184086	117.666756	128.086745	126.3758509
0	P18	B_Test_1	No Distraction Test	7	114.0955644	118.6024368	130.6956064	131.0567645	121.6999247	135.0862975	133.1388228	116.0796225	106.1558678	111.7185192	110.459432	143.2883789	139.5700772	126.8138412	111.5833243	109.5661468	114.140622	117.1186839	126.225963	125.4570718
0	P18	B_Test_1	No Distraction Test	7	117.750547	121.0656478	133.0642491	132.0658153	121.5064357	134.5875797	130.6988992	116.4114323	105.6486714	111.919722	110.161301	142.6938616	137.6193112	123.7658648	109.051215	106.6389402	111.0209111	114.5734213	123.7868184	122.7331892
0	P18	B_Test_1	No Distraction Test	7	120.8250844	122.8570232	135.9109267	133.6077203	121.8246043	135.7887989	133.3639215	118.564768	106.7790627	113.9028922	111.8169112	145.864193	139.6426654	124.7202584	109.8690654	109.1521792	113.7721614	116.4332601	126.4288734	125.3379506
0	P18	B_Test_1	No Distraction Test	7	123.1950293	123.3786806	141.041903	136.9061109	123.6505693	133.5163314	135.136896	124.9706067	109.6495808	119.326184	116.3070564	146.5967538	138.8620295	123.1258388	107.9884009	106.3322894	112.8350177	115.1130105	126.7438421	125.3603136
0	P18	B_Test_1	No Distraction Test	7	138.543008	136.6877055	170.3496314	163.6462335	145.4715901	157.6011131	167.2322132	150.1087729	131.6516588	145.7953002	141.6225811	183.7639988	173.6636574	153.9993609	134.8741968	139.9445933	143.1767304	145.1537051	160.1664347	157.9694681
0	P18	B_Test_1	No Distraction Test	7	130.0861241	131.5376931	151.3940563	148.2950065	134.8933439	140.7195725	141.7249752	134.5135228	118.8641694	132.259416	125.3448577	154.822635	147.2528531	131.2084466	115.7464565	114.05832	119.1587977	120.7342998	135.0888932	132.0504632
0	P18	B_Test_1	No Distraction Test	7	133.8503718	130.6903984	154.4327285	146.239758	128.811384	149.9112945	148.1428019	134.9933112	116.5884988	131.2008458	124.0505575	163.3640189	151.1926478	132.0967887	118.1376118	120.5208994	125.8228256	125.5062451	140.1955601	137.846743
0	P18	B_Test_1	No Distraction Test	7	129.9300524	125.5969577	151.0408677	142.4626314	127.9020115	153.33276	146.4517162	134.2145768	113.351155	125.8971716	122.8780992	157.4088032	145.8153151	126.9995189	107.6533078	112.4116142	121.2984101	120.4672522	135.1525345	134.6379942
0	P18	B_Test_1	No Distraction Test	7	135.4222547	129.5214091	154.8064785	144.3490788	128.6983451	157.2446443	150.9422795	135.734477	115.0022086	127.5032039	124.0394509	163.4353306	150.2304461	131.4089469	112.8016536	124.6355359	132.4853073	125.2062205	139.4755779	139.0681456
0	P18	B_Test_1	No Distraction Test	7	131.8625561	125.8419023	154.0272871	142.7098197	125.3787608	150.4208722	146.1852757	134.667623	113.1858355	126.4043719	122.6461138	159.8399303	145.4257707	125.729944	109.8831488	119.1329682	126.4116673	120.5653812	134.8561961	134.3468675
0	P18	B_Test_1	No Distraction Test	7	133.5277219	127.0203367	154.7261108	143.1845037	125.0529484	152.2548877	148.9741552	136.5331938	115.1198102	128.5719438	124.5399493	161.3747033	147.2244815	127.7145996	113.6149936	123.3422825	130.8046565	124.3041098	138.4514074	137.736066
0	P18	B_Test_1	No Distraction Test	7	130.2038635	124.1744253	151.0313561	140.71308	123.2796097	151.4678703	148.9702519	134.7171668	113.7598192	127.1266151	123.1966535	159.4312464	147.0332624	128.8795216	112.966484	122.8880223	131.097875	125.0596249	139.1421637	138.2226452
0	P18	B_Test_1	No Distraction Test	7	128.5848649	121.901828	149.4778562	139.394189	123.2715127	148.7183335	147.5007843	132.7125141	112.9870196	125.8467017	121.8166901	158.1395493	146.5331335	129.7204606	112.6057886	120.009678	128.0147162	124.670535	138.3329338	137.143093
0	P18	B_Test_1	No Distraction Test	7	129.1307938	121.1453884	146.7477302	135.4363532	118.3164003	146.0535456	144.8234083	129.6655662	110.5195867	122.5953306	119.0262764	156.3104251	143.6082429	125.6312889	109.6879315	113.9985852	121.7194031	122.2623044	135.7158532	134.6608024
0	P18	B_Test_1	No Distraction Test	7	128.3425688	120.9140812	146.5388201	135.1381734	117.5553521	148.615105	144.4884345	128.9672502	109.7886848	122.0864178	118.4186504	156.3276425	143.1009421	124.7848235	109.1917757	115.4913961	124.1986572	121.2439163	135.3378387	134.1564623
0	P18	B_Test_1	No Distraction Test	7	127.5585273	119.098808	146.0238013	133.7153598	115.5923773	147.5815434	144.5744342	128.6599783	109.1661516	121.2413785	118.1447819	156.6022988	142.5752559	123.8639283	108.713689	112.9802339	121.8139199	121.5863032	135.2734152	134.3555939
0	P18	B_Test_1	No Distraction Test	7	127.6715982	118.8499202	146.2084772	133.6262514	114.9897169	147.0941183	143.7836045	128.8044653	108.8385538	121.1150202	118.1042767	155.3646542	141.2850674	122.674863	107.9672809	113.1140944	122.0043516	120.8187745	134.3034323	133.6797935
0	P18	B_Test_1	No Distraction Test	7	127.8563894	118.7814923	146.3885374	133.6261732	115.4198482	147.8401357	144.4143891	128.9388729	109.2858456	121.6009047	118.3708992	156.0444956	141.944937	123.6842325	108.2024706	113.6410726	123.1130997	121.4758177	135.102246	134.1715688
0	P18	B_Test_1	No Distraction Test	7	125.1713769	117.2226734	145.4482744	133.6932649	115.4082148	146.0474011	142.804203	127.8992279	108.6870765	120.3991774	117.6051782	155.0654552	141.5737908	122.3382051	109.4909577	116.273951	125.5302365	120.7526645	133.4368892	133.3847049
0	P18	B_Test_1	No Distraction Test	7	126.3916217	118.058313	146.9830233	134.753774	116.4526989	146.6949342	142.5115763	129.1063877	109.7108915	121.332203	118.8265366	155.2578082	141.2733229	122.1609139	108.9973312	116.1489896	125.3345767	120.3360459	132.9454181	133.0575104
0	P18	B_Test_1	No Distraction Test	7	125.9469798	117.1765704	146.9651656	134.0948725	114.8422761	147.2950051	142.5445437	129.3758218	108.9252473	120.9316914	118.431401	154.7573082	140.0896242	120.1902092	107.0391846	113.6028564	123.2263625	119.3677373	132.3817329	132.4953419
0	P18	B_Test_1	No Distraction Test	7	128.1087263	119.1383936	147.478707	134.4879525	115.2994462	147.4664372	143.6237066	130.7155918	110.1688931	121.8042862	119.5243946	155.0249382	140.1448691	120.4394547	106.7292421	110.6533551	120.0576966	119.8190548	132.8557096	132.9381265
0	P18	B_Test_1	No Distraction Test	7	128.4812747	120.7533462	147.8620795	135.7608023	116.8527811	147.6772843	143.576853	131.2056957	111.1241414	122.6517302	120.1412083	154.9346595	140.3839866	120.4436695	106.8268146	109.6392838	117.9475585	119.568237	132.8238485	132.585413
0	P18	B_Test_1	No Distraction Test	7	128.1987796	120.4617559	147.5586729	135.3778156	116.476466	148.5982881	142.4519646	131.051455	111.2491054	122.3000778	120.2032275	153.3154453	138.6818436	118.9959336	105.4787082	109.97273	117.8076605	118.604041	131.6784718	131.3611867
0	P18	B_Test_1	No Distraction Test	7	127.6118583	119.7882319	148.2841671	136.1232978	117.9011254	150.0196602	143.6303534	131.2027905	111.5009747	122.4720225	120.1004937	154.9933081	140.5838416	121.5000633	106.863197	111.0855241	118.8775205	119.9408467	132.8948888	132.3376267
0	P18	B_Test_1	No Distraction Test	7	141.6438353	136.7802205	158.8400994	149.4979823	132.9626492	146.5965959	147.1298198	138.7006978	118.1360725	133.5053823	126.6853615	162.6479497	149.50659	131.4469281	113.2077976	115.160242	120.9215756	122.1369672	137.3827332	135.635687
0	P18	B_Test_1	No Distraction Test	7	177.186679	171.6534982	194.6969545	180.3171445	152.1441998	182.848512	168.0789039	168.7891018	144.1794735	161.0024112	154.9479941	191.4330773	169.2144455	136.9173666	118.5674826	110.2793548	125.356149	136.4661219	155.2345528	152.6081253
0	P18	B_Test_1	No Distraction Test	7	207.3893105	197.578251	226.4263366	203.9185027	171.8930951	236.7147105	191.1574463	196.0059691	166.208608	183.4767713	179.6410476	218.2765025	185.1206351	144.6904734	115.9761443	101.3226883	128.8492051	150.6126528	172.7934717	171.0536754
0	P18	B_Test_1	No Distraction Test	7	267.3027556	268.4490427	265.1791731	254.0343956	229.0468974	279.7870473	216.7723225	226.135509	195.7589944	214.9964696	207.2858121	248.6206513	222.1655125	182.8418056	130.3967961	113.6854224	148.6440475	169.2210617	195.494909	193.658687
0	P18	B_Test_1	No Distraction Test	7	318.1751247	327.687365	314.8940753	314.0801124	292.16038	286.5005692	243.1134079	273.3248878	250.4913209	264.9420142	255.7396234	275.9606065	257.6847965	221.9110228	178.0186475	152.0761892	175.5543401	200.5619249	223.9265969	220.0803444
0	P18	B_Test_1	No Distraction Test	7	336.5011273	352.0922886	327.9730731	333.3775071	305.4818539	262.9941697	235.0477034	284.0003844	267.3435223	277.6263871	271.8641934	274.3242109	261.6122078	221.2529652	188.1087975	164.2472577	174.1515348	202.1979245	220.7711034	217.3679728
0	P18	B_Test_1	No Distraction Test	7	346.8642392	362.7351666	333.0691109	339.3724814	307.6471458	254.5752319	228.3053314	285.4765589	267.657101	280.2784614	273.1709813	272.094007	259.2899091	215.9770059	180.4712399	150.1130622	163.944245	193.5662883	213.5131452	209.923718
0	P18	B_Test_1	No Distraction Test	7	132.0874401	127.3353151	152.8618211	141.742039	121.0277537	144.4757982	141.3584617	132.8192735	110.635347	127.0003723	121.0889792	158.3357446	142.3250301	120.1798567	104.6599316	105.8373615	114.11291	115.8079884	131.3520003	130.2495041
0	P18	B_Test_1	No Distraction Test	7	133.2250869	127.4068319	156.0556703	144.3566869	122.3299797	149.0253857	142.5690386	134.3701723	112.042575	127.9844783	123.2432486	160.8656695	145.450922	122.2891378	107.5705647	110.3519814	120.8603742	118.1585666	132.9669648	132.5729378
0	P18	B_Test_1	No Distraction Test	7	136.5226106	130.5386828	154.4581363	142.7258674	120.0555586	148.5421478	139.3646544	131.6751475	111.2993761	125.8076388	121.2574134	157.7841989	142.3579011	118.8999121	105.9087556	107.336945	117.3380792	116.7032606	130.4604155	129.8866666
0	P18	B_Test_1	No Distraction Test	7	138.6298432	130.3498551	155.1818208	142.7935128	123.7237854	143.8503103	140.0700408	132.513477	113.040228	125.9699167	121.5525945	155.8543343	141.3308599	122.0732831	105.9565666	106.7874131	117.3435391	117.4430525	130.7804275	129.9120902
0	P18	B_Test_1	No Distraction Test	7	137.8213753	129.9459762	154.8622478	142.9956384	125.2326914	142.1852187	139.2298169	133.0726268	114.4089573	126.4135542	122.3900719	154.0882909	140.225997	122.0657736	105.2284865	106.4385	116.8760869	116.900329	129.8302931	128.7806117
0	P18	B_Test_1	No Distraction Test	7	136.2478564	127.5624892	152.8983062	140.5094308	123.0763481	140.0837048	137.4866205	131.4908265	112.9915739	124.2674633	120.9502817	151.9667884	137.9329996	120.2902592	103.4033922	103.8751304	114.3386466	115.5691062	127.8626509	127.1182991
0	P18	B_Test_1	No Distraction Test	7	133.4086533	124.9431417	148.6976864	135.3045683	115.885982	140.482263	134.5902069	128.1309852	106.7422507	119.7772952	115.6976136	149.1006628	133.0113055	112.8992237	93.86257132	95.95562857	107.0169197	109.5127652	123.4307402	122.827301
0	P18	B_Test_1	No Distraction Test	7	131.8265415	123.5283712	148.2828883	135.0267279	115.188598	139.5543319	135.3188076	127.7288911	105.8846689	119.1458847	115.2357537	150.2100443	134.2093924	113.6345738	95.05325152	97.62610568	107.6843906	109.9611514	124.0615564	123.5468031
0	P18	B_Test_1	No Distraction Test	7	129.1061185	121.2169661	145.8467253	132.9990874	113.520501	139.8166959	134.5746895	125.2412075	103.8130635	117.1091648	112.826283	149.4608459	133.7847865	113.6918813	94.47462066	96.76882003	107.2793283	109.5688985	123.6215268	122.8904023
0	P18	B_Test_1	No Distraction Test	7	126.4181975	117.3520653	144.8827332	131.1506096	111.6199829	140.5891202	134.0380162	124.1885029	102.2715659	115.4929783	111.4269896	148.8384488	132.7795813	112.7527981	93.40712673	95.91391482	106.8899244	108.8475383	122.7158021	122.1217121
0	P18	B_Test_1	No Distraction Test	7	130.4286144	122.4992356	146.4120624	133.6700701	114.1329697	142.2155674	135.4870191	125.1972655	104.0408187	116.8656433	113.0515294	150.7079501	135.2432553	115.1011338	96.01186918	98.69815414	109.1405593	110.6337237	124.3662798	124.0631138
0	P18	B_Test_1	No Distraction Test	7	134.3784686	126.4192446	150.5653536	137.9593518	118.6813335	140.2736213	136.0708114	130.4706371	109.7114468	122.4497609	118.7095362	150.3313808	135.1723284	115.3802004	97.30765691	98.27348764	108.6314365	111.8658395	125.562371	124.8591491
0	P18	B_Test_1	No Distraction Test	7	135.3795753	127.8758482	151.2675251	138.8967228	119.1984572	142.0755369	137.8925875	131.0900601	109.8146578	123.1931895	119.1211985	152.1808993	136.9269265	116.64568	98.60648749	101.0129438	111.4695309	113.0800359	127.1877656	126.6376379
0	P18	B_Test_1	No Distraction Test	7	138.3929159	130.4347501	152.8991095	140.5972248	121.6654106	139.4606632	136.5997714	132.3330906	111.717294	125.1220164	120.5879259	150.8126286	136.0875027	116.702211	98.08902879	98.36907315	108.6928603	112.3676689	126.503894	125.4893302
0	P18	B_Test_1	No Distraction Test	7	139.5438882	132.5437349	152.814629	141.0819775	122.0779337	142.4071044	138.1017321	132.531986	112.4082101	125.2753058	120.9924798	152.3318782	137.6307426	117.9560926	99.99644416	101.8836492	111.591846	113.9065812	127.7027575	127.0650661
0	P18	B_Test_1	No Distraction Test	7	138.4485283	130.6804055	153.0100919	140.6399037	121.702064	138.5787933	136.2015977	132.4143171	111.6974787	124.986339	120.6286149	150.8875121	135.7766105	116.1033501	97.62632184	97.84812891	108.0297189	111.7344117	125.8895886	124.9713232
0	P18	B_Test_1	No Distraction Test	7	135.7839949	128.9304493	150.4359425	139.0616054	120.2412175	141.2114933	137.4899093	130.794584	110.2181262	123.1336541	119.0862036	150.8767959	136.8151101	117.3346783	98.97529437	101.3542377	111.2331759	112.8272105	126.836044	126.1815166
0	P18	B_Test_1	No Distraction Test	7	135.3493342	127.7432853	151.7221951	139.4899635	120.2931489	139.6849877	136.8138125	131.2635492	110.5899771	123.69818	119.3397623	151.4426243	136.4249404	116.595651	98.41185241	99.09637461	108.6708582	112.4068732	126.4724027	125.5214666
0	P18	B_Test_1	No Distraction Test	7	130.9902938	122.8268269	147.5228318	135.4155041	117.2022183	140.3239733	136.8228173	128.1594115	107.2468818	120.1924248	116.1374234	149.6458845	135.5576237	116.8933964	97.98016681	100.4369924	109.9565819	112.1742956	126.1230487	125.4499988
0	P18	B_Test_1	No Distraction Test	7	192.0097848	208.7030862	197.8836047	211.5844779	201.6886343	136.9973455	166.4214051	179.4332409	170.9679434	183.6502572	174.6420836	181.4966051	189.2689461	177.2498629	158.2376288	160.4062739	152.9855959	152.2180571	165.5711445	160.5939015
0	P18	B_Test_1	No Distraction Test	7	129.6314778	127.8381811	148.2136045	143.1899908	131.201846	136.1476441	138.22816	128.7954224	115.7180851	124.8228402	121.7771473	152.3289838	144.5633828	131.0307902	115.4904347	118.9219745	122.7546736	121.6444	132.0327465	131.0264995
0	P18	B_Test_1	No Distraction Test	7	131.0786731	128.1231846	147.7457878	141.5858124	126.967302	142.4433511	140.7521909	125.2491321	110.5612861	120.1060931	116.1826533	157.2326386	148.6256863	132.7757087	117.317912	121.0914738	125.0090447	122.4669811	132.9563251	132.01886
0	P18	B_Test_1	No Distraction Test	7	136.0507023	134.6306376	151.7892911	146.3999762	130.249809	144.7735221	143.4858258	129.8989246	113.9139287	125.144652	120.0040823	160.1858339	151.1663375	132.8258854	116.357599	117.4043267	124.3025626	122.8364796	135.1211499	133.6244751
0	P18	B_Test_1	No Distraction Test	7	170.7081686	170.9498719	179.4142877	174.4430501	156.131028	159.3254791	149.528085	156.370798	139.6620681	151.7033735	147.1843082	168.2819159	157.3216014	135.3222634	117.1763289	112.724747	123.990525	126.6689948	140.2727899	138.8895738
0	P18	B_Test_1	No Distraction Test	7	279.2161918	283.6938382	268.1894101	269.8077009	247.235022	192.5278119	215.089668	238.8819442	225.924653	239.3554189	229.8346136	235.4149325	232.4165098	212.8660022	192.7492684	195.8207363	196.4724377	197.1818628	210.5036758	207.4032801
0	P18	B_Test_1	No Distraction Test	7	278.6989793	290.2531828	266.4254273	272.5247855	251.3528127	158.1340363	199.3173443	236.1531658	218.6844823	238.9076145	222.5062854	225.5562953	224.7399164	200.5706957	167.4447257	154.7166573	161.7461342	175.1150172	195.2941856	185.2859112
0	P18	B_Test_1	No Distraction Test	7	288.777984	311.8896535	271.5016826	286.3698185	265.3794649	171.3850802	183.5069537	243.1373427	230.2135505	245.7902592	234.1549889	214.0108293	217.5868803	189.5023854	148.3433864	113.1505147	128.4491789	161.8507448	180.1946618	171.7691603
0	P18	B_Test_1	No Distraction Test	7	304.8002091	323.5245563	288.1955519	299.8538852	282.7071803	181.0937	188.3810572	253.1729709	237.1101924	251.5624535	240.3559364	224.384581	224.8400505	199.1026331	144.7469544	92.01500975	112.7462986	161.519536	180.0014043	171.780729
0	P18	B_Test_1	No Distraction Test	7	140.6646865	150.6811633	139.3520069	143.7107299	136.2238316	148.7609023	122.0551489	126.481621	122.9640163	126.8548413	124.6271728	133.0716897	128.1247822	113.7927905	105.5688028	100.4362216	106.8874832	110.8867373	117.7819247	117.197748
0	P18	B_Test_1	No Distraction Test	7	204.8596663	208.0922335	203.8126426	203.7000545	190.3949467	141.1908251	156.4669204	181.634925	175.0588061	183.6121109	175.9147144	175.1005691	170.2556234	155.0839563	141.6835432	130.2610375	131.0333543	145.945957	154.9388262	150.3329044
0	P18	B_Test_1	No Distraction Test	7	225.3825464	227.7116879	221.8979305	222.298543	205.7561997	144.8090379	172.0469749	193.5337883	185.6364083	197.7113331	187.8264758	195.0141722	192.5034582	176.40411	161.9558768	162.7373191	156.4771257	161.3251033	172.8177555	167.5355319
0	P18	B_Test_1	No Distraction Test	7	246.315953	251.6578252	230.12971	233.4504755	213.8751783	138.2530752	170.7414405	201.624973	195.1969348	207.9029331	196.305911	195.208969	194.8036449	176.0426053	163.546001	158.1560544	150.3869804	161.3103713	173.4065481	166.6444177
0	P18	B_Test_1	No Distraction Test	7	266.0394108	271.8612464	248.8740036	250.8075185	227.7259718	153.9847213	180.2067621	220.8165188	208.6665992	224.4359614	212.3271124	204.9851672	199.6819452	175.8421994	161.3684964	152.0607523	152.5970113	162.4084298	177.6445288	172.1716478
0	P18	B_Test_1	No Distraction Test	7	266.8780099	281.0876602	241.2366892	249.4757416	229.583747	135.1834475	162.8042502	213.8600995	198.3707829	217.6118876	200.1298293	187.5111355	187.4973854	163.7821878	125.7210922	93.81959005	108.6766176	137.5042696	159.118489	147.0369892
0	P18	B_Test_1	No Distraction Test	7	180.4144784	172.8119771	202.0018341	185.672015	157.6814637	188.7580165	179.9709303	173.8948419	146.1624913	163.5827233	157.5906429	204.6981888	180.6980313	148.7806292	127.091321	126.9541858	140.5841794	144.6847372	163.9141787	162.6451408
0	P18	B_Test_1	No Distraction Test	7	201.5876968	195.1381612	211.2470841	195.6003354	169.1415882	210.3473992	185.1779487	181.4519223	154.0754478	172.1179015	164.3952701	209.739159	186.422797	156.0446073	129.7812274	128.2111868	146.2576825	148.8606556	169.3056406	166.3954687
0	P18	B_Test_1	No Distraction Test	7	220.7746188	216.8920174	222.6385073	210.1047797	183.7963733	193.0380645	187.7640954	195.4624617	174.8835996	186.7628895	184.3516044	207.7716415	187.3921465	157.430924	143.3686063	151.6624453	164.2046114	159.0847367	174.4821369	174.7544118
0	P18	B_Test_1	No Distraction Test	7	231.4298212	226.3612256	230.767717	217.8726724	191.3030493	200.7758011	192.2667084	201.5833611	180.1870105	190.4889959	189.0888793	213.2180303	192.4886322	161.7775847	143.8674509	145.6583462	161.6527127	161.6474682	176.9965826	177.674545
0	P18	B_Test_1	No Distraction Test	7	236.4085458	231.0697696	233.4909666	220.183951	193.6907791	194.6743638	190.4039777	205.7578836	185.0275712	195.2224846	194.2102169	211.472718	190.2911917	159.8885295	143.7108215	145.0674744	159.9555302	160.4941659	175.9805493	176.570952
0	P18	B_Test_1	No Distraction Test	7	232.0268928	227.6579268	230.5510344	217.2980033	190.406094	195.7166835	188.6764464	202.9400109	182.5153742	193.3683706	191.991482	210.0852012	188.0121263	156.5685768	140.0579514	142.6205004	158.6756897	158.6428443	174.6595895	175.1422244
0	P18	B_Test_1	No Distraction Test	7	232.0268928	227.6579268	230.5510344	217.2980033	190.406094	195.7166835	188.6764464	202.9400109	182.5153742	193.3683706	191.991482	210.0852012	188.0121263	156.5685768	140.0579514	142.6205004	158.6756897	158.6428443	174.6595895	175.1422244
0	P18	B_Test_1	No Distraction Test	7	210.3386954	204.7051201	214.9249566	200.2899867	172.9241791	185.917271	180.2876595	187.7471523	166.484428	179.4070752	175.6021997	203.5853168	181.0032255	150.4390593	134.024623	133.7030973	148.5630331	149.9262018	166.9040368	165.9437631
0	P18	B_Test_1	No Distraction Test	7	174.0757755	171.5622165	199.1351396	191.2150082	169.8654473	186.6018312	186.9663964	170.4352483	146.4391677	160.4252695	157.3602688	210.4134116	197.3808819	173.8106433	144.8524327	141.3954415	152.0071638	157.6504223	173.0728734	172.8568793
0	P18	B_Test_1	No Distraction Test	7	185.5749743	183.7196367	216.3842372	205.5694214	177.3629856	216.196454	197.6240005	187.1465655	159.5317321	175.6343614	173.9247211	226.1361348	207.2446944	173.2404373	143.2090013	137.969697	152.9185326	163.0516738	181.9077728	182.1379913
0	P18	B_Test_1	No Distraction Test	7	154.9429509	153.2277011	184.4720409	173.7745945	150.3294731	182.2385229	169.6472662	156.8007744	130.8633717	147.9214239	141.7640029	192.5116253	174.0768508	146.3758483	122.072164	124.1320766	137.8832084	137.2291089	155.2305005	153.8393885
0	P18	B_Test_1	No Distraction Test	7	156.4854985	154.4799936	186.2020985	175.2196326	151.4108804	183.6765085	170.3495006	158.5008458	132.5353351	149.3629696	143.3547625	193.1795569	174.3511767	146.3908194	122.3676901	124.8944585	138.8460537	137.8801912	155.5986538	154.4076009
0	P18	B_Test_1	No Distraction Test	7	156.5205824	154.6802018	185.6201067	175.0898495	151.1697764	183.7578202	169.5680031	158.1046613	132.4587697	148.5193736	143.184715	191.9595889	173.6569317	145.3816688	121.5038459	124.264908	137.7931372	137.542902	154.6650871	153.9355925
0	P18	B_Test_1	No Distraction Test	7	156.5205824	154.6802018	185.6201067	175.0898495	151.1697764	183.7578202	169.5680031	158.1046613	132.4587697	148.5193736	143.184715	191.9595889	173.6569317	145.3816688	121.5038459	124.264908	137.7931372	137.542902	154.6650871	153.9355925
0	P18	B_Test_1	No Distraction Test	7	155.7145833	154.60836	184.7824089	174.962183	151.5667094	181.4588741	169.2324761	158.0153727	132.5290567	148.8532779	143.357637	191.2870227	173.6360985	145.9236979	122.4301884	123.5797369	136.4942057	137.5310215	154.7674688	153.8198207
0	P18	B_Test_1	No Distraction Test	7	155.3769602	153.8852951	184.7966745	174.7982444	151.4986952	180.6407559	169.6286003	158.3027077	131.6353191	148.4679093	142.5737703	191.4152282	173.9141702	146.4359428	122.0688086	123.6613289	137.1537871	136.6336739	154.4361884	153.3611726
0	P18	B_Test_1	No Distraction Test	7	153.9490465	152.3017465	184.6056843	174.741824	152.3166117	181.9755054	170.7308908	157.9249383	131.7765343	148.6930923	142.4958743	192.1330612	175.1299747	148.6551309	123.6512817	125.2733136	138.9866806	138.2072719	156.0407768	154.7348696
0	P18	B_Test_1	No Distraction Test	7	154.8298663	154.3627722	184.2051028	175.2225078	152.5371676	181.2424577	169.3231358	158.1936236	132.2473272	148.9239547	142.9876182	190.5433563	173.9314369	146.8461212	122.6722446	123.7835571	137.4629417	136.8893287	154.6667572	153.3989708
0	P18	B_Test_1	No Distraction Test	7	156.827082	155.8483863	186.1558383	176.9917071	154.6464251	182.7843674	171.2518862	159.4246963	133.9302144	150.3588971	144.4005178	192.8735027	176.2888705	149.9793747	125.5957963	127.2747037	140.2197944	139.3562524	156.7379803	155.5668792
0	P18	B_Test_1	No Distraction Test	7	159.0970955	158.7948754	187.2693496	178.9113842	156.9822378	181.990559	173.0285473	160.6766749	135.1849481	152.0556831	145.639621	194.1192309	178.5092144	152.5383201	127.3668403	128.5563097	141.2843626	140.922698	158.739494	157.2753085
0	P18	B_Test_1	No Distraction Test	7	159.0691433	157.7900454	186.054339	176.7050027	154.381846	179.9889545	170.0724862	159.2710621	133.5773704	150.0059715	144.1387654	191.3625149	174.8915927	148.707085	124.1427934	124.6987139	137.9243091	137.8992641	155.5728542	154.3226599
0	P18	B_Test_1	No Distraction Test	7	162.208004	158.1341874	187.4229478	176.7057337	155.0178893	182.8447436	172.3195428	160.22286	135.1304589	151.1510952	145.6873866	191.8822571	175.7072827	150.8357415	125.1154964	127.5490747	140.5631719	141.4005332	158.7611056	157.5996416
0	P18	B_Test_1	No Distraction Test	7	164.1969215	158.8767626	189.0047972	176.9696197	154.5889544	182.6768189	172.8200395	161.8390874	135.3817519	152.611335	147.1496882	192.2681261	175.0687559	150.0456152	125.3189656	128.5094862	141.4497018	141.1883638	159.2691815	158.5104808
0	P18	B_Test_1	No Distraction Test	7	164.3309718	158.8128976	189.7435845	178.0350954	156.7800573	183.1975368	175.8850864	162.6677651	136.5235379	153.984183	147.6596515	194.575297	178.0017701	154.402438	129.3309789	131.649159	142.6119033	144.0693368	162.5178995	161.2831555
0	P18	B_Test_1	No Distraction Test	7	165.5786415	159.8042694	188.5983437	177.0218164	155.891956	181.5100071	174.6212231	161.8993438	136.178727	153.4060708	146.9621914	192.8771253	176.8666731	153.8450438	129.4600855	132.5199158	142.9130639	143.7693042	161.6711557	160.4215475
0	P18	B_Test_1	No Distraction Test	7	166.9645585	160.1164643	190.05365	177.5425574	156.3362918	180.9897781	174.3439505	163.0947193	137.0121136	154.433659	148.1779009	192.5925166	176.018143	152.9500041	128.9941942	132.2820316	142.5707011	143.4536705	161.4300853	160.4106529
0	P18	B_Test_1	No Distraction Test	7	165.1578073	159.2847607	189.8728486	178.3739001	157.0214998	181.5217859	177.3016257	163.9114303	138.0231556	155.5962243	148.9835824	194.8873761	179.2174879	156.1756636	133.0915605	136.3798613	145.0187448	146.8506592	164.6588166	163.4154084
0	P18	B_Test_1	No Distraction Test	7	164.4482088	157.6358069	189.7746651	178.494791	158.4738253	180.7855654	178.3459152	164.8606146	141.1813567	155.1175099	150.8723436	193.8682992	179.530762	158.0060961	134.5754545	138.5798071	146.6082089	150.0005786	165.7803706	164.9853611
0	P18	B_Test_1	No Distraction Test	7	195.0195217	188.1975523	221.5860521	210.1252196	189.0539943	218.2250141	211.553725	197.046693	173.0053816	187.8267197	186.1708681	226.6884263	213.3906541	193.9530144	174.5448593	196.2885605	201.9826193	185.7215514	200.0568224	201.6256161
0	P18	B_Test_1	No Distraction Test	7	230.9116173	220.5359946	239.3926169	222.3971804	194.9903364	214.0053695	208.5887559	206.1136611	182.2947516	199.043462	192.9663738	230.9898535	209.5491626	182.7126085	161.5388444	172.3405922	185.8922418	180.7979746	197.1700626	196.3102886
0	P18	B_Test_1	No Distraction Test	7	160.8601213	163.4665775	178.3859168	176.2768545	162.8442892	162.3565478	169.7295137	158.000252	143.5173389	156.5618547	148.130305	184.7899615	178.0791222	161.7821192	142.605114	148.0983013	151.3480946	148.956688	163.0400476	159.1262436
0	P18	B_Test_1	No Distraction Test	7	169.7091058	171.1443552	177.8251412	178.4691083	169.6176311	155.9304224	164.1946934	159.9907936	150.7977611	159.9097523	153.0078129	176.7619041	176.2898472	167.9047987	150.1765192	158.8840959	153.2802789	152.485686	160.8394617	158.1002755
0	P18	B_Test_1	No Distraction Test	7	176.235218	169.7709059	192.6158224	181.1971693	160.9408928	173.3507204	171.6913832	167.0641825	145.2781383	156.929793	155.0504027	188.1707552	173.5039763	152.3262491	131.3596657	135.9124452	146.0542403	144.4783488	159.3601471	159.0159614
0	P18	B_Test_1	No Distraction Test	7	175.9534912	167.2899032	194.6235162	181.2976053	159.2333071	176.7422365	175.3474826	167.0823511	144.6553274	157.6131651	155.230013	193.7122328	177.9357384	155.8094203	136.3904135	142.8090303	151.6278052	148.2971129	163.9235892	163.4562837
0	P18	B_Test_1	No Distraction Test	7	178.2233544	172.0777334	202.4083412	189.6636627	165.3056371	182.896372	185.4013731	173.0366834	152.0435702	164.1749286	162.6416475	206.8368344	190.2712219	166.6537099	152.0306726	166.5179097	173.0167759	160.0729479	174.2146951	174.6419624
0	P18	B_Test_1	No Distraction Test	7	187.218808	177.6600026	206.7028326	191.3024068	167.6260095	190.7774744	180.9319293	174.6461599	156.2334158	165.6439174	164.9310587	202.2002418	183.7535868	161.4743326	145.4874051	157.2654483	168.0239615	156.5489694	169.3037659	169.68221
0	P18	B_Test_1	No Distraction Test	7	232.0895564	225.9192615	230.9457893	219.2070106	196.9630424	195.9690736	184.8153545	196.2027806	179.6676711	188.6913279	186.537642	209.965765	193.0739284	171.075863	150.4087618	152.9959322	164.5262015	159.9067511	172.7878686	172.6776673
0	P18	B_Test_1	No Distraction Test	7	151.1054491	148.9571425	167.4458957	160.0336546	142.9849936	155.9173174	152.638339	144.371475	128.317321	137.6253888	135.427612	171.7607577	159.3754635	139.1721684	120.3059757	123.5229823	129.955023	132.2202054	143.5104711	143.0900217
0	P18	B_Test_1	No Distraction Test	7	190.3416449	184.1947423	207.0581143	198.0868414	179.3840284	189.0352861	188.5573104	175.9181453	160.8460816	169.0733731	167.8071232	208.4522003	198.1498911	179.5685334	162.2100236	175.3009759	181.5059975	168.6481117	180.0558516	180.1949571
0	P18	B_Test_1	No Distraction Test	7	225.2379291	216.51787	236.7513616	221.4028416	190.452002	196.5373174	202.093204	201.3720303	176.3165035	191.5572347	188.2830429	229.0861977	208.5285333	178.6972991	158.2473594	162.2026217	171.7554698	172.4907757	188.4317861	188.8895409
0	P18	B_Test_1	No Distraction Test	7	225.2379291	216.51787	236.7513616	221.4028416	190.452002	196.5373174	202.093204	201.3720303	176.3165035	191.5572347	188.2830429	229.0861977	208.5285333	178.6972991	158.2473594	162.2026217	171.7554698	172.4907757	188.4317861	188.8895409
0	P18	B_Test_1	No Distraction Test	7	287.869095	289.9602616	280.778076	273.0448066	248.0785337	239.8722565	208.470397	248.4677118	228.3546891	238.2618262	238.1950982	239.6340975	218.2203914	184.7868658	147.4353494	121.7090167	149.1163605	174.6650499	190.7498065	192.2303398
0	P18	B_Test_1	No Distraction Test	7	153.1679838	148.9106827	177.9175228	167.3011806	145.6292488	174.5043108	171.2331731	154.3478221	132.7295421	145.6268812	142.3283951	191.244556	175.2742453	150.7767111	133.0461864	138.1790365	145.2809543	145.9010822	159.2426849	159.1106392
0	P18	B_Test_1	No Distraction Test	7	185.4227785	176.9478107	205.9980374	192.2393505	167.1177361	203.5177422	180.9710055	176.6630793	154.9251251	168.8197655	164.3822166	203.5644901	185.9766833	159.0691403	141.9095074	146.1203843	157.2738823	154.4027935	169.5920627	169.0552282
0	P18	B_Test_1	No Distraction Test	7	189.7789065	181.4674419	209.5668875	194.7645894	168.0680819	203.7202943	181.1775056	176.8205939	154.5266981	170.130023	164.4081385	208.3076866	188.4231994	159.4565448	140.8311452	143.1728879	156.2925085	153.4768687	170.0120167	168.9683466
0	P18	B_Test_1	No Distraction Test	7	209.7026077	203.1991253	230.6646884	213.2336234	179.7567046	237.5648413	194.4775141	197.0760297	170.4535565	186.9607812	182.8103412	224.7425232	196.7693225	159.4419827	142.7930074	145.0645089	163.9954793	160.7492566	178.111649	179.0953687
0	P18	B_Test_1	No Distraction Test	7	156.6201502	154.2386371	181.7165847	169.7399277	146.4045599	179.6036664	165.80413	156.7575715	130.9326664	145.5350136	140.5817008	187.8266506	168.0404936	139.2499046	114.042105	112.3563526	128.8498935	132.9109574	149.7199444	148.5027926
0	P18	B_Test_1	No Distraction Test	7	154.9744802	151.5449454	181.2541103	168.7667659	146.1235803	178.602029	165.5726132	156.0084492	130.0511857	145.0500304	139.582225	187.2729679	167.5624597	139.6850912	112.9867885	111.3826727	127.872222	132.8822972	149.8340163	148.3401133
0	P18	B_Test_1	No Distraction Test	7	151.1224521	147.9741541	180.2766298	168.2609339	145.909374	179.0380458	165.6578327	154.9214618	128.8458959	143.9572148	138.4010044	187.3512933	168.221745	140.6376555	113.7936368	112.5141244	128.6211691	132.6998628	149.8192908	148.2629319
0	P18	B_Test_1	No Distraction Test	7	152.6831838	148.8074902	182.7402827	170.2984823	148.7337113	180.1778314	167.3546807	157.1035811	130.9531532	146.5253752	140.6728449	188.9683792	169.7101712	142.686589	115.9936012	113.9278831	130.1696677	134.1869522	151.6464773	149.9593695
0	P18	B_Test_1	No Distraction Test	7	150.7046795	148.3507477	181.7734994	170.3772576	148.4952364	178.2074004	165.7449193	156.1378355	130.0936153	145.8316431	139.8478601	188.1779239	169.4586999	141.9549622	115.4283297	111.7490028	127.5964977	132.9231229	150.3963625	148.6263465
0	P18	B_Test_1	No Distraction Test	7	153.4469145	151.6276633	181.8383003	171.2337202	149.5508285	179.9618923	166.0165469	156.5183995	131.6029744	146.6269742	141.2272951	187.9912554	170.0568335	142.759427	116.1266236	113.6943566	129.6427653	134.2781184	151.3190497	149.734347
0	P18	B_Test_1	No Distraction Test	7	154.9534063	153.7011187	182.8580681	172.6442407	151.306831	178.6812157	166.1516331	157.589301	132.0966311	147.2686663	141.7002809	188.0370487	170.3980122	143.2218165	116.637555	114.3232774	129.5676123	133.3977712	150.6721748	149.0372627
0	P18	B_Test_1	No Distraction Test	7	154.0800015	153.8571119	182.7877526	173.7845181	152.244661	177.6563992	167.0348323	157.9192602	133.2734081	147.5538984	142.6422271	188.4976613	172.1157934	145.0193148	119.1541763	116.7499241	131.6449805	135.3720179	151.9631702	150.5123142
0	P18	B_Test_1	No Distraction Test	7	154.1380254	153.9202323	182.9368469	173.9346815	152.3058879	179.0887805	168.3597291	158.9320174	133.9434723	147.7747022	143.6714357	188.7402611	172.1814033	144.9883762	119.382374	118.4668056	133.2725788	135.8943488	152.8317305	151.6530474
0	P18	B_Test_1	No Distraction Test	7	152.1181434	150.7224679	181.5961358	171.9928272	150.6760664	176.5063287	168.2787973	157.9606577	133.5554354	146.5506957	143.5087481	188.0824329	171.59425	145.2940981	120.1938023	118.4966217	132.2816947	136.8478841	153.2169326	152.2952954
0	P18	B_Test_1	No Distraction Test	7	151.6937859	150.9316873	181.6241314	172.3525614	150.7167605	177.4996288	169.5509169	158.9253777	133.6607418	146.9033341	144.3741508	188.0604507	171.7864211	145.2307182	119.8727007	118.7807313	133.4396779	137.3342976	154.1425001	153.4494705
0	P18	B_Test_1	No Distraction Test	7	151.0704575	151.0653514	181.4624055	173.0192775	151.745637	180.5183875	170.0836955	158.6810742	134.0579792	146.9293589	144.6128411	188.240013	172.7295685	146.5037249	121.2998671	123.4089531	136.8424588	138.37478	155.1595644	154.5686997
0	P18	B_Test_1	No Distraction Test	7	154.223038	154.062723	183.4716179	175.0866728	153.7918439	179.7006787	171.5538513	160.7000984	135.5690211	149.3197255	146.1892591	189.6614749	174.5434194	148.4413323	123.1761232	123.2902742	136.491872	139.4040434	156.6875546	155.6808695
0	P18	B_Test_1	No Distraction Test	7	154.223038	154.062723	183.4716179	175.0866728	153.7918439	179.7006787	171.5538513	160.7000984	135.5690211	149.3197255	146.1892591	189.6614749	174.5434194	148.4413323	123.1761232	123.2902742	136.491872	139.4040434	156.6875546	155.6808695
0	P18	B_Test_1	No Distraction Test	7	155.1871863	154.7459472	183.1333118	174.6506882	153.5563574	178.6021844	170.2588122	160.1514653	135.7937002	149.3982723	145.8525841	188.5232999	173.3343201	147.8144505	122.6587703	122.1308102	136.0911382	138.5317039	155.5899052	154.3451129
0	P18	B_Test_1	No Distraction Test	7	152.887926	151.6994715	180.5195643	171.4709256	150.6836471	176.3918595	168.4911341	157.654487	133.698881	146.8773055	143.8386461	186.336712	170.9963081	146.0192888	121.4005015	122.0169982	135.5699653	137.5037569	154.2445664	153.1780649
0	P18	B_Test_1	No Distraction Test	7	152.9053422	151.3937475	181.3551394	172.0308076	151.2046682	178.4120529	170.3922553	158.7580226	134.971772	148.200131	145.0181217	188.0874779	172.5507603	147.2961005	123.5146247	124.7241064	137.6665373	139.5040946	156.4291995	155.2482001
0	P18	B_Test_1	No Distraction Test	7	156.0123295	151.7258484	182.2739439	171.6702429	151.6176473	178.0484958	175.220773	161.5497875	135.6908002	148.7920991	147.0228817	188.7794603	173.655279	150.1930563	125.7530762	128.8378957	141.2457059	142.9455672	160.5444516	159.9173461
0	P18	B_Test_1	No Distraction Test	7	161.5055484	156.4314137	184.7709732	174.4485932	154.7056297	181.4401259	175.4195613	161.6050972	138.6535815	149.7070332	148.5849556	190.0374125	176.1165787	153.5516997	129.667173	133.3544979	144.7089205	146.1323551	161.9206408	161.5392303
0	P18	B_Test_1	No Distraction Test	7	161.3318448	155.4502875	186.4994842	176.2747751	156.5881192	179.6232665	175.6569864	162.7246874	141.2393072	152.7143834	150.915951	191.3852279	178.3654211	156.8077969	134.1771036	138.8915629	148.9317883	148.8270695	164.113951	163.3399337
0	P18	B_Test_1	No Distraction Test	7	162.2764316	155.2702174	190.5611833	179.9192491	159.2352117	185.7198479	180.9593343	165.7006248	145.6301022	156.0277141	154.6817903	197.8017483	185.0893137	163.9380203	143.3427818	149.3619136	156.9002868	156.6444486	170.1667149	169.9981354
0	P18	B_Test_1	No Distraction Test	7	164.0960768	155.6446755	192.269574	180.4581295	159.6840919	187.0258558	185.0542255	167.0114839	145.942676	157.1522142	155.3457833	202.1589022	188.8178119	167.9242237	147.6233596	154.4995559	161.6558489	160.0528492	173.8233627	173.6675809
0	P18	B_Test_1	No Distraction Test	7	168.1481842	159.6844548	199.2492203	186.5589852	164.5219552	197.5537411	192.7650983	171.5000033	151.1618921	162.754072	160.8175428	212.3062699	197.9270623	175.9502781	158.963062	173.2272524	179.3182524	169.2089597	182.6508822	182.7206266
0	P18	B_Test_1	No Distraction Test	7	182.7818707	176.8084257	209.3177364	198.7229274	177.1749087	204.4319847	202.333627	182.6133501	163.2173992	174.6209649	173.0390311	220.3869612	207.4828792	185.8081894	168.7945222	185.1788237	190.9812435	178.254292	192.3637777	192.3493459
0	P18	B_Test_1	No Distraction Test	7	182.3927754	176.4195215	206.4337226	195.8467187	175.2895853	197.2745216	194.7298496	180.3630624	161.6391888	172.2655922	171.5354134	212.425521	199.3559253	178.3484673	160.1197231	173.4502469	179.8310062	170.5644064	185.0540225	184.9232316
0	P18	B_Test_1	No Distraction Test	7	181.5997898	175.5248644	207.0355385	196.2076264	174.9693998	199.7505419	197.7622032	180.8229332	161.8220769	172.7004397	172.0712373	215.5855798	202.317003	180.8950837	163.5555321	179.3567426	185.4145244	173.863004	188.1350344	188.2124566
0	P18	B_Test_1	No Distraction Test	7	177.5984628	171.2148887	205.1473474	193.6244722	172.0576527	197.4593396	196.0644079	179.7598421	160.3186646	171.8089301	170.7246717	213.4376538	199.3735883	177.7434948	161.695619	177.4460753	183.5092138	171.6859762	186.2839637	186.1554952
0	P18	B_Test_1	No Distraction Test	7	175.8701542	168.9300729	203.1274474	191.4345802	169.7220642	196.6673328	194.4859217	177.8355163	158.3242923	169.4868105	168.6084261	211.3545356	197.5856907	176.204784	160.2828604	176.6825355	182.0419218	170.2568709	184.3948961	184.4828571
0	P18	B_Test_1	No Distraction Test	7	176.2303236	168.8119078	204.3928011	192.1376821	169.784603	197.402833	195.9281839	178.7414376	159.6165474	170.2770548	169.5869319	213.2644063	198.9796488	177.2285077	162.1295777	178.7609729	184.0466861	172.2238173	185.8769497	185.9988696
0	P18	B_Test_1	No Distraction Test	7	177.1368362	170.6160089	206.4657375	195.2920166	173.1111069	202.8790913	200.544197	180.9903175	162.9517422	172.9258672	172.6215793	217.6047211	204.3953284	182.8515585	168.8692613	186.2243	190.3419439	177.9500394	190.9790858	191.3904733
0	P18	B_Test_1	No Distraction Test	7	176.960815	169.6836589	203.1440369	191.5594693	170.1055633	195.1712136	193.4038867	177.2654351	158.8635515	169.0995454	168.5307554	211.1155284	197.7022668	176.7147015	161.3089946	175.8382578	181.7227238	170.4651066	183.8151143	184.0188062
0	P18	B_Test_1	No Distraction Test	7	195.0935083	204.1235114	206.0086396	210.4013236	198.3747349	187.4709298	177.4530233	183.3751674	178.1855358	179.9129936	182.074685	197.3374376	193.7914091	176.3989564	165.8469686	169.5859048	164.6037411	167.4062349	171.8649832	173.6325935
0	P18	B_Test_1	No Distraction Test	7	192.4905015	176.9004481	196.9103808	171.4049669	141.0643206	191.0224974	178.027464	171.3853232	139.3622261	156.8342242	154.6548357	198.194268	167.4589739	134.8310435	114.8286147	119.2064122	140.7140213	141.2680401	160.7960924	160.8635575
0	P18	B_Test_1	No Distraction Test	7	203.1637507	189.3777415	209.4197095	190.0875411	161.2664698	213.8134398	199.7273437	185.8204379	160.4833558	174.8473915	172.5164774	215.747571	194.9548319	167.8737951	154.6364945	172.6514677	184.5384681	172.698122	187.2085358	188.0014469
0	P18	B_Test_1	No Distraction Test	7	255.7799245	245.5259235	247.4264813	234.6113897	211.7803605	202.2136197	210.9852767	220.543303	204.2840834	212.7132623	213.204097	227.2487765	214.2573161	196.8674916	185.1639483	206.5967214	205.4367081	194.8959343	203.4131291	206.1180735
0	P18	B_Test_1	No Distraction Test	7	277.5484389	277.2157902	264.6261112	262.1941461	236.8406349	171.8714624	194.5812532	233.7927854	219.6868651	232.0780618	225.03467	217.5812803	212.5545725	192.1982851	176.354279	193.0604569	189.2636566	180.9168452	191.5027914	189.8642738
0	P18	B_Test_1	No Distraction Test	7	256.4450437	262.3332596	233.2586585	233.1268982	205.0433886	156.3720411	154.7672142	210.9043329	196.4383597	211.8809757	202.0569033	179.3568351	168.7828468	136.5981023	125.5062626	118.8410563	124.8948703	137.2850731	150.9765369	146.9641267
0	P18	B_Test_1	No Distraction Test	7	252.6187618	261.6284992	228.7176553	233.8671974	213.0872	143.1108886	158.3648095	204.5526306	195.8427531	208.4324566	197.3087286	180.5034688	178.0587293	155.1825335	131.6982499	114.390194	120.6765413	143.5625131	156.7746169	150.6126357
[truncated: 33,664 more rows]
