# Supplementary material for: Face-Based Attention Recognition Model for Children with Autism Spectrum Disorder
Source: J Healthc Inform Res. 2021 Jul 15;5(4):420–45. doi: 10.1007/s41666-021-00101-y (PMC8982782; doi:10.1007/s41666-021-00101-y)
Supplement: Supplementary file 2 — (CSV 2606 kb) [file 41666_2021_101_MOESM2_ESM.csv]

Annotation	Name	StudyName	StimulusName	Age	feature_2_5_PairDistances	feature_2_6_PairDistances	feature_3_5_PairDistances	feature_3_6_PairDistances	feature_3_7_PairDistances	feature_0_4_PairDistances	feature_4_16_PairDistances	feature_3_16_PairDistances	feature_3_17_PairDistances	feature_3_30_PairDistances	feature_3_31_PairDistances	feature_4_5_PairDistances	feature_4_6_PairDistances	feature_4_7_PairDistances	feature_4_11_PairDistances	feature_4_12_PairDistances	feature_4_13_PairDistances	feature_4_17_PairDistances	feature_4_30_PairDistances	feature_4_31_PairDistances
1	T25	B_Test_1	No Distraction Test	8	140.9496727	136.94429	146.2415705	134.5167521	114.7829944	144.4637634	125.5577908	125.6819448	105.1737727	117.9841762	112.3342048	142.6047845	124.7792736	101.3247668	84.48894289	75.90698055	92.03170596	98.89896153	113.3589481	111.6685983
1	T25	B_Test_1	No Distraction Test	8	145.0430242	140.6514585	149.9293628	138.5827366	119.8933492	146.0739971	127.4217883	128.6863143	108.186771	121.1588152	115.2821205	144.9343735	127.9619259	105.5165473	86.57859463	76.03581854	91.85757809	100.5138701	115.2470484	113.258328
1	T25	B_Test_1	No Distraction Test	8	143.1828655	138.5808996	147.8649614	136.2567109	117.5614833	144.7297568	126.3237362	126.6589236	106.2863599	119.1062142	113.0182497	143.7400919	126.5167314	104.00061	85.22249552	75.84549431	91.52543011	99.29105302	114.0524637	111.9460093
1	T25	B_Test_1	No Distraction Test	8	140.6248701	136.6364218	146.9660538	135.831988	116.9870573	145.0465199	126.5943054	126.2503965	105.8265698	118.5425634	112.9154642	144.0541607	127.1282097	104.3477128	85.86214965	76.20794523	92.21684369	99.79853267	114.3426615	112.6249064
1	T25	B_Test_1	No Distraction Test	8	141.6644262	136.4156675	148.0822248	135.4722137	115.9294213	148.6823286	128.3840122	126.4260891	105.3173294	118.2480859	112.6759824	145.9755395	127.546966	104.4050451	86.42605393	77.98046398	94.1535156	100.8480681	115.6162808	114.0696218
1	T25	B_Test_1	No Distraction Test	8	134.6386404	127.4264586	140.1224001	125.5544476	104.9062572	143.5395119	124.4234982	118.1381293	96.18442105	109.4905187	104.3674662	143.1373116	123.5711844	99.6351021	81.42657524	75.38672168	91.18508521	97.37812766	111.8386795	110.6966276
1	T25	B_Test_1	No Distraction Test	8	136.6523552	129.3715746	144.1113614	129.7560171	109.2702552	145.3815547	125.62125	122.0284464	100.6629036	113.8636438	108.6241013	144.1655234	124.9787012	101.2302128	83.31412482	77.05272718	91.64249783	99.03225832	113.4031305	112.1732608
1	T25	B_Test_1	No Distraction Test	8	133.465801	125.7927134	140.01702	125.0855544	104.9738316	140.5109249	122.4618677	117.833857	96.44291843	109.3564316	104.1964972	141.4042437	121.5037583	98.13958695	79.9003246	74.11036202	88.69450525	95.85138237	110.0708036	108.8239302
1	T25	B_Test_1	No Distraction Test	8	132.6154676	125.0522636	139.3663488	124.4133439	103.6485253	142.8335884	123.0761515	117.0747599	95.50915997	108.5777663	103.449758	142.0888219	121.9739089	97.92512225	80.40699818	73.83985996	89.63532117	96.55390293	110.5978517	109.4623528
1	T25	B_Test_1	No Distraction Test	8	133.0991118	126.4715016	139.0276495	124.6598367	103.8323831	143.8766826	121.319566	116.4457254	94.69799258	107.7127544	102.8243887	140.8787396	120.8487349	96.14534001	78.52684511	71.93795667	87.91377017	94.49190927	108.5751268	107.7111379
1	T25	B_Test_1	No Distraction Test	8	134.7626295	127.6224906	141.7190272	127.2015483	107.2337225	143.5278724	122.9753896	119.0461056	97.18257933	110.4773092	105.2768784	142.2428174	122.6820518	99.23875746	80.21746609	73.28709506	89.00455537	96.04538127	110.3313503	109.1214312
1	T25	B_Test_1	No Distraction Test	8	136.9786997	130.2237031	142.6109781	128.2209956	107.963631	143.6931431	122.5538622	120.2207939	98.62817471	111.8341681	106.5961912	141.8865167	121.9514257	98.05572636	80.24489258	72.56942427	88.32696637	95.44380943	109.9781073	108.7159062
1	T25	B_Test_1	No Distraction Test	8	139.3372665	133.6614929	144.6773132	131.7568728	112.1098169	145.1354641	125.6042652	123.0356623	102.1878339	115.0268208	109.9189321	144.1220956	125.7940465	102.559588	84.02270329	76.20691074	90.64324085	99.28691889	113.5526878	112.2538159
1	T25	B_Test_1	No Distraction Test	8	140.5133832	134.7294135	144.9876043	132.0189436	112.2159275	145.498576	126.3859296	123.387456	102.4308061	115.408525	110.1584479	144.9098271	126.7056187	103.2973144	84.88397172	77.03743856	92.29796953	99.79150559	114.194503	112.7299941
1	T25	B_Test_1	No Distraction Test	8	141.0913406	135.7410016	146.5807153	133.8159647	113.6187793	147.2992701	126.8569855	124.2823483	104.0441765	116.6198006	111.5825459	145.9607062	127.641615	103.8494621	86.46010878	78.38788635	92.60796691	101.0831448	115.0382357	113.6861411
1	T25	B_Test_1	No Distraction Test	8	144.0143225	138.0038027	150.3786322	137.2436208	117.6445821	146.6123935	128.1524784	128.2835645	107.6620713	120.4722899	115.2649339	146.7567765	128.3271231	105.239094	87.09992791	78.90063413	93.27170099	101.8079271	116.1702381	114.6243877
1	T25	B_Test_1	No Distraction Test	8	145.2864129	140.2528812	149.6464108	137.2326151	117.8392721	147.6992988	128.384656	128.437158	107.8924967	120.853734	115.238501	146.313451	128.4660289	105.5945647	87.09794843	78.21720746	93.23075325	101.755458	116.5132294	114.5755587
1	T25	B_Test_1	No Distraction Test	8	143.6495107	138.2860974	149.1404005	136.4362839	116.8253367	147.0134063	127.5920516	127.4721751	107.0474221	119.8897984	114.5564957	145.9124386	127.688677	104.522684	86.76353396	78.86752838	93.00201628	101.4146263	115.7432511	114.2206312
1	T25	B_Test_1	No Distraction Test	8	143.3226266	137.2044228	148.0656147	134.7445872	115.4709722	146.2580931	126.7461396	126.4791423	105.9947199	118.5440662	113.2016781	144.8117535	126.1304777	103.3630613	85.14147887	77.15510272	92.84601552	100.4431724	114.5419015	112.9660567
1	T25	B_Test_1	No Distraction Test	8	145.0705211	140.1099753	149.6633717	137.1683816	117.6302658	146.9491981	127.745095	127.8818377	107.1754805	120.2355167	114.853626	146.3110796	128.199695	104.9278337	86.57181848	77.42883269	93.01292777	101.156941	115.8012659	114.0300603
1	T25	B_Test_1	No Distraction Test	8	145.0583298	141.008228	149.7340588	138.1015816	117.920569	148.069423	128.1601982	128.2360618	108.0659717	120.6213966	115.451994	146.602569	129.1022347	105.321524	87.66833943	79.58572914	93.96198429	102.1018013	116.2413967	114.7285893
1	T25	B_Test_1	No Distraction Test	8	142.4790536	137.1886487	146.9301438	134.2007795	114.4762916	145.3706746	125.9510194	124.8231364	104.5029326	117.4837696	111.6245277	144.7202246	126.3907363	103.0363278	85.25150573	77.04879176	91.74583056	99.3842354	113.9774878	112.2025222
1	T25	B_Test_1	No Distraction Test	8	141.0879016	135.10049	150.8573039	137.8697036	118.5424677	147.6578572	132.9054467	128.2861214	107.5718344	120.426565	115.2610339	151.9510199	133.8716921	111.4338168	93.57348614	86.7124633	100.6157551	106.7717162	120.9338196	119.617827
1	T25	B_Test_1	No Distraction Test	8	141.7237015	135.4074416	151.5010313	138.416346	118.8299711	150.5027679	133.6212481	128.7517056	108.4568416	121.3935076	116.1338419	152.6492813	134.3757146	111.8905727	94.20978736	87.52378028	101.0102701	108.0246769	121.9191874	120.7458538
1	T25	B_Test_1	No Distraction Test	8	139.1105823	132.2805627	149.4481696	135.4421807	116.0673017	146.5082139	131.940075	126.4596672	105.5468768	118.4317152	113.3689479	151.3551959	132.3162315	109.8434682	92.39274571	85.78962626	99.51888911	105.7212487	119.8435918	118.645647
1	T25	B_Test_1	No Distraction Test	8	140.8105918	134.3022629	151.5188807	138.318666	118.9164005	149.0737315	134.5717977	128.7827922	108.4587516	121.2690202	116.1312314	153.4863613	135.4694271	113.4631517	95.66970371	89.23336399	102.3078411	109.1308549	122.9062116	121.6559417
1	T25	B_Test_1	No Distraction Test	8	141.6436874	133.9163175	152.0429272	137.6065847	118.4586434	148.6200287	133.3666594	128.8532833	108.2270422	120.9409165	115.9024659	152.3510218	133.2611829	111.3259098	93.61397887	87.68761023	101.6508881	107.4980416	121.2846537	120.2152457
1	T25	B_Test_1	No Distraction Test	8	138.8966796	132.0765469	149.9500696	136.4031878	117.2357233	148.9160015	132.6494094	127.0862877	106.2905377	119.006324	114.0412629	151.3874539	132.9419154	110.573583	92.71323739	86.83422433	100.4884559	106.4096753	120.444539	119.353836
1	T25	B_Test_1	No Distraction Test	8	138.2776258	131.1499342	149.2905478	135.2183864	115.7076677	147.8010794	131.9971731	126.4754205	105.7542309	118.6033189	113.5354183	151.2460329	132.3074098	109.8562047	93.02567575	86.73853267	100.1772356	106.2608917	120.0671952	118.9377143
1	T25	B_Test_1	No Distraction Test	8	137.7450617	130.2050484	149.3777407	135.021567	115.8120271	148.3594659	134.0668304	126.7882564	105.4989905	118.7379039	113.4552375	152.6663566	133.9252474	111.7714857	93.98782509	89.52250432	103.0105281	107.84748	122.0769633	120.852523
1	T25	B_Test_1	No Distraction Test	8	138.3550831	130.7656166	148.7099234	134.1365681	114.5808031	146.1806628	130.5124149	125.6341187	105.1797015	117.7451001	112.597575	149.9412492	130.6002696	107.9718404	90.46778605	84.50708185	98.60667858	104.8827039	118.5171137	117.3713932
1	T25	B_Test_1	No Distraction Test	8	139.7938682	132.547965	150.2275826	135.9900021	116.8112725	147.5040669	131.4063133	127.269219	106.3478265	119.52166	114.1450351	150.4530426	131.3332728	109.1196157	91.22343179	85.46180648	99.28946526	105.3370357	119.317035	118.2459412
1	T25	B_Test_1	No Distraction Test	8	140.8759428	132.1850474	151.5447293	135.7320792	115.503413	150.1016637	132.1031147	127.5266594	105.8838854	118.966267	114.1042623	152.2990405	131.5319139	108.4780515	91.08883546	84.35948114	98.81638119	105.4375569	119.3972926	118.6694906
1	T25	B_Test_1	No Distraction Test	8	143.2903446	137.7987492	150.3319909	137.8471472	119.3189889	146.7019892	128.7142321	128.3509694	108.5790369	120.9864725	115.7548411	147.0669185	129.4175283	107.6270032	89.97252946	81.0673535	95.80303616	103.1565071	117.0817568	115.5126256
1	T25	B_Test_1	No Distraction Test	8	141.0598039	135.7024823	148.5454337	136.0718636	117.1769129	146.9414626	130.0523048	127.0309563	106.8113367	119.5097563	114.051819	148.0838041	130.2090177	107.9796569	90.11557636	82.16383219	97.04895326	104.1124762	118.1881642	116.6309098
1	T25	B_Test_1	No Distraction Test	8	144.1547409	138.1109706	151.4254372	138.6608352	119.9361538	148.9312656	130.450379	129.3272174	109.245389	122.0992395	116.4289671	148.899288	131.0385833	109.0016738	90.79983172	81.88248838	96.72178278	104.5216112	118.7492219	117.0863876
1	T25	B_Test_1	No Distraction Test	8	142.8678104	137.4143112	150.7456248	138.3967244	119.314884	148.5163341	131.2563167	128.7918825	108.2452094	121.0904057	115.9013459	149.4565273	131.9729693	109.6651476	91.49249641	83.53985016	98.17195203	104.9029856	119.2362998	117.9001759
1	T25	B_Test_1	No Distraction Test	8	142.6879061	136.4566077	149.9845866	136.6959499	117.4964005	148.3100211	130.3643911	127.9657186	107.4147617	120.2116445	114.8144134	148.6312878	130.1032312	107.4858082	89.79572126	80.56371097	95.72808488	103.9155721	118.2899449	116.7608629
1	T25	B_Test_1	No Distraction Test	8	143.6698973	138.2514871	151.0061072	138.5794502	119.5824337	150.6268436	132.0603513	128.8149131	108.6824717	121.2439965	115.7117549	150.6614188	132.975899	110.597021	92.16165265	83.90757223	98.0699101	105.9772402	120.1630144	118.4999511
1	T25	B_Test_1	No Distraction Test	8	144.5501075	138.7987344	153.4258683	140.4335421	121.111066	150.9030775	134.9224548	131.416358	111.1890066	123.8008602	118.5511318	153.2475983	135.011469	112.7043062	95.02252123	87.76001299	102.1714267	108.9201306	122.870033	121.6351499
1	T25	B_Test_1	No Distraction Test	8	141.0245904	135.086812	149.5435826	136.3272924	117.5928699	147.3015517	130.1129296	127.1362603	107.0106916	119.3847059	114.3168405	148.9055128	130.3966883	108.0747973	90.62385185	82.76472482	97.87354472	104.2680728	118.0867804	116.6988391
1	T25	B_Test_1	No Distraction Test	8	143.6003282	137.2513008	153.099137	139.5938292	120.0405315	152.7903376	136.6302352	131.703148	110.9390683	124.1054839	118.4098983	154.4957763	135.8112993	112.9953202	97.02670967	89.47519255	103.6008556	110.3432451	124.6584507	123.0679988
1	T25	B_Test_1	No Distraction Test	8	144.8026445	138.2991401	153.4935845	139.7711993	120.6257593	151.8481399	134.8927327	130.8530641	110.4173116	123.5101103	117.8232943	153.572124	134.697663	112.352758	94.7031552	87.39375012	101.8815273	108.893328	123.1851145	121.5621295
1	T25	B_Test_1	No Distraction Test	8	146.0871084	140.3108262	152.6266708	139.6647237	120.017128	150.4121027	132.5902112	129.5686175	109.7082616	122.1106513	116.652902	151.6065848	132.9865064	109.9517372	91.48513914	84.08519477	99.3969189	106.6831738	120.6861445	119.1752976
1	T25	B_Test_1	No Distraction Test	8	144.4009322	138.1300334	153.2120253	140.0142114	121.3655812	149.2214397	133.8231297	130.4860342	109.8782506	123.0121677	117.0770385	152.628742	134.3085072	112.4450879	93.06988177	85.02977949	99.28748195	107.2402428	121.7502206	119.9209882
1	T25	B_Test_1	No Distraction Test	8	143.882711	137.1806998	152.6663833	138.9574516	119.1852887	148.6985275	132.2952717	129.7961783	108.6064371	121.9856655	116.5282877	151.5555929	132.7230683	110.0549736	91.22247809	83.87420145	98.60984304	105.6606192	120.1033499	118.7865878
1	T25	B_Test_1	No Distraction Test	8	143.882711	137.1806998	152.6663833	138.9574516	119.1852887	148.6985275	132.2952717	129.7961783	108.6064371	121.9856655	116.5282877	151.5555929	132.7230683	110.0549736	91.22247809	83.87420145	98.60984304	105.6606192	120.1033499	118.7865878
1	T25	B_Test_1	No Distraction Test	8	141.263614	135.7638018	150.1178595	137.2685756	117.1889522	151.661655	132.7840188	127.998749	107.0263567	119.8233851	114.5242547	151.2804798	132.8366342	109.4166631	91.21734432	85.33005602	100.9778352	106.106955	120.2355177	119.0714061
1	T25	B_Test_1	No Distraction Test	8	145.0799061	138.7112514	150.3700398	136.551998	116.866477	152.4102987	131.2927456	127.88837	106.8652924	119.5770798	114.2287623	149.9746003	130.5558729	107.2101015	88.73689891	81.33416081	97.17130273	104.0653746	118.3979374	117.1601192
1	T25	B_Test_1	No Distraction Test	8	144.0672111	138.1312489	150.8082982	137.7510516	118.6526644	150.3411976	131.2686033	128.5680117	108.170278	121.0171711	115.5509387	150.0500178	131.5257528	108.886879	90.66874727	82.22560133	96.65839943	104.9759632	119.2584204	117.7429138
1	T25	B_Test_1	No Distraction Test	8	143.897326	137.7568132	150.2551615	137.3758025	119.334782	148.3148272	128.5640606	127.3358169	107.5355724	119.5232188	114.599642	147.2334935	129.3060363	107.6882427	88.99009803	81.30846803	95.94496808	102.8354442	116.6046218	115.4087667
1	T25	B_Test_1	No Distraction Test	8	141.8769893	135.4670781	146.6228138	133.9465814	115.6953125	142.1859434	123.7093858	123.742328	105.456786	115.6345744	112.179858	142.1875068	124.7445433	103.417288	83.05527064	75.68436422	90.82094528	99.6351497	112.2033859	111.1959527
1	T25	B_Test_1	No Distraction Test	8	139.7133281	133.9328229	144.5535588	132.1835272	114.6860259	140.5457067	122.7441868	122.9028826	104.2873354	114.198686	111.0567431	139.837457	122.5631083	101.7671028	82.05592178	74.60777437	90.66512424	98.1671703	110.7275717	109.8961436
1	T25	B_Test_1	No Distraction Test	8	139.4905837	133.0917204	141.967472	128.867342	110.8859927	136.8946001	120.4001247	120.5072013	102.0215556	111.6836061	109.329451	137.3890844	119.4425492	98.49288609	78.83058646	71.62671371	88.07742416	96.14883572	108.6315667	108.0288784
1	T25	B_Test_1	No Distraction Test	8	141.649835	136.6207929	145.4990157	133.4977279	115.5543133	137.3231457	122.6213815	123.5557426	104.8241028	114.1658987	112.4002507	140.3607707	123.2867382	101.8550263	81.8432774	74.00628707	90.11838171	97.91892788	110.3625631	109.9850282
1	T25	B_Test_1	No Distraction Test	8	141.8484691	136.3433904	147.4099917	134.9857443	116.1122421	144.8010838	127.4429158	125.1721692	105.1822544	117.2162271	111.5981491	145.5436433	127.9654425	105.9649068	86.96100562	79.64190635	94.96332385	101.2892219	115.3026394	113.434955
1	T25	B_Test_1	No Distraction Test	8	143.0995063	138.0018818	148.8715046	136.450509	117.7493362	147.0106974	128.5478062	127.388803	107.2734905	119.7964579	114.3026376	146.4402152	128.6142144	106.2714613	87.84543514	79.34424527	94.64222629	102.4042367	116.64001	114.8949493
1	T25	B_Test_1	No Distraction Test	8	143.5890959	139.0828519	148.8695833	136.8858258	118.3588099	147.558994	129.6495966	126.9288968	106.7658834	119.6890251	113.9214813	148.0311143	130.3185812	107.9781725	89.53954463	81.11732492	96.18801743	103.0383753	117.770173	115.8975389
1	T25	B_Test_1	No Distraction Test	8	147.4294334	143.7192779	152.875607	141.8383457	122.8772992	150.3337244	131.4452592	130.8983543	111.1066909	123.7918558	118.2860249	149.9537786	132.9887214	110.2701677	91.54852269	83.53012301	98.24429875	105.265042	119.6053787	118.1433009
1	T25	B_Test_1	No Distraction Test	8	146.3725476	142.1686923	152.2843708	140.9145758	121.6706204	148.6756591	130.537531	130.3808576	110.8572027	123.6416307	117.7891762	148.9652708	132.0119679	109.1648347	91.3808375	82.86196102	96.98669628	105.0882201	119.3141447	117.4406672
1	T25	B_Test_1	No Distraction Test	8	144.6436012	140.6507759	150.5879848	139.1026929	120.6413192	148.3997351	129.9106218	128.918683	109.5747925	122.1702892	116.3349296	148.4165771	130.9284246	108.6125476	89.92977601	81.98118923	96.52022019	104.1132924	118.4703845	116.6057078
1	T25	B_Test_1	No Distraction Test	8	146.1638461	141.7309261	151.8922697	140.4188939	121.6665316	150.2858251	132.105829	130.1994189	110.4667181	123.0268876	117.5097369	150.2801493	133.2664777	111.1935986	92.15576014	83.07530018	97.89256847	106.1173231	120.3339115	118.6039967
1	T25	B_Test_1	No Distraction Test	8	143.2559991	139.6199059	150.0273507	139.1214006	120.0746389	148.9830951	130.4369212	129.0300059	109.8005108	122.1301632	116.7166009	148.1622203	131.5716486	108.877451	91.30085569	82.37064726	97.06749507	105.1290407	119.0039776	117.4249242
1	T25	B_Test_1	No Distraction Test	8	143.538239	139.4755545	150.7968359	139.4257596	120.9114506	149.8453426	131.2980607	129.6174737	110.0929523	122.6436363	116.9855078	149.2689846	132.2541537	110.1597789	91.56324892	82.745767	97.34654073	105.5485588	119.7460546	118.0012256
1	T25	B_Test_1	No Distraction Test	8	145.2109426	140.9546862	151.7322941	140.1480263	120.7688948	149.8217779	130.5286063	129.5315321	109.9310495	122.7408997	116.6067417	149.3304858	131.8528202	108.8033102	90.4497479	82.11978389	96.56523624	104.7750034	118.9354126	117.0245154
1	T25	B_Test_1	No Distraction Test	8	145.501479	141.3652978	153.4412672	141.9760148	122.9668656	150.1183876	132.7028358	131.5879406	111.7983406	124.5408865	118.7816692	151.2374017	134.0019644	111.2534678	93.05274358	85.06236775	99.49552292	106.4576499	120.8987679	119.157151
1	T25	B_Test_1	No Distraction Test	8	144.6801866	141.1535459	153.3173843	142.4420689	123.2704614	151.797703	134.782595	131.8381086	111.1840328	124.4096799	118.6858434	152.8804708	136.5682777	114.2024726	95.3653275	87.68794924	102.209135	108.1720554	122.8464216	121.1747754
1	T25	B_Test_1	No Distraction Test	8	144.335275	140.3594536	150.3122515	138.9633795	120.3376414	147.2669166	129.277492	128.5882197	108.9596021	121.6683604	115.5928476	147.6505198	130.2540894	107.8703388	89.80139044	80.68131751	95.26857348	103.2023174	117.5353903	115.6430827
1	T25	B_Test_1	No Distraction Test	8	147.3284013	143.9603387	153.8885308	143.3047988	124.8882371	150.4218325	133.3359445	132.0714547	113.3444846	125.3632615	119.7892147	151.9474075	135.5222637	113.4524005	94.75848729	85.34830034	99.10833979	108.1940905	122.0831556	120.226972
1	T25	B_Test_1	No Distraction Test	8	145.1694556	141.9324531	150.3152964	140.2216331	122.1993112	146.1360396	129.4855438	129.3345119	110.2218108	122.6194155	116.7919186	147.0552371	131.2809471	109.5512015	90.65733222	80.96136223	94.89334042	103.8750799	118.0199395	116.130266
1	T25	B_Test_1	No Distraction Test	8	145.3919707	142.3458508	150.1502461	139.7980911	121.7759253	145.5653858	129.7713771	129.4838444	110.5239089	122.4688297	117.2232771	147.1178511	130.7871175	108.9736719	90.02575975	81.14709905	96.21363732	104.4040564	118.2756204	116.6034336
1	T25	B_Test_1	No Distraction Test	8	142.6003993	138.379498	149.2458022	137.9786397	119.9593644	146.9958555	129.4428376	127.8710809	108.5436954	120.8950018	115.3506897	147.4946645	130.5150537	108.7359675	89.82551038	80.51515155	95.46189978	103.8659649	117.887474	116.2604922
1	T25	B_Test_1	No Distraction Test	8	145.5981887	141.1812693	153.2234161	141.6392155	122.654502	151.0325799	132.2015804	130.8630013	111.6384859	123.9544266	118.5381231	151.0850425	133.8115723	111.3203998	93.10309302	83.86856121	98.02002274	106.8252007	120.7012706	119.1180579
1	T25	B_Test_1	No Distraction Test	8	146.6315428	142.5790506	152.2646936	140.8890382	122.0027144	150.3226257	131.5368899	129.9890357	110.8569407	122.9007284	117.3267475	150.308221	132.7827879	110.2935392	91.97452522	82.61027251	97.33091253	105.7540395	119.8332633	118.1092241
1	T25	B_Test_1	No Distraction Test	8	146.4613947	142.5917598	152.286746	141.153611	121.9025509	149.1750511	131.6242123	130.1808713	110.9059139	123.4031724	117.7547314	150.3826582	133.4345667	110.7204917	92.91891005	84.33381585	98.04433234	106.0997526	120.2832835	118.5561111
1	T25	B_Test_1	No Distraction Test	8	145.7776004	143.1682443	152.0094968	142.0234143	123.5209287	149.8391384	132.136282	130.6720017	111.6993736	123.7920646	118.3187385	150.2836728	134.2074164	111.9101085	93.27708582	85.21434832	99.48749757	106.6645292	120.7445893	119.0177748
1	T25	B_Test_1	No Distraction Test	8	145.4051271	142.1171097	151.3294578	140.6735426	122.0967568	148.0515966	131.1798139	130.4905308	110.8075114	123.4529662	117.6923451	148.6516366	131.9587061	109.5633833	91.31389623	82.8130486	96.89505546	105.0068116	119.3798976	117.5767567
1	T25	B_Test_1	No Distraction Test	8	146.3312455	143.216885	151.6254135	141.2087842	122.238486	147.8466198	130.0588166	130.0660361	111.0228897	123.3311138	117.7293526	148.4558744	132.0507945	109.3889745	91.45999284	82.05743576	96.18825998	104.6713945	118.6835689	116.9297762
1	T25	B_Test_1	No Distraction Test	8	145.3159331	141.6236647	151.9940199	141.1169185	122.6243912	150.6158835	132.254715	131.0979456	111.25177	123.669005	118.2018459	149.8343457	133.0673326	110.9806976	92.99864575	84.01330643	98.10454342	105.9107246	120.1854234	118.6680998
1	T25	B_Test_1	No Distraction Test	8	145.6528941	142.9895695	151.5540974	141.6349041	122.9599577	148.9887593	130.7997391	130.4272689	111.532959	123.7916714	118.1074592	148.7935188	132.7809695	110.1900389	92.304338	82.29423915	96.63160546	105.4405033	119.4761361	117.5729658
1	T25	B_Test_1	No Distraction Test	8	145.8676947	142.9296432	151.0772244	140.9325664	122.3199138	146.9558828	129.142194	129.7797293	111.2087277	123.4157866	117.5040342	147.1450341	130.8759141	108.4951925	90.98954147	81.47530819	96.03458599	104.1573959	118.0099971	116.1878167
1	T25	B_Test_1	No Distraction Test	8	146.3341436	142.7423227	152.5116964	141.7218231	122.9606528	148.5298193	131.7037974	131.1188344	111.5391677	124.0342549	118.4303893	149.6774133	133.0251902	110.5336987	92.52031127	83.46167178	98.05515003	105.709949	120.0130236	118.2746978
1	T25	B_Test_1	No Distraction Test	8	145.9107295	141.7721809	151.433171	140.0841922	121.4544125	148.6011615	130.3464536	129.4675704	109.7335062	122.5687335	116.1826941	148.67837	131.3814775	109.0221062	90.62021742	81.72311754	96.25819404	104.15333	118.6710206	116.4726902
1	T25	B_Test_1	No Distraction Test	8	145.8395945	142.6003293	150.830865	140.1781023	121.7677082	147.0556209	129.5619305	129.2831492	110.3915492	122.6650418	116.8636713	147.7915799	131.0812792	108.7926497	90.40072713	81.6639251	96.24081357	104.2334667	118.3164581	116.3797433
1	T25	B_Test_1	No Distraction Test	8	146.6343477	143.4518462	152.0737772	141.5120016	122.6018654	149.0620391	129.8945068	129.9589012	110.9091864	123.0302014	117.3276966	148.4084587	131.7489322	108.9939973	90.23623061	81.02915625	95.75088797	104.2681699	118.3112675	116.5122653
1	T25	B_Test_1	No Distraction Test	8	146.3442286	142.6122215	152.3920892	140.9435964	121.957729	149.7478351	130.7220857	130.5567875	111.0061114	123.6444185	117.9034402	149.3319615	131.5959543	108.4887496	91.2562118	81.39355284	96.19577577	104.6802632	119.0713232	117.2810244
1	T25	B_Test_1	No Distraction Test	8	147.6799965	144.7599648	152.1739062	141.9706158	123.6954076	149.2245286	132.5817097	131.2910232	112.2536566	124.2700862	118.8505592	149.9564911	133.7781467	111.8399149	93.73959228	83.7797653	98.22902766	106.9558006	120.9060579	119.1883462
1	T25	B_Test_1	No Distraction Test	8	148.5163129	144.727297	154.4327418	143.3095118	124.5529668	149.3540687	132.4476977	132.4881277	113.2097471	125.4619271	119.9049611	150.7860206	133.5698718	111.2750311	93.32314455	83.66151499	98.28635437	106.7556887	120.7274133	119.0164313
1	T25	B_Test_1	No Distraction Test	8	145.6637537	141.3532742	151.7907968	140.3093891	121.9820866	150.7273857	133.4852121	131.0244782	111.4017649	124.0234184	118.2135214	150.5876173	133.5929091	111.8363008	93.61438843	85.2239814	99.81292268	107.6770707	121.8754999	120.0286164
1	T25	B_Test_1	No Distraction Test	8	146.4015245	142.7247591	152.3815875	141.413272	122.6052882	148.2856161	132.2588105	131.193158	111.9278397	124.5381595	118.653657	150.1301431	133.4143988	111.0059567	92.85437866	83.96389107	98.68462739	106.859369	121.0532295	119.0912429
1	T25	B_Test_1	No Distraction Test	8	146.914746	144.2077016	152.2339977	142.5432441	124.1104701	145.9042563	129.4523438	130.5639255	112.3127413	124.264112	118.5091402	148.0103776	132.4492573	110.2969495	91.97680041	82.04697467	95.44037307	104.8656623	118.7013156	116.6843297
1	T25	B_Test_1	No Distraction Test	8	147.6368338	145.3505758	152.2078814	143.1028315	125.2073375	145.8055221	130.2898294	131.3837019	112.7477581	125.0992899	119.194245	147.7810618	132.801747	111.0610821	91.97851283	83.7075762	96.89337057	105.2783344	119.4778601	117.4240197
1	T25	B_Test_1	No Distraction Test	8	145.5539901	143.5331363	149.7026647	140.4859049	122.101499	143.168112	127.114298	129.3113757	110.7602296	123.163567	116.8735444	144.5610529	129.3223921	107.0222335	88.91375537	78.96166372	93.19722711	101.9816339	116.2438789	113.8721497
1	T25	B_Test_1	No Distraction Test	8	146.8427028	144.8566824	151.82968	142.7869621	124.9712055	146.4991685	128.9666584	130.9825139	112.7869938	124.6169445	119.0252903	146.6193615	131.3909687	109.4671758	91.25371608	82.00997414	95.57279262	104.0212803	117.9290638	116.0461069
1	T25	B_Test_1	No Distraction Test	8	145.8686003	144.3042196	150.7943567	142.3544693	124.6384898	141.8208117	128.0418586	130.40554	112.1258164	124.5209674	118.3206458	145.2175635	130.914751	109.354632	90.34115829	80.20908953	93.62282686	103.3577539	117.5442394	115.0490146
1	T25	B_Test_1	No Distraction Test	8	146.4924252	144.1918862	152.3752922	142.8751367	124.4784795	143.6459297	129.2158241	131.3309713	112.6332529	125.2025521	119.0826442	147.1497842	131.7084368	109.5465826	91.75517828	81.25940433	94.90463611	104.1373347	118.3458252	116.1775502
1	T25	B_Test_1	No Distraction Test	8	145.8894389	143.8036963	150.6402412	141.3809853	122.5301065	144.4504342	127.97172	129.3000359	110.5728822	122.8858593	116.7836766	146.0149658	130.5042666	107.8248912	89.54574399	79.64969152	93.73553103	102.6180672	116.8060855	114.6752496
1	T25	B_Test_1	No Distraction Test	8	144.322103	142.3904222	149.0321455	139.6008086	120.7838618	141.0858181	126.1340462	127.9651304	108.9498081	121.5279298	115.8882989	144.0565719	128.5352091	105.9569682	88.05624234	79.3092166	93.21512866	101.1106562	115.2172898	113.2410869
1	T25	B_Test_1	No Distraction Test	8	145.2824262	142.8740494	149.338812	139.7469517	121.6368846	143.6307487	126.6275126	128.3414354	109.6850485	121.9790014	115.9582069	144.547738	128.7439381	106.767186	88.5325162	78.5051509	91.92979156	101.3612931	115.4378519	113.3159247
1	T25	B_Test_1	No Distraction Test	8	147.1009744	145.2160642	151.9160729	143.06603	124.423751	145.9607483	129.2649075	130.7980898	112.5008872	124.6465894	118.8669906	147.1249133	132.1069611	109.8797593	91.58491945	82.24376943	95.72512082	104.3590424	118.3739605	116.4806629
1	T25	B_Test_1	No Distraction Test	8	148.3238014	146.1915961	153.992114	144.6380666	126.7151682	145.9995954	130.4635835	132.4581687	114.1207803	126.0695383	120.6232914	148.9457085	133.5311647	111.761811	93.49701599	83.39793285	97.68457241	105.7713503	119.5732354	117.7046766
1	T25	B_Test_1	No Distraction Test	8	146.4626554	143.4439768	152.4116451	142.2835811	123.6529705	146.1916024	129.9891854	130.7370084	112.6125429	124.466972	119.0422203	148.4190167	132.1861189	110.0111957	93.25383698	84.26114543	96.96903012	105.542414	119.2397485	117.4452129
1	T25	B_Test_1	No Distraction Test	8	146.6914823	142.6662433	153.7468632	142.6570958	124.036581	145.0275033	132.0796513	132.360515	113.0272725	125.7166018	120.0518106	150.2644732	133.7122677	111.7702518	94.62229249	85.37600247	98.82138203	106.860523	121.0761871	119.1572896
1	T25	B_Test_1	No Distraction Test	8	145.5186867	142.1626177	153.4485561	142.8702578	124.3702923	144.0647267	132.0624991	132.1842293	112.7356498	125.5221072	120.1182044	149.9672012	133.9385136	112.2104439	95.22694015	86.29399675	99.65150344	106.9279008	121.264765	119.3867361
1	T25	B_Test_1	No Distraction Test	8	148.9448696	144.78683	156.1845129	145.1437253	126.5193165	145.4556383	130.9129405	133.6477857	114.955676	126.8100299	121.8211473	150.0696351	133.5467083	111.5013021	93.78643764	84.35093902	97.34486685	106.3802707	119.9751938	118.5024859
1	T25	B_Test_1	No Distraction Test	8	148.9448696	144.78683	156.1845129	145.1437253	126.5193165	145.4556383	130.9129405	133.6477857	114.955676	126.8100299	121.8211473	150.0696351	133.5467083	111.5013021	93.78643764	84.35093902	97.34486685	106.3802707	119.9751938	118.5024859
1	T25	B_Test_1	No Distraction Test	8	148.4836394	144.7956801	153.9314781	143.4634038	124.7320013	143.307219	130.0662024	131.9845192	112.7518995	125.5783389	119.4911979	148.5519125	132.738066	110.9875875	92.15603072	83.10150452	96.71412872	104.8157822	119.224331	116.992443
1	T25	B_Test_1	No Distraction Test	8	148.4499384	144.8947707	155.3420456	144.8837686	126.8057489	145.3125749	131.4690201	133.7976966	114.8151684	127.3586597	121.4255217	149.4853635	133.4582193	112.1454217	93.48574543	83.51363959	97.32535452	106.0957438	120.4956817	118.3253367
1	T25	B_Test_1	No Distraction Test	8	146.6526247	143.1396581	151.8507085	141.3347353	123.4341301	144.7015954	129.5117065	130.4370662	111.312703	123.6811896	117.7611284	147.252223	131.0146512	109.4929403	90.59768466	81.42733986	95.91934295	103.7276068	118.0841412	116.1277666
1	T25	B_Test_1	No Distraction Test	8	146.0969951	141.8868181	152.3709328	140.9653264	122.4796005	147.8294114	131.1844476	131.085042	111.5799977	123.9245901	118.2372478	148.8734526	131.6686411	109.5680034	91.35326532	82.26834869	97.29507308	105.3521606	119.382624	117.5774454
1	T25	B_Test_1	No Distraction Test	8	141.4832947	136.0583734	149.6740743	137.0188735	118.0021946	147.0924998	129.9373944	128.0121972	107.7003573	120.3020613	114.8147955	148.0270486	129.9106586	107.3369118	89.43633009	80.97356814	96.45529077	103.7321501	117.8069891	116.2331296
1	T25	B_Test_1	No Distraction Test	8	141.9072876	137.2059067	149.7909208	137.9535066	119.144271	148.4833157	131.4299412	129.299678	109.2707639	121.7869485	116.1179211	148.4526751	131.1238407	108.8871638	90.88895321	82.94524514	97.77284865	105.1896897	119.5332699	117.7129888
1	T25	B_Test_1	No Distraction Test	8	147.0755942	145.9605522	153.0729795	144.4966836	126.0256851	147.787795	131.1527276	131.9894639	113.5688843	125.6939739	119.7385857	149.2905756	134.2098146	111.593571	93.76278696	82.70147051	96.6053696	106.1444499	120.1173353	117.9972372
1	T25	B_Test_1	No Distraction Test	8	145.3431524	143.7014708	149.6165245	140.296611	120.9584352	145.7958704	127.8591839	128.8607631	109.8139231	122.184294	116.3834519	145.666653	129.8167342	106.6390541	88.90251983	78.80533606	93.13870685	102.3191581	116.4922354	114.4621268
1	T25	B_Test_1	No Distraction Test	8	145.493224	143.9074508	150.1759748	141.1722018	123.4380693	144.8101971	128.0874202	129.046467	110.6582162	122.7806084	116.8208913	146.2529831	130.665428	108.5555316	90.48077903	80.46052111	94.85327866	102.6880481	116.8832243	114.8220191
1	T25	B_Test_1	No Distraction Test	8	147.9180715	146.6419397	152.6382215	144.1939122	125.9427503	145.4789776	129.8770262	131.8323437	113.6359349	125.9551668	119.5790021	147.4960826	132.7452025	110.5632654	92.10329247	81.37805053	95.30801232	104.9542988	119.1092437	116.6730639
1	T25	B_Test_1	No Distraction Test	8	147.6123494	145.8709807	152.2410225	142.9460481	124.8628615	145.854097	130.5421864	131.2411375	112.4047858	124.4539711	118.7049655	148.4197463	132.5998857	110.0558933	91.23563976	80.46888448	94.83817988	104.8259615	119.0749913	116.9181538
1	T25	B_Test_1	No Distraction Test	8	142.9538745	141.4753411	148.5808388	139.2925253	120.4418743	141.6556964	126.3061824	127.7604704	109.1677422	121.3885935	115.9612892	144.3701804	128.706488	105.9634911	89.04821729	79.02236582	93.40359368	101.5503995	115.5090559	113.5315135
1	T25	B_Test_1	No Distraction Test	8	144.4861334	143.1500567	149.6152377	140.6455245	121.7554937	144.101977	126.991972	128.6789597	110.2633129	122.2604347	116.5823011	144.9992746	129.7553824	106.6535586	89.02912149	78.46992687	92.85031478	102.0931925	116.0819585	113.8956854
1	T25	B_Test_1	No Distraction Test	8	144.3929139	143.5162812	150.510397	141.9580121	123.0703057	145.294439	129.1181588	129.7974533	111.2610575	123.3894784	117.8092609	146.8807022	131.9035276	108.7819948	91.09850807	81.53091854	95.67460888	104.3003174	118.3396951	116.3013938
1	T25	B_Test_1	No Distraction Test	8	143.5160873	141.7345428	148.6232479	139.2943856	120.5465696	141.6355904	127.2854648	128.3309216	108.9865693	121.817948	115.9403261	144.4636464	129.1009613	106.8085818	88.39885424	78.66919405	92.79549909	101.9255655	116.2804196	114.0712974
1	T25	B_Test_1	No Distraction Test	8	145.490022	143.8068154	150.5707209	141.0968541	122.7894839	145.4858668	129.5924609	129.7554834	110.9909851	122.9810574	117.6088392	147.3220031	131.5131365	109.0660393	91.55068255	81.98234477	95.62631753	104.1575949	118.3240878	116.3036393
1	T25	B_Test_1	No Distraction Test	8	143.7615981	141.8837473	149.322652	139.7218399	121.0366867	143.3041631	127.8293472	128.4619191	109.4929239	121.9233874	116.3523135	145.7319705	129.8169623	107.1314959	89.22348379	79.29601425	93.9462538	102.6106163	116.8846279	114.807295
1	T25	B_Test_1	No Distraction Test	8	145.5835488	144.1566445	150.2012632	140.9107149	122.3413644	145.1170085	129.6990678	129.7364236	110.9187878	122.9045017	117.479835	147.0756955	131.444751	108.8500232	90.9288649	81.19878843	95.7555498	104.368065	118.4592886	116.4499959
1	T25	B_Test_1	No Distraction Test	8	144.21606	142.8706271	149.1583755	139.9693392	120.9447373	143.3015103	127.3317802	128.4094713	109.3875397	121.8045029	116.189542	144.8724454	129.4854786	106.6874256	88.99975303	79.25654137	93.80595212	102.1315037	116.327406	114.2340749
1	T25	B_Test_1	No Distraction Test	8	144.6114916	142.7572382	149.3699995	139.7723389	121.0959875	143.868678	128.2037368	128.6536886	109.549495	121.9338303	116.3995636	145.7181352	129.9363039	107.3878124	89.87101443	80.91726374	94.89698632	102.9252699	117.0459374	115.2033051
1	T25	B_Test_1	No Distraction Test	8	145.4292669	144.6099424	149.7673174	141.0724589	123.0000718	146.6095888	129.1610883	129.2077641	110.4245066	122.4740982	116.9785265	146.9361489	131.5942299	109.1335985	90.37392026	81.06799738	95.28957737	103.9292629	117.9199667	116.0795422
1	T25	B_Test_1	No Distraction Test	8	145.6611707	144.8896613	150.7453173	142.1684242	122.9002493	146.4575762	129.8586039	129.9503098	111.0528338	123.5015376	117.5335044	147.7442767	132.5413965	109.3033755	91.4596503	81.31187618	95.61810539	104.3546372	118.7408683	116.6023094
1	T25	B_Test_1	No Distraction Test	8	147.3137969	146.9135006	150.6379284	142.623509	123.9504523	146.1206475	128.5008023	129.2652914	110.9459937	123.0747273	117.3567778	146.9180787	132.1291912	109.1611078	90.68176121	80.49667004	94.806599	103.4366745	117.5541915	115.5812271
1	T25	B_Test_1	No Distraction Test	8	146.3238039	145.1269784	150.051464	141.1009173	121.752604	144.8491419	128.5312077	129.2412539	109.8644449	122.6324249	116.6613494	146.3341574	130.8921281	107.7111856	89.17308561	79.70910932	94.16648433	102.6467729	117.2545772	115.1004972
1	T25	B_Test_1	No Distraction Test	8	146.1089845	144.9342517	151.644598	142.5922916	123.4661482	147.6392759	131.3303503	130.7768978	111.6569103	124.0391346	118.4755249	149.3726513	133.5777063	110.5068928	92.94862963	83.39419361	96.8527535	105.7224078	120.0033709	118.2068197
1	T25	B_Test_1	No Distraction Test	8	148.4379739	147.1777793	152.8291618	144.2120988	125.4116893	147.3081665	130.7438623	130.8959538	112.0770976	124.4065396	118.6144871	149.4781426	134.423757	111.6309641	92.53583911	82.61153208	96.53189491	105.0389052	119.5011887	117.4731748
1	T25	B_Test_1	No Distraction Test	8	146.2591177	144.40257	150.1963622	140.532797	122.0265697	145.3857088	128.7358018	129.1427936	109.6761259	122.1716895	116.3926351	146.6771645	130.6143191	108.0089832	89.01562053	79.73271978	94.28380077	102.6026387	117.1025326	115.0457589
1	T25	B_Test_1	No Distraction Test	8	145.4241281	143.0669993	150.5698356	140.7315135	122.0871122	144.7856169	129.2710663	129.2121192	110.1729532	122.4452288	116.8818141	147.4743401	131.5386365	109.0393739	90.93320385	80.95086045	94.85710654	103.4869164	117.9241666	116.0312526
1	T25	B_Test_1	No Distraction Test	8	145.1919605	144.2943711	147.9809232	139.2277508	120.19043	143.9899331	126.1420012	126.6706524	108.4494462	120.1080123	114.7308593	144.6590342	129.167967	105.8694215	87.90940618	77.67983299	92.65407605	101.2394816	115.1731558	113.2551815
1	T25	B_Test_1	No Distraction Test	8	146.2164575	144.5485777	150.8279138	141.1658923	122.0805695	145.5338842	128.5711157	129.4348927	110.5911187	122.5042496	117.2785648	146.8011337	130.3564423	107.1965105	88.91883225	80.38161909	95.07509456	103.2953107	117.1713776	115.7240845
1	T25	B_Test_1	No Distraction Test	8	149.539807	147.58388	153.9845175	144.2208774	124.9000012	148.5460091	130.1727012	131.8070105	112.8330243	124.8956595	119.7361507	149.3179062	132.8154245	109.3844199	91.30186687	81.3693601	95.45534942	104.6807997	118.6772071	117.2425827
1	T25	B_Test_1	No Distraction Test	8	150.2906183	149.796003	155.9803329	147.5772614	127.9842034	149.9596562	132.5777535	134.5028664	115.5585429	127.6708922	122.6926482	151.3263077	136.1185888	112.7206456	94.06609735	84.80905886	98.5468511	107.3054846	121.3300998	119.8584014
1	T25	B_Test_1	No Distraction Test	8	148.0885433	146.9003272	154.23044	145.3208435	126.454507	149.040825	130.6110069	133.2885241	114.6190838	126.7434882	121.2482938	148.9021857	133.2696389	110.2979841	91.9675614	83.6797702	97.96731984	105.4981313	119.3963599	117.7169612
1	T25	B_Test_1	No Distraction Test	8	149.7608291	148.687434	153.6439749	144.6239008	125.5034566	148.0368578	129.5757424	132.3145791	113.6828683	125.4215953	120.3445215	148.0330899	132.0601691	108.5475501	90.27328509	80.48792956	95.74354474	104.1278085	118.1822021	116.5250085
1	T25	B_Test_1	No Distraction Test	8	149.4832688	147.645611	153.603691	143.670261	124.1000113	146.7920341	128.9601943	131.7096791	112.1489307	124.7670902	119.0805354	148.0843674	131.4804486	107.8176244	89.13866712	79.22094061	94.54445853	103.0371951	117.5252584	115.6300381
1	T25	B_Test_1	No Distraction Test	8	149.4832688	147.645611	153.603691	143.670261	124.1000113	146.7920341	128.9601943	131.7096791	112.1489307	124.7670902	119.0805354	148.0843674	131.4804486	107.8176244	89.13866712	79.22094061	94.54445853	103.0371951	117.5252584	115.6300381
1	T25	B_Test_1	No Distraction Test	8	147.6832407	146.7302639	152.9976104	144.1143731	124.7027006	150.4642046	130.0616022	131.4962086	112.7846831	124.7034105	119.3010472	148.8139894	133.3277628	110.0154634	91.55428565	81.66018383	96.27749758	105.0033247	118.8621947	116.8715415
1	T25	B_Test_1	No Distraction Test	8	148.1766864	148.1274886	150.5502461	142.3724961	123.6192239	147.5082133	126.6618067	128.7156699	110.4648762	122.2943633	116.8113479	145.9996261	130.8259248	107.5993545	88.20178649	76.64580681	91.66785347	101.4511925	115.6649567	113.5504518
1	T25	B_Test_1	No Distraction Test	8	146.7396786	146.9442208	149.9048625	141.4987041	121.4112239	145.6180063	126.4322758	128.7935127	109.8572572	121.878493	116.7356737	145.1056972	129.4532718	104.7516721	86.29440198	75.17583351	90.60403504	101.0520746	115.1313612	113.229101
1	T25	B_Test_1	No Distraction Test	8	149.2053957	149.7753057	152.0969595	143.8610879	123.91364	147.1564669	125.9359085	130.3290687	111.959896	123.8503724	118.4535306	145.351439	129.7960281	105.3134662	86.35879736	75.00678492	89.87766261	100.5782753	114.8251693	112.8271387
1	T25	B_Test_1	No Distraction Test	8	146.9440589	147.0784252	148.1920964	139.7796366	119.9547018	144.2444006	123.3943201	126.9325556	108.6467669	120.4594923	114.6252407	142.1762789	126.6028003	102.0615946	82.81785529	71.0171634	86.83148425	98.05366558	112.3102013	109.9316114
1	T25	B_Test_1	No Distraction Test	8	145.5635239	145.2678272	147.5084242	138.6884948	119.0652935	142.5141513	123.3705261	126.5457796	107.7831551	119.8549792	114.2914684	142.0872836	126.301684	102.2309095	83.58985298	71.78699083	87.17958417	97.98543241	112.3020372	110.1146394
1	T25	B_Test_1	No Distraction Test	8	147.1921726	146.9780233	152.1542273	144.3706961	125.5221907	142.2770286	127.7745121	130.5719964	112.7116811	124.572948	119.0486931	146.436146	132.0208219	109.166808	91.08039502	81.31390916	94.74192007	103.493649	117.3507783	115.2631314
1	T25	B_Test_1	No Distraction Test	8	145.4945698	145.7057039	149.2009541	141.5591972	122.3305435	141.6503363	126.4877447	128.8039199	110.3663271	122.1883011	117.105678	143.8727921	129.4477068	106.1597296	89.1328324	79.17189672	92.45119786	101.6106301	115.519845	113.7278072
0	T25	B_Test_1	No Distraction Test	8	142.7010453	141.7725095	147.3970149	138.6506664	119.3871353	144.0975735	126.9855728	126.4832245	107.4279199	119.8482798	113.9895935	144.7325583	129.365496	106.1677807	87.92003541	77.88075181	92.98083479	101.3413856	115.7028996	113.7212603
1	T25	B_Test_1	No Distraction Test	8	146.0047767	143.3033269	149.1927039	139.1103183	121.1315015	146.0378478	125.0859107	128.0787758	109.2966348	121.4182671	115.8000932	142.6646792	126.2681482	104.000038	84.94609591	74.51055196	89.75961604	99.77151577	113.8597947	111.8667424
1	T25	B_Test_1	No Distraction Test	8	144.8081858	142.4166736	147.9606452	137.8126252	118.7498515	144.3848162	125.5854336	126.8093644	107.7217016	120.0944366	114.5028509	143.396796	126.7813759	103.4370461	85.3881679	75.68460866	90.83625984	100.0029241	114.2182278	112.4570547
1	T25	B_Test_1	No Distraction Test	8	144.9451526	141.7622348	148.8931339	138.1185434	118.9879905	144.1394546	126.7007675	127.5434143	107.9245898	120.637626	114.8602287	144.6056792	127.8091735	104.7929217	86.79862417	76.63730306	91.7485551	100.661214	115.1593121	113.1370983
1	T25	B_Test_1	No Distraction Test	8	146.6141054	143.6981945	151.0178777	140.6244899	120.8297405	145.5369611	128.9048465	129.5757388	110.4003899	122.5840618	117.0511258	146.9388663	130.4091939	106.7453713	89.81196817	80.94829039	95.20134491	103.2956426	117.3779468	115.6436766
1	T25	B_Test_1	No Distraction Test	8	146.9845397	144.4330305	151.2992251	141.3068218	122.1927749	147.5714001	130.3449525	129.8581149	110.6077315	122.9756944	117.4624978	148.3637415	132.1796225	108.9752193	91.4467713	81.92198036	96.35205077	104.45377	118.9292696	117.1284436
1	T25	B_Test_1	No Distraction Test	8	147.843021	144.8639169	151.1403246	140.7240935	121.6810367	146.786539	129.1557078	129.445741	110.5491168	122.5404511	117.0310017	147.2796179	130.4942016	107.218247	89.94935169	80.76768035	94.9409403	103.3470403	117.4595452	115.8172358
1	T25	B_Test_1	No Distraction Test	8	147.8272632	145.3052629	152.1851639	142.2808297	123.1779206	146.1657537	129.7249135	131.4212738	112.7656748	124.7541007	119.4675726	147.3694823	131.3563919	108.5387736	91.20135422	81.66887938	96.26959621	104.7382449	118.5719644	116.8727675
1	T25	B_Test_1	No Distraction Test	8	145.5836238	141.9095063	151.0381585	140.0028574	120.6337246	145.6296723	128.2425853	129.045533	109.8946528	122.374706	116.7007196	146.6744894	129.633567	106.5121981	88.90752963	79.68569682	94.22422566	102.7082864	116.8813383	115.0973817
1	T25	B_Test_1	No Distraction Test	8	145.1882552	142.0387222	151.3116616	140.6241758	121.362763	147.6860657	130.3119359	129.6042804	110.0188821	122.6367045	117.0193396	148.9112889	131.9654649	108.5687872	91.34672858	81.65149038	96.07997639	104.3581465	118.7286548	116.9979158
1	T25	B_Test_1	No Distraction Test	8	143.4599724	139.8925716	149.1045551	138.2596813	119.2741494	148.1270658	129.0135226	127.4170274	108.0645871	120.3676224	114.7500861	147.2658635	130.4064919	107.4402954	89.39229207	80.37601251	95.1037469	103.1349433	117.2407939	115.5879498
1	T25	B_Test_1	No Distraction Test	8	146.5599627	143.2568511	151.6835894	141.0536878	122.0939512	148.9862287	131.8076117	130.0296174	110.7427115	123.1035554	117.4501868	149.6418307	133.015609	110.3199073	92.50281245	83.74622853	97.72216035	105.8633218	120.253634	118.456035
1	T25	B_Test_1	No Distraction Test	8	146.2140753	142.4444578	150.598839	139.3648701	120.3135684	146.6793144	129.182721	128.7133258	109.365469	122.1245874	116.3070808	147.6573499	130.4118339	107.434489	90.06586876	80.56021163	94.73740029	103.5115136	117.9245249	116.0083124
1	T25	B_Test_1	No Distraction Test	8	145.2273463	141.861419	150.2989466	139.6477467	120.6133454	146.8384087	128.967314	128.5807096	109.4168679	121.8540612	116.2814747	147.4927927	130.7772489	107.938893	90.39123435	80.40376537	94.6006509	103.5288453	117.6892621	115.9680998
1	T25	B_Test_1	No Distraction Test	8	141.3305976	137.4856581	148.6054001	137.0612935	117.5067163	146.1925117	128.9126736	126.1020175	106.2817448	118.7196367	113.5406143	147.8081973	130.4149203	107.2853175	89.6690364	80.69296088	95.78407369	103.0206118	117.236294	115.7445736
1	T25	B_Test_1	No Distraction Test	8	144.3906422	140.3345108	150.7568946	139.5189572	121.0428555	148.505813	130.0369917	128.9812785	109.4407018	121.9874538	116.6406975	148.1738898	131.2680192	108.9633993	90.99244668	80.99640212	95.45190054	104.1556494	118.5014694	116.8550505
1	T25	B_Test_1	No Distraction Test	8	143.3033941	139.6964085	149.9985166	138.9969244	119.901611	146.4430416	129.0269447	128.487157	109.0851082	121.7239314	116.238398	147.2331943	130.378422	107.5269555	89.53264064	80.04355684	94.8242741	103.5785598	117.7727856	115.870855
1	T25	B_Test_1	No Distraction Test	8	143.7042635	140.4848772	149.7807175	139.0294998	119.8634453	148.1924613	131.0610736	128.7196047	108.6977675	121.5328527	115.9786122	148.676491	131.9658593	109.0616497	91.33669955	82.5791159	97.42453588	104.9630675	119.3565555	117.6893586
1	T25	B_Test_1	No Distraction Test	8	142.3568353	138.3848076	148.2148307	136.4438403	117.0384987	145.214485	127.6382405	125.7684038	105.6763402	118.4047195	112.8510433	146.686754	128.7768071	105.3349434	87.51506946	79.09322797	93.54632846	101.5480956	115.798818	114.0895873
1	T25	B_Test_1	No Distraction Test	8	143.2117406	138.0826203	152.6467563	140.2567901	121.0688041	149.1743204	131.5123501	130.3423934	110.3151213	122.7687692	117.7765963	150.1673982	132.2871993	109.8058774	92.66982469	84.31898156	98.51404209	105.7049509	119.651765	118.386287
1	T25	B_Test_1	No Distraction Test	8	143.7382608	138.3823773	152.0821746	139.4520453	120.3987871	149.8318706	133.1627677	129.8272278	109.7102948	122.631479	117.0212171	151.6544461	133.5291728	111.1130585	93.28249182	85.67160508	99.90214917	107.0745377	121.4839496	119.9200376
1	T25	B_Test_1	No Distraction Test	8	143.4997616	138.6882311	152.361275	140.4817129	121.6712118	149.9639921	133.1829842	130.0392927	110.3209192	122.83292	117.4306003	152.0942741	134.7553278	112.3865701	94.60960303	85.59262133	99.68110916	107.6006098	121.6843256	120.0144357
1	T25	B_Test_1	No Distraction Test	8	142.6884075	137.5828282	150.6137352	138.3106475	119.7301255	148.5186998	131.7116012	128.3194495	108.2357156	121.1547228	115.4364379	150.6352165	132.8798144	110.8142545	92.62987721	83.75034731	97.67968407	105.8713299	120.0965531	118.3263414
1	T25	B_Test_1	No Distraction Test	8	143.3687983	138.718696	152.0187166	140.0334701	120.4289317	149.8574096	130.8602201	129.3922346	109.4658211	122.0564468	116.8239124	149.9378924	132.2319741	109.1239948	92.06292285	84.16484258	97.95025027	105.1861205	119.0750521	117.7681087
1	T25	B_Test_1	No Distraction Test	8	144.2669065	139.2362823	153.0468133	140.4167132	120.6852336	150.8509144	132.2731763	130.0590386	110.6234238	123.182295	117.9327498	151.6560254	133.2452617	110.1295949	94.39759846	86.13425127	99.84650744	107.2354931	121.1370259	119.607153
1	T25	B_Test_1	No Distraction Test	8	142.9656783	139.7762852	151.5065913	141.3023103	122.0177412	149.3080191	131.7771602	129.8039002	110.0353473	123.0269905	117.3239699	150.2516738	134.2183454	111.6685968	93.73311751	85.47912733	98.36965701	105.988914	120.5270743	118.894645
1	T25	B_Test_1	No Distraction Test	8	145.0238369	141.4008279	153.9540058	143.6377104	125.4970757	151.6102321	135.1437099	132.3096507	113.1977671	125.9673359	120.0413983	153.3770911	137.6732658	116.2267621	98.38251099	90.97707036	103.3475392	110.1028481	124.2476668	122.3329961
1	T25	B_Test_1	No Distraction Test	8	147.6110046	143.2351695	154.554853	143.2974287	124.192373	149.8578118	132.8065902	131.9909223	112.4230772	125.1041838	119.6152947	151.9181968	135.2001608	112.9022262	94.7155782	86.23858618	99.62608482	107.4482275	121.4192668	119.8762767
1	T25	B_Test_1	No Distraction Test	8	147.6110046	143.2351695	154.554853	143.2974287	124.192373	149.8578118	132.8065902	131.9909223	112.4230772	125.1041838	119.6152947	151.9181968	135.2001608	112.9022262	94.7155782	86.23858618	99.62608482	107.4482275	121.4192668	119.8762767
1	T25	B_Test_1	No Distraction Test	8	146.2174763	141.8031556	155.4956581	143.907065	124.2775512	149.071931	133.8315454	132.8291027	113.202717	125.8532514	120.5081621	152.9275339	135.5850005	112.8250289	95.61665282	87.14484225	100.6663384	108.2182853	122.4940469	121.0100339
1	T25	B_Test_1	No Distraction Test	8	147.3634442	142.8914463	155.8500861	144.3794323	124.5379671	150.4386286	133.5566011	132.8204906	113.3692312	125.6605223	120.5523471	153.0777977	136.0127252	113.0910169	94.90926666	86.14750082	99.58828051	108.0981246	122.1551851	120.6036834
1	T25	B_Test_1	No Distraction Test	8	143.1986031	138.9722437	150.5653067	139.1486462	118.8272011	146.0205132	129.9706491	128.5395195	107.9455944	121.3250446	115.2065734	148.4134746	131.5214496	108.1118134	88.77364202	79.81334213	94.3627244	103.3564542	118.4871756	116.1522914
1	T25	B_Test_1	No Distraction Test	8	141.9906051	137.2910897	147.777693	135.083869	114.848399	150.1470848	126.3162613	124.9986183	104.4937681	116.7722666	111.5506954	145.9223671	126.6752203	102.3198418	84.29224631	75.37971928	91.70807703	99.40755743	113.6568268	112.2802919
1	T25	B_Test_1	No Distraction Test	8	140.2199549	135.3735082	144.8468872	132.1924853	112.8936607	148.1440617	124.4434345	121.5186804	101.1730202	113.8335003	108.2281906	144.4411782	125.6482314	101.9245365	83.0395764	73.97681408	89.52397856	97.78014873	112.1848013	110.5715423
1	T25	B_Test_1	No Distraction Test	8	147.0457302	144.0579507	153.7122838	143.2709905	124.2485033	149.2698405	131.1883636	132.2913404	112.5705889	125.2791829	119.6955662	149.5102858	133.0353628	110.0629499	91.9492243	83.15482244	97.26314923	105.3080381	119.6175332	117.9320519
1	T25	B_Test_1	No Distraction Test	8	143.4337727	140.9807541	149.1243308	139.096362	120.152208	146.1442263	126.317399	127.6403638	108.8723641	120.8440153	115.4145476	144.6877311	128.3337668	105.2922793	87.80499738	78.47711519	93.21579422	101.2625462	114.9866754	113.4282428
1	T25	B_Test_1	No Distraction Test	8	145.9649183	143.8096161	150.1633168	140.3105144	121.3845998	146.3853476	127.7237206	129.2328994	109.8818363	122.3672306	116.849013	145.9195616	129.5190244	106.4727795	88.86679912	79.2158486	93.64570079	101.9994109	116.2484868	114.6739466
1	T25	B_Test_1	No Distraction Test	8	146.8617453	144.148472	151.3282227	141.0221749	121.8570885	148.1323308	128.3675258	129.7196583	110.7415772	122.9503915	117.2749843	146.9990997	130.3140382	107.0092084	88.57376584	79.05973175	93.39815677	102.969672	116.9606743	115.0796521
1	T25	B_Test_1	No Distraction Test	8	147.665849	145.3056738	153.320607	143.4775753	124.4504274	149.14999	131.2264894	132.6880081	113.4862445	125.7148774	120.463554	149.0374098	133.0995238	110.1972473	92.51061448	83.28684326	98.03423135	105.8277537	119.9720209	118.27545
1	T25	B_Test_1	No Distraction Test	8	147.939502	146.1085399	152.7509404	143.4852945	124.6936207	147.9524439	130.2652162	131.807651	113.4477062	125.4658904	119.815014	148.1287659	132.5164308	109.7411975	91.68951934	82.13764013	95.88699903	105.363358	119.4407648	117.3565005
1	T25	B_Test_1	No Distraction Test	8	147.21823	144.9797027	150.7150572	140.8843848	121.6374135	147.392921	127.0743805	129.6593534	111.3891192	123.1248346	117.758923	145.0878446	128.5229956	104.9199071	88.00706408	78.6511868	93.36775875	102.0758795	115.9765559	114.2609326
1	T25	B_Test_1	No Distraction Test	8	146.5146756	144.7606535	150.3215803	140.9408354	121.968582	147.2113581	127.7226642	129.7211562	110.8093625	123.0001292	117.4108118	145.3680269	129.4571905	106.1615699	88.38428763	79.23010507	94.23590962	102.2995802	116.5030892	114.6269174
1	T25	B_Test_1	No Distraction Test	8	143.7918989	141.1457636	149.0787878	138.7303621	119.6233821	146.2699278	128.0943388	127.904574	108.6288114	120.6618807	115.5436388	146.2263716	129.5106688	106.3230742	88.96918852	80.1595951	94.40595422	102.4248923	116.4266698	115.0497394
1	T25	B_Test_1	No Distraction Test	8	144.6282579	142.6336256	149.0095728	139.4439881	120.1937701	145.1812562	127.3857507	127.7082661	109.0043552	121.2882751	115.4048836	145.5563092	129.5150561	106.3359214	89.28313427	78.92811824	93.56414682	102.0190367	116.2128033	114.2658606
1	T25	B_Test_1	No Distraction Test	8	142.2782084	140.5160371	146.3570539	136.720332	117.8365541	144.8424392	124.9831014	124.9140651	106.0409114	118.1976456	112.4251745	143.2550455	126.7624471	103.5436183	86.15461471	77.05183575	92.17898844	99.15725915	113.3963243	111.6849595
1	T25	B_Test_1	No Distraction Test	8	143.1048897	141.5178377	146.3381907	137.1575508	118.8326686	144.769758	124.0430591	125.1639655	107.062121	118.6679498	113.171719	142.1236929	126.2283461	103.4594725	85.5961436	75.46403272	90.78488084	99.07796304	112.8741408	111.0991877
1	T25	B_Test_1	No Distraction Test	8	144.0385765	141.7343794	148.2058084	138.2976719	119.7265923	144.6281536	125.8828492	126.4339557	107.5991629	119.4985748	114.0938483	144.715494	128.2169155	105.0824466	87.13460059	76.81251823	91.7750623	100.2505772	114.4565124	112.6632514
1	T25	B_Test_1	No Distraction Test	8	142.444643	139.3476049	147.2559766	136.6135196	117.5426553	144.6501301	125.7031379	125.4249223	106.5151811	118.5961993	113.164976	144.1672624	127.0335565	103.7708002	86.81234917	77.38357501	92.10601153	100.1255727	114.2659408	112.6594969
1	T25	B_Test_1	No Distraction Test	8	144.5143549	142.8885227	149.8682417	140.4286593	121.0138891	148.0058405	128.0402749	128.4494843	110.0441767	121.5679858	116.6521818	146.3757462	130.2070701	106.6347936	89.357783	80.3256621	95.06570276	102.9269171	116.8336063	115.368515
1	T25	B_Test_1	No Distraction Test	8	146.128704	144.8837355	151.1868693	141.8402222	122.2759946	146.1316404	127.8590451	129.6347166	110.9895007	122.8548296	117.8203098	146.6496653	130.4962295	106.761307	89.29256693	79.58958756	94.12661226	102.7610735	116.694959	115.134444
1	T25	B_Test_1	No Distraction Test	8	149.8244476	148.4406719	155.7548528	146.4576513	126.61339	149.2310288	132.4140076	134.4719705	115.5195411	127.7321489	122.371534	150.8878597	134.9044142	111.2865456	93.84126296	84.36582628	98.68587062	107.0186547	121.1485238	119.4248795
1	T25	B_Test_1	No Distraction Test	8	144.1613791	142.3316258	149.1479963	139.7944236	120.7471582	145.8900214	128.6999651	128.3993196	109.4196073	121.7106059	116.0415341	146.4817877	130.8870426	107.9058588	89.81970308	79.421147	94.40863577	103.1926827	117.5381764	115.4700264
1	T25	B_Test_1	No Distraction Test	8	144.7470196	142.2110988	150.9998692	141.1707359	121.9093765	148.9182419	131.441198	129.9315982	110.778749	123.206093	117.5779346	149.0120007	133.1045794	110.1713018	92.53642948	83.22973883	97.71744234	105.706001	120.1470652	118.3202719
1	T25	B_Test_1	No Distraction Test	8	145.5838772	142.9197673	149.7282438	139.4461582	120.4887399	146.1505176	127.4160266	128.0452401	108.8390849	120.9916992	115.6781559	145.9770102	129.3141837	106.2805983	88.24158046	78.00307711	93.45606421	101.4820231	115.6527845	114.0568286
1	T25	B_Test_1	No Distraction Test	8	144.8806908	142.814378	151.5738887	142.1952112	123.3655502	148.0673925	130.9000609	130.1123982	111.0326403	123.2345422	117.838381	149.0792784	133.6839964	110.9655128	92.67403017	84.0427643	98.16822591	105.2349358	119.5366463	117.850273
1	T25	B_Test_1	No Distraction Test	8	146.1514577	145.3641298	148.7559871	140.1997378	121.7325457	145.9386893	125.871501	127.7486248	109.8845545	121.5706113	115.8520237	144.2421939	128.810477	105.6546602	87.62740799	75.66835267	91.0221095	101.2949084	115.0662959	112.9933736
1	T25	B_Test_1	No Distraction Test	8	149.5296995	148.2633469	153.4219431	144.262323	124.922782	148.647268	128.9725766	131.782284	113.2012013	125.6426997	120.0334731	148.2261122	132.1677376	108.4224603	91.08135459	80.16996659	95.13847021	103.9233169	118.2500485	116.3614199
1	T25	B_Test_1	No Distraction Test	8	145.6730508	144.217484	147.7316442	138.4482147	119.354589	144.7526975	125.1557795	126.6499124	108.6917537	120.1795896	114.7558429	143.5657905	127.4686257	104.1996639	86.8158282	75.61540837	90.47372928	100.3023387	113.9955492	112.0851554
1	T25	B_Test_1	No Distraction Test	8	144.6247739	143.9120156	147.7139582	139.3264937	121.166538	145.3305136	126.2217996	127.5032393	109.7742163	121.4038592	115.6908055	143.8161643	128.64456	105.8797427	88.07743975	75.84600046	90.8823223	101.5140773	115.4849239	113.2575516
1	T25	B_Test_1	No Distraction Test	8	145.2291674	144.1802223	148.501046	139.5544489	120.6458139	144.8753089	125.1884961	127.5916945	109.1001545	121.238994	115.5809434	143.4470391	127.5619433	104.2358647	86.31178589	76.49301718	91.89417105	99.92178485	114.0828748	112.2118466
1	T25	B_Test_1	No Distraction Test	8	146.2546762	145.3936096	150.2284153	141.2063451	121.371965	147.8150454	127.4982391	129.1095672	110.7629058	122.6639241	117.1661173	145.9886693	129.7566774	105.6452974	88.28847548	79.58985815	94.36965077	102.4757337	116.2962265	114.6085215
1	T25	B_Test_1	No Distraction Test	8	143.9794071	144.5408555	146.3483029	138.7746943	119.425427	143.7250858	122.4597686	125.8069481	107.7040996	119.6513103	113.6924624	140.5337414	125.4281463	101.2680285	83.07932977	72.14468644	88.5521173	97.26778524	111.3337761	109.2562608
1	T25	B_Test_1	No Distraction Test	8	143.3371181	143.3129709	145.3362879	137.2166943	118.2120149	142.2831101	122.5462357	124.2958666	106.1789504	118.2545933	112.2064918	140.8612229	125.6792324	101.9281514	83.77508507	73.14886439	88.91106346	97.46328429	111.7764373	109.3972443
1	T25	B_Test_1	No Distraction Test	8	142.418556	142.1272164	145.5784285	137.0656876	117.8489065	141.5800396	123.4835305	125.1583337	106.7784642	118.9446361	113.2849584	141.3650627	125.8554302	102.1863263	84.27055485	74.46674822	89.97598702	98.38370541	112.7087553	110.5849081
1	T25	B_Test_1	No Distraction Test	8	145.5976052	145.578516	147.9953432	140.4331619	121.9173043	144.286792	122.6094437	127.4597134	110.1240176	121.350192	115.4592322	140.2078778	125.6049231	102.4232805	83.91310588	71.82575845	87.70272053	97.71499324	111.7286683	109.2923701
1	T25	B_Test_1	No Distraction Test	8	144.9046887	144.574089	146.2523581	138.1849019	119.3228553	142.3712037	121.3192271	125.7667368	108.0083181	119.4937527	113.7209528	139.0839004	124.0953279	100.67801	82.187852	69.26289966	84.73446903	96.43381414	110.4036699	108.0919384
1	T25	B_Test_1	No Distraction Test	8	144.1487623	144.0638875	148.005095	139.8534523	120.5861363	143.9379917	124.2034826	127.3975903	109.1810242	120.9467491	115.3432584	141.9653941	126.7300026	102.9830556	85.99689917	74.57764792	89.89542484	99.05350508	113.2254841	111.1166642
1	T25	B_Test_1	No Distraction Test	8	142.7337239	142.3676906	145.549528	137.5687937	118.8550444	141.4900582	123.1633987	125.3811361	107.0978351	118.8331394	112.9516904	140.1014945	125.4643455	102.4667132	83.94833562	72.85248429	88.05651231	97.75500577	112.0574138	109.6968036
1	T25	B_Test_1	No Distraction Test	8	142.0635549	142.4756208	144.7824433	137.4357135	118.9865844	140.5175989	120.1038429	124.2052823	106.6062253	118.0085993	111.9133141	137.7844993	123.3428825	100.4172173	81.60474639	69.91600398	85.12554443	95.23280329	109.0639295	106.6520597
1	T25	B_Test_1	No Distraction Test	8	142.5208774	141.8936654	146.3460141	137.8607446	118.9258029	142.7586457	123.3315628	125.6827811	107.009939	119.0790486	113.404973	140.9912883	125.6682714	102.3501221	83.62365283	72.57455397	87.94188845	97.79324598	112.1783866	110.0703071
1	T25	B_Test_1	No Distraction Test	8	145.0540558	144.9272787	148.9081276	140.7838205	121.7504196	141.8809411	125.1859065	128.2507128	109.8804886	121.7647602	116.2265628	143.1403796	128.2663211	104.8887189	87.11449535	74.31694563	88.96104503	100.1428121	114.2275273	111.9840728
1	T25	B_Test_1	No Distraction Test	8	145.9261166	145.1589265	150.4949616	141.7391215	122.1751377	142.1668294	125.0915335	128.8677728	110.0194371	121.9034429	116.9012329	143.689718	127.9113832	104.0372519	86.23098073	75.24412923	90.30508327	99.44455146	113.6345643	112.0083873
1	T25	B_Test_1	No Distraction Test	8	145.390551	145.7442211	149.8737269	142.2748765	122.6510087	144.1707305	126.0762819	129.0734841	110.9413188	122.434797	117.3170777	144.3264094	129.5673448	105.3029489	88.1306676	76.27937377	90.80816711	101.1380391	114.9151537	113.1295812
1	T25	B_Test_1	No Distraction Test	8	143.7804308	143.8787924	148.1563676	140.2709252	121.1632925	141.1638656	124.6379658	127.2589347	108.9413599	120.6136546	115.6191213	142.7221712	128.0387666	104.5871233	86.76979197	75.69052582	90.63123266	99.69970014	113.6072723	111.8966252
1	T25	B_Test_1	No Distraction Test	8	142.9775322	142.9639945	147.5920807	139.4784167	120.6094332	142.022968	125.199298	127.0904968	108.6002704	120.4310072	114.8963838	142.8651623	127.860117	104.6066784	87.21400752	75.67565165	90.49189522	99.7134686	113.8809905	111.8123641
1	T25	B_Test_1	No Distraction Test	8	143.993602	143.3933281	148.3671557	139.6888437	120.4287759	141.3154581	125.8980146	128.153349	109.1492517	121.329366	115.9714719	143.2303867	127.8539228	104.3411353	86.73193831	75.3618677	90.28843528	100.0836292	114.526525	112.6214631
1	T25	B_Test_1	No Distraction Test	8	145.070536	144.1595724	148.2177889	139.1724937	120.0955175	141.3383245	124.2826179	126.9885591	108.4649715	120.4261034	115.0392629	142.6548888	126.8516926	103.4738553	85.86147926	74.59818617	89.62785578	99.08645653	113.1507401	111.2284436
1	T25	B_Test_1	No Distraction Test	8	145.4160102	145.4309987	148.5953697	140.9566392	121.9947555	142.4267693	124.6759375	127.3585869	110.1500919	121.0543875	116.0480797	142.8959159	128.1592786	104.9688878	87.23327875	76.07551813	90.62346921	100.2731171	113.8235904	112.0610234
1	T25	B_Test_1	No Distraction Test	8	140.3698914	139.6300966	140.2309129	130.7774372	111.1581429	141.7980162	115.6664801	118.0645041	99.73020234	111.4918593	106.0501615	135.7330899	118.8262699	93.98349718	76.21907975	61.46726094	78.16268903	90.39490456	104.5344454	102.3737805
1	T25	B_Test_1	No Distraction Test	8	140.6802598	140.1148982	142.4168986	133.2699023	113.8922092	143.5619565	117.8631906	120.4344459	102.1582787	113.8427638	108.4687839	137.8678906	121.3888395	96.87664126	78.97900495	65.30032714	81.45673533	92.59915634	106.6336529	104.5858483
1	T25	B_Test_1	No Distraction Test	8	140.812238	139.989804	141.5370482	132.4462917	113.3885013	143.2656971	117.6491274	119.6249969	101.4459185	112.9777679	107.3457246	137.2130578	121.0121443	96.87103036	79.05413603	64.47506585	80.00213842	92.4394655	106.4305452	104.2057046
1	T25	B_Test_1	No Distraction Test	8	142.2868058	140.8564394	142.5254152	132.7602942	113.9609647	142.8702474	117.5031029	120.3054643	102.3846242	113.6107262	108.1140473	137.7398628	120.5556746	96.55230627	78.32132086	64.03838113	80.55985849	92.29117785	106.0947661	104.0238509
1	T25	B_Test_1	No Distraction Test	8	143.6450215	142.664511	145.0331227	135.6345507	116.2146906	145.6432087	120.1479244	122.2879807	104.1574331	115.9091483	109.9958039	140.643161	123.6917991	99.04972644	81.4284594	67.9739024	82.71692468	94.76769812	108.987534	106.6724
1	T25	B_Test_1	No Distraction Test	8	145.8988915	145.9900558	147.2143603	138.9044048	119.581634	146.2446268	122.4373155	125.2463332	108.0756984	119.2728983	113.6378732	142.0304037	126.160654	101.4709986	84.47449387	70.91638383	86.06145131	97.73769115	111.7246902	109.3431755
1	T25	B_Test_1	No Distraction Test	8	144.8301792	143.7430063	145.9556752	136.6613745	117.6636502	145.8872124	119.9621504	123.2109544	105.8981052	117.0157906	111.2182318	140.3035186	123.4297699	98.90169975	81.55976175	66.37233564	81.96112571	94.84125959	108.7713496	106.3177047
1	T25	B_Test_1	No Distraction Test	8	142.5853011	142.370728	143.0592682	134.2742954	115.3742648	142.6974367	117.9630508	121.3438643	103.6295317	115.1221669	109.6350238	137.5776614	121.2552895	96.90625638	79.54100159	66.16663377	80.70347477	93.05209254	106.9175127	104.8573602
1	T25	B_Test_1	No Distraction Test	8	142.9311192	143.3825203	142.7593489	134.7706334	116.3509092	142.5557939	117.3525702	121.6709594	104.5853295	115.4182993	110.1171788	136.4556073	120.8206136	96.7753761	79.22770799	65.05694726	80.2198666	92.96663447	106.3279277	104.2853359
1	T25	B_Test_1	No Distraction Test	8	142.3493602	143.6974317	142.4342562	135.0412771	116.095586	140.6459644	116.7437822	121.2879288	104.2597518	115.0803825	109.8369134	136.1465068	120.8974127	96.1893532	78.99998211	64.3384385	79.99623037	92.5031069	105.8731029	103.7958168
1	T25	B_Test_1	No Distraction Test	8	142.6674126	142.8447273	144.7925093	136.3986605	116.8718311	142.1461765	120.0518484	123.1344994	105.4269874	116.5380139	111.4333671	139.4505344	123.7153008	99.19636042	82.14461958	69.29971428	83.54629215	95.4113661	109.059478	107.0594272
1	T25	B_Test_1	No Distraction Test	8	143.0226628	143.7986892	143.1617434	135.394651	116.0252637	143.3329494	119.0718151	121.5426745	104.0333235	115.265506	109.8207471	138.6224116	123.0379621	98.24813009	80.9392729	68.0425515	82.78999482	94.16784563	108.0029105	105.9321693
1	T25	B_Test_1	No Distraction Test	8	140.5652293	140.1640283	143.4793563	134.6306561	114.7889835	143.3926497	120.7251093	122.2989021	103.3723876	115.2546457	110.1474926	139.4955483	123.3452513	98.37772716	80.92546986	66.72841155	82.81058008	94.89472662	109.2532653	107.4255881
1	T25	B_Test_1	No Distraction Test	8	139.0749009	139.0949776	140.2850133	131.7176481	112.2037125	142.1113558	117.8626693	119.2933454	100.7554937	112.5565702	107.1039953	136.7897358	120.5575599	95.60101022	77.57483645	62.23044495	78.47285907	92.20051117	106.5411831	104.3704554
1	T25	B_Test_1	No Distraction Test	8	138.462611	138.6893962	140.3837798	132.0947256	112.4974721	142.3876249	119.3318697	119.6360799	100.5530238	112.4989448	107.4259059	137.6375375	122.0408935	97.32428803	79.07044642	65.65868391	81.74735897	93.45188722	107.796063	106.0764977
1	T25	B_Test_1	No Distraction Test	8	139.7031229	139.5590824	141.5056338	132.7370735	113.5412609	143.0777114	118.7888782	119.8763327	101.540174	113.0303649	107.7558271	138.1614845	121.7996141	96.98715498	78.76491472	64.06452903	80.51549913	93.31734015	107.3549727	105.4141602
1	T25	B_Test_1	No Distraction Test	8	140.5448616	140.5168506	142.7066707	134.0098158	114.2474238	144.8118652	120.6816005	121.3354004	102.5851536	114.3588329	109.1374626	139.5610092	123.2304816	98.06418525	79.9224518	66.03512783	82.50115411	94.91026891	109.2080382	107.3807458
1	T25	B_Test_1	No Distraction Test	8	140.8264785	140.4756779	141.8904245	133.1070515	113.6014657	142.49307	118.0936422	120.1544104	101.5419423	113.2619596	107.8983789	137.1935623	120.8345683	96.00955898	77.50281913	63.58048397	80.04623545	92.16740809	106.5388173	104.6379323
1	T25	B_Test_1	No Distraction Test	8	140.5839445	140.8520581	141.8220986	133.6070612	113.4256987	141.2307528	118.3329952	120.1924494	102.0483387	113.8726591	108.1439827	137.5281771	121.6157571	96.30964194	78.7285859	63.4794877	79.17974594	92.82536247	107.3314499	105.11625
1	T25	B_Test_1	No Distraction Test	8	140.7707801	140.5400089	142.1384362	133.3635376	113.3581882	143.0712985	119.721612	120.536109	102.3350741	113.9491492	108.5337922	139.072532	122.7974658	97.61402361	79.48446216	64.88098006	81.12132187	94.27824938	108.6741723	106.4705116
1	T25	B_Test_1	No Distraction Test	8	140.2966223	139.4822374	142.057508	132.6968007	113.29589	145.373941	120.1309885	120.5421895	101.770138	113.8198214	108.182598	139.3092062	122.5058335	97.92474884	80.14756161	65.99883758	81.9543646	94.3518309	108.6839959	106.6221535
1	T25	B_Test_1	No Distraction Test	8	140.1491408	139.9183354	141.4888124	132.7389328	112.9095304	142.4403227	119.4405748	120.638707	101.8300946	113.8813525	108.3940213	138.1227504	121.9934694	97.14335981	79.29609223	64.24417528	80.12900237	93.63467939	108.2136865	106.0088816
1	T25	B_Test_1	No Distraction Test	8	141.3075613	141.112069	142.7171174	133.7830143	114.2652859	144.0864521	119.3802797	120.9519361	102.1800036	114.0216774	108.581285	138.5402021	122.1167257	97.31117462	78.96822819	64.86743282	81.11030987	93.23160782	107.7642658	105.7665896
1	T25	B_Test_1	No Distraction Test	8	140.378371	140.4584802	141.7315456	133.1690241	113.3783121	142.13374	118.9316522	120.2943842	102.026159	113.6723529	108.128314	137.9557491	121.8503046	96.92927504	78.886281	63.80346305	80.20603023	93.68123671	107.9004596	105.6747334
1	T25	B_Test_1	No Distraction Test	8	140.886268	141.2541526	142.6843697	134.1674532	115.0628491	145.2379967	120.1850543	121.4662081	103.6230057	114.9720953	109.6690736	139.2670011	122.8491369	98.09324706	80.41888054	65.87200252	82.04074937	94.98904177	109.1283699	107.0846697
1	T25	B_Test_1	No Distraction Test	8	142.3700127	143.3435051	142.9844735	135.0971243	114.9534742	143.4850882	120.405791	121.299295	103.3750382	115.1339872	109.3908635	140.0513356	124.5193151	98.96278729	81.08823856	65.67720499	81.5305101	95.43059843	109.7954138	107.2681591
1	T25	B_Test_1	No Distraction Test	8	139.9648886	140.7119747	140.2615843	132.1876362	112.3749385	142.9087651	118.5646794	119.3937631	100.9533701	112.7701151	107.1452242	137.4275727	121.5991768	96.40392274	78.32473618	63.31458593	79.82230819	93.00662793	107.4519666	105.2643609
1	T25	B_Test_1	No Distraction Test	8	141.4021132	140.6778781	141.9182593	132.8059218	114.0008162	143.5162042	119.1904124	120.0835815	102.2870255	113.4738058	108.0343464	138.3827286	122.0740897	98.18725027	79.78416044	65.38173821	81.86473555	94.15030591	108.1522703	106.0099583
1	T25	B_Test_1	No Distraction Test	8	143.5791951	142.7340487	143.7172947	134.4207635	115.2766324	143.5721454	120.1116993	122.2551615	104.1589452	115.647875	110.190575	138.8850877	122.1730956	97.96812003	79.98325867	66.56302363	82.93894379	94.81794275	108.9099791	106.9864715
1	T25	B_Test_1	No Distraction Test	8	144.4244144	144.1032129	146.7952774	138.3785143	118.8048703	143.9301313	122.0838985	125.6489088	106.9339548	118.7801963	112.9097787	140.2140564	124.7947675	100.5682202	82.33261709	69.22532969	85.17067162	96.28049423	110.7504152	108.5097646
1	T25	B_Test_1	No Distraction Test	8	147.832713	147.6808956	149.9957541	141.5961993	121.2794073	146.413742	124.9207496	128.1654695	109.7458858	121.4471208	115.9351474	144.0097128	128.320835	103.264953	85.0441256	73.1578878	88.22400163	99.2935746	113.6837916	111.709432
1	T25	B_Test_1	No Distraction Test	8	147.5299646	146.9313858	148.263303	139.731807	120.3755229	146.0780555	123.4924391	126.8724551	108.5944422	120.2541757	114.559325	142.034191	126.3025159	102.0223071	83.28775875	69.85060662	86.159266	97.69230351	112.1108114	109.8995595
1	T25	B_Test_1	No Distraction Test	8	144.3828502	144.7284685	145.751801	138.2807799	119.615298	144.1959042	122.3114886	125.2113095	107.1602461	118.9663096	112.9873281	140.1175816	125.4580594	101.8714975	83.49376631	70.28501547	87.03692702	96.93005818	111.4029999	109.0276006
1	T25	B_Test_1	No Distraction Test	8	144.3088871	145.2089229	146.3244619	139.1006172	120.0337829	141.8320181	121.7668354	126.160461	108.2412589	120.241686	114.2118009	139.5038421	125.0354768	101.1303144	82.94201553	70.08814246	85.8741638	96.64928902	111.1555142	108.583412
1	T25	B_Test_1	No Distraction Test	8	142.7423868	142.244244	145.1144053	136.7411007	118.1336435	142.3228639	121.8091615	123.8459677	105.8536921	117.1994795	111.6823628	140.1152728	124.6410975	101.2503697	82.42316794	70.44491361	86.72687434	96.62524693	110.612169	108.52144
1	T25	B_Test_1	No Distraction Test	8	143.6559588	142.5028126	146.4429284	137.4180639	118.1086945	143.3068221	122.595836	124.9488964	106.4944093	118.0219803	112.3851429	141.0751959	125.2369284	101.4242442	82.40140663	70.22109747	87.25286529	96.85938153	111.1219637	108.9654615
1	T25	B_Test_1	No Distraction Test	8	143.1975617	143.0395348	144.3051381	136.0583492	117.141164	144.1204482	121.3287839	123.5918677	105.5736969	116.9061707	111.2963784	139.0407599	123.5898864	99.91884141	81.23320197	69.47448565	86.01141557	95.91024639	110.038304	107.8612923
1	T25	B_Test_1	No Distraction Test	8	141.9743664	140.6479498	145.5435812	136.24696	117.1122695	142.9814361	122.2263294	124.3763236	105.9639756	117.9119923	112.0577775	140.5506223	124.5230497	100.8711997	82.99551971	71.12627662	87.63618899	96.83542451	111.2138935	108.9141359
1	T25	B_Test_1	No Distraction Test	8	143.7800839	143.3695068	146.4661386	137.9956779	118.5184303	145.4139545	122.5361746	125.5219292	106.9801204	118.7524733	113.0181139	140.4427693	124.9660329	100.9640472	83.03504295	70.99720476	87.39338051	96.85536088	111.1628579	109.0048644
1	T25	B_Test_1	No Distraction Test	8	142.5539528	141.9075829	145.0744143	136.4758994	117.1653409	143.6047865	120.9718609	123.828762	105.8069983	117.3410633	111.7196892	139.1618446	123.4732713	99.39609373	81.58895034	69.19677895	85.99312926	95.49140158	109.8088568	107.7440761
1	T25	B_Test_1	No Distraction Test	8	141.1088489	139.8945778	144.5246022	135.6605104	116.3672019	142.5619432	121.9290554	123.4986038	104.9542735	116.4356873	111.199279	139.5315077	124.068586	100.4378941	82.027557	71.34470335	87.73682142	96.06358161	110.3240327	108.5679908
1	T25	B_Test_1	No Distraction Test	8	141.9153573	141.4755602	145.2525875	136.7584533	117.8380634	143.7556258	122.4790677	124.265269	105.799024	117.187852	112.1756859	140.4023043	124.8993392	101.3299806	82.51435391	70.52600749	86.93017186	96.94450175	110.964543	109.2620147
1	T25	B_Test_1	No Distraction Test	8	144.5963835	144.928583	146.4402633	138.7601209	119.5584796	143.3308357	122.2463295	125.6986646	107.3917466	119.2224176	113.3639233	140.2498565	125.348686	101.3513482	82.87387492	70.62044211	86.84953897	96.58633723	111.0394307	108.7533612
1	T25	B_Test_1	No Distraction Test	8	144.2261618	143.4362994	146.8510246	138.315176	119.5031295	142.6145165	122.2380323	125.4135662	107.4618952	118.8824129	113.4071618	140.5070399	125.0167338	101.6188479	83.46866832	71.2347471	87.18945699	97.10155988	111.1501906	109.1010042
1	T25	B_Test_1	No Distraction Test	8	142.2006075	141.9816011	144.2303127	136.0994753	117.2371981	143.0837975	122.4212424	123.5977508	105.5502538	116.8234431	111.3248023	140.1213872	124.8271135	101.1180073	83.13820173	71.51358019	87.28183068	97.19879475	111.0093394	108.9671557
1	T25	B_Test_1	No Distraction Test	8	141.2721399	141.0800001	144.6814281	136.3047399	117.1558964	142.1322765	120.407271	123.2055218	105.0866154	116.7309837	111.0526474	139.1775194	123.5289465	99.70072919	80.84835302	68.93887734	84.86933752	95.08574618	109.2325688	107.0688651
1	T25	B_Test_1	No Distraction Test	8	141.3494378	139.5667053	145.8843444	135.9732182	116.409016	145.2953402	122.9319224	123.8441331	104.9844283	116.5686991	111.3800485	141.874878	125.2142745	101.2709214	82.78197825	70.84433966	86.58767505	97.33365466	111.3364691	109.497964
1	T25	B_Test_1	No Distraction Test	8	145.1494384	143.5916414	149.7083327	140.2008972	120.8339246	144.3795616	124.1942474	128.1087755	109.4014348	121.5286628	115.8538179	142.7213589	126.5100637	102.8934077	84.75418606	72.48468466	88.50975044	98.56514758	113.0606487	110.9382585
1	T25	B_Test_1	No Distraction Test	8	142.795407	141.6003705	145.9335661	136.8115396	117.4678776	142.36355	122.5089997	124.549467	106.4386083	117.8974834	112.3510789	140.6458656	124.611905	100.6971508	82.68510096	71.2432794	87.01198607	97.28910971	111.2875129	109.1809573
1	T25	B_Test_1	No Distraction Test	8	142.8243455	141.6042409	145.7120594	136.4558042	117.1048333	141.0320506	120.9605615	124.4022588	105.8731557	117.7032443	112.0685714	139.1779963	122.9754667	99.0326392	80.61798614	68.54586431	85.03870027	95.36665495	109.6628198	107.5742607
1	T25	B_Test_1	No Distraction Test	8	141.0925174	140.5842773	144.1340825	135.4971238	116.2599795	142.7616679	122.3051202	123.075715	104.7318213	116.1963018	110.8815428	140.2414863	124.7553753	100.9058064	83.23099937	72.64738481	88.41477734	97.02064931	111.1032789	109.2225063
1	T25	B_Test_1	No Distraction Test	8	143.0812835	142.1212323	148.7057212	139.9104049	121.3093119	144.7177812	126.5512259	127.4056012	109.2787445	121.3102426	115.3292754	144.7425586	129.5254116	106.6862984	89.05008068	77.30796414	92.35218389	101.4078583	115.8367335	113.422589
1	T25	B_Test_1	No Distraction Test	8	143.0547063	141.664576	148.6616095	139.3900868	120.4691571	144.8304678	126.6929687	127.1530358	108.947134	120.3923109	114.9650253	144.8333161	128.9419249	105.9457287	88.43914821	76.31369484	91.18917529	101.576484	115.4231463	113.4661234
1	T25	B_Test_1	No Distraction Test	8	142.5775324	141.3629586	147.6490268	138.7333384	119.710839	143.8011397	127.2675821	126.9991542	107.8702551	119.8786283	114.3310502	144.81887	129.47695	106.473656	88.79504775	77.56308327	92.19689354	101.3737037	115.7570999	113.707772
1	T25	B_Test_1	No Distraction Test	8	142.8753415	141.5561927	146.5795397	137.4519337	119.2065013	142.4465301	125.1824396	126.0276579	107.4355805	118.9811445	113.5617326	142.5981635	126.853268	104.1635903	86.35945018	74.88316486	89.80322653	99.54850098	113.6773761	111.5879276
1	T25	B_Test_1	No Distraction Test	8	144.0710272	143.8348238	148.8798018	140.5168422	121.7838353	145.7984571	127.3251717	127.7194293	109.639416	121.4365569	115.8892757	145.5623476	130.2603621	107.2418822	89.43372692	77.88083735	92.93768396	102.4209376	116.4717069	114.4429068
1	T25	B_Test_1	No Distraction Test	8	145.590345	143.4953259	150.4022569	140.7489416	122.2199552	143.992039	127.4948618	128.6315315	110.1653745	121.9165608	116.4633514	145.9114731	129.7543005	107.1158971	88.89490537	78.55789919	93.09097451	102.0883639	116.087506	114.3439274
1	T25	B_Test_1	No Distraction Test	8	142.7829733	140.5070117	147.5057897	137.6606367	119.2690502	145.710176	128.0701742	127.1842055	108.2956043	120.0053657	114.4541266	145.0288329	128.9403279	106.6579413	89.34250365	78.79227701	93.26243617	102.1060309	116.2868595	114.3099972
1	T25	B_Test_1	No Distraction Test	8	145.013581	143.6714874	149.2950711	140.2840589	121.3852863	143.8451717	126.1312019	128.0171161	109.3304815	121.2396622	115.9016537	144.3027869	128.5781781	105.578846	88.53689122	78.37518525	92.87024503	100.8695686	114.7720447	113.2305205
1	T25	B_Test_1	No Distraction Test	8	140.0732265	137.2861098	146.6475944	136.2030828	117.3941629	145.1858897	126.4512083	125.917655	106.3989758	118.7371537	113.0944841	143.9423834	127.3673504	104.309926	86.57296183	76.6818108	91.97066637	100.1348344	114.7618422	112.8208955
1	T25	B_Test_1	No Distraction Test	8	141.8634214	138.1834048	146.5589188	135.3858388	116.0369998	146.4456122	126.3540263	125.4377933	105.5601118	118.0688539	112.2622225	143.7478708	126.4046638	103.1419369	86.06293597	76.20768258	91.99519895	99.92148633	114.4450207	112.599243
1	T25	B_Test_1	No Distraction Test	8	140.3068989	137.4930714	146.2458039	135.89259	117.0923961	145.2161422	126.135293	125.0787709	105.8217557	117.783281	112.2461276	143.7857302	127.1630791	104.3908622	86.43050124	76.66876716	91.98703872	100.1564851	114.2826885	112.5227339
1	T25	B_Test_1	No Distraction Test	8	140.4877329	137.0125122	145.5815244	134.8560039	116.1590425	144.9949509	125.3425516	124.8955956	105.7329424	117.891328	111.8609728	142.340651	125.5570171	102.7963847	85.58777317	75.42843947	90.71637375	99.39008372	113.6922596	111.5978764
1	T25	B_Test_1	No Distraction Test	8	141.7339209	139.3276555	148.1402909	138.1300229	119.0811509	145.8728214	127.8471456	127.4010498	108.4415078	120.3510371	114.8518049	145.2203187	128.8223079	105.8664322	88.75913366	78.43076424	92.94585889	102.1657432	116.4282974	114.478555
1	T25	B_Test_1	No Distraction Test	8	139.3515202	136.0372225	144.9824564	134.1230434	115.0929375	144.1402787	125.1678145	123.8137113	104.7077147	116.3762997	111.1801644	142.769752	125.7146399	102.5891692	85.39482029	75.69684698	91.15578967	99.38653149	113.3954586	111.7688267
1	T25	B_Test_1	No Distraction Test	8	140.1552318	137.0812791	145.2471934	134.5360672	115.8544423	144.1035415	125.5438439	124.6247155	105.6015369	117.2337333	111.9039898	142.6681689	125.4549141	102.6874838	85.4899275	75.51175937	90.97256179	99.82890393	113.6851722	112.0599242
1	T25	B_Test_1	No Distraction Test	8	139.6875814	136.7491312	145.8952817	135.2712682	116.2425845	144.5713686	127.209912	124.7759273	105.36751	117.4664271	111.9210385	144.8785034	128.0518059	105.1777821	87.74791149	78.63174636	93.28264847	101.1873102	115.4397643	113.5679277
1	T25	B_Test_1	No Distraction Test	8	140.2850372	137.7785959	146.147754	135.9154174	116.378444	145.6578087	127.6269035	125.1967834	106.1814817	118.1923337	112.705207	145.0735228	128.4910043	105.4546088	88.74213249	79.53324706	94.3141857	102.0637688	116.1059704	114.3779607
1	T25	B_Test_1	No Distraction Test	8	142.1242964	139.2752558	148.3170562	137.7808602	118.9172682	145.2517757	128.0863093	126.66768	107.9813985	119.9297603	114.4148414	146.5324796	129.7979889	106.9242459	90.25974795	79.46926962	94.49973467	102.8869021	116.8886877	114.959254
1	T25	B_Test_1	No Distraction Test	8	142.2898212	139.9637125	149.8127535	140.0080461	121.1921603	146.5234942	129.3596852	128.3920655	109.2332838	121.216613	116.0491623	147.2864928	131.4341949	108.7520843	91.85168702	82.32962596	96.59617441	103.8164177	117.8238721	116.2929644
1	T25	B_Test_1	No Distraction Test	8	142.9506309	140.0742567	149.8299657	139.6028823	121.2206334	144.8162984	127.081398	128.4931273	109.8508314	121.9159584	116.2796081	144.9952614	128.861318	106.4302257	89.08005373	78.45498411	92.97750475	101.9950561	116.0791245	114.074695
1	T25	B_Test_1	No Distraction Test	8	145.9772007	142.8231397	153.0008974	142.8212911	124.3949631	145.4172779	129.7160683	131.4789839	112.9425124	124.5911474	119.5706924	147.5578483	131.5998914	109.5814689	92.3809297	82.73756259	96.73990455	104.7058543	118.4929673	117.015602
1	T25	B_Test_1	No Distraction Test	8	141.2426013	137.2539748	146.5555182	135.3888333	116.4606921	139.9707111	125.2683332	124.5310494	105.5734841	117.3952609	111.9319696	143.3711514	126.3906046	103.8305245	85.93758273	76.93963942	91.05710229	99.5543278	113.6541158	111.765107
1	T25	B_Test_1	No Distraction Test	8	141.8458279	136.8547972	149.8862249	137.9681888	119.4635129	146.9714508	129.839527	127.9153341	108.4492295	120.5774298	115.2466303	147.923163	130.6135589	108.429705	90.96465139	82.46905611	96.8441792	103.9455248	118.0986211	116.496528
1	T25	B_Test_1	No Distraction Test	8	146.0657954	144.0966522	152.2394099	142.4870991	122.7809172	149.0218543	131.8405972	130.8552508	111.4569908	124.1066918	118.1248295	150.0194927	133.7924059	110.5454654	93.0806969	83.06366637	97.7632095	105.9058681	120.4055458	118.3909222
1	T25	B_Test_1	No Distraction Test	8	143.9612448	141.0072476	149.203883	138.7416857	119.6715472	148.8624804	130.3837914	128.4513687	109.031731	121.1976483	115.3196001	147.4526879	130.8451331	108.1510874	90.82933514	81.27158959	96.02943413	104.1976319	118.435519	116.5509874
1	T25	B_Test_1	No Distraction Test	8	145.7364917	142.8578221	149.8494587	139.6990307	121.0648076	147.0668098	128.7031323	129.0977792	110.2933114	122.4963506	116.6953008	145.970575	129.9126699	107.3271412	90.03201966	79.68291796	94.55410675	103.329168	117.4928383	115.4997863
1	T25	B_Test_1	No Distraction Test	8	145.473757	141.8443798	149.1496366	138.3304738	119.3982445	145.2421651	127.0089126	127.0637766	107.9512557	120.0810208	114.3244907	145.1921043	128.7004825	105.9220417	87.18656207	77.53957533	93.25300895	101.4192645	115.3530292	113.4468166
1	T25	B_Test_1	No Distraction Test	8	146.1988573	142.4524264	152.0113784	140.9108859	121.4571742	145.9470607	126.7771568	129.3984933	109.9307975	122.2651222	116.3502913	145.7500683	128.5944104	105.5844012	86.4827157	76.23989386	92.26390024	100.4854015	115.0090516	112.9173031
1	T25	B_Test_1	No Distraction Test	8	146.1988573	142.4524264	152.0113784	140.9108859	121.4571742	145.9470607	126.7771568	129.3984933	109.9307975	122.2651222	116.3502913	145.7500683	128.5944104	105.5844012	86.4827157	76.23989386	92.26390024	100.4854015	115.0090516	112.9173031
1	T25	B_Test_1	No Distraction Test	8	145.3525886	141.2293769	153.5970933	142.4673033	122.8110691	149.6358494	131.207507	131.9692456	111.2956626	124.2876204	118.3548034	148.8265913	132.128676	109.4241286	89.47535494	80.55569744	96.32739703	103.9290682	119.0168516	117.0636431
1	T25	B_Test_1	No Distraction Test	8	143.9429336	139.4422036	150.1232312	138.4058814	118.8696796	149.3979076	128.0501572	128.4098841	107.8839671	120.5105048	114.9081755	145.874529	128.3396178	105.1261678	86.62105549	77.73248654	93.60043277	100.7909923	115.6188818	114.0297506
1	T25	B_Test_1	No Distraction Test	8	141.1566163	137.2990539	143.8226862	132.2621105	113.1359743	145.8912755	122.6473363	122.0586129	102.6548224	114.2329979	109.4856302	140.7252017	122.9394901	99.68372957	81.88517089	72.3443667	89.43459046	96.46997351	110.3538799	109.1606664
1	T25	B_Test_1	No Distraction Test	8	142.9207727	138.3705374	144.4422974	132.2587631	112.5972818	146.9312616	124.0515802	122.5790747	103.4362966	115.4730025	109.8713147	142.133525	123.6846217	99.91871673	81.89157253	71.95873764	88.67781733	98.26835717	112.413844	110.5892767
1	T25	B_Test_1	No Distraction Test	8	140.0513332	136.7986017	141.3018832	129.5688267	108.749882	146.4343695	122.8721576	120.3131444	99.92895879	112.698471	106.976785	140.610073	122.0298132	96.95216684	80.0142862	71.71298673	88.89151621	95.95463223	110.6718205	108.9471863
1	T25	B_Test_1	No Distraction Test	8	141.8344949	136.8131923	143.8460941	130.703322	110.7539421	147.7543498	124.5330777	122.4243428	101.6984425	114.4304169	108.9323204	142.5895775	123.252736	99.15156446	81.48510228	72.02462406	89.56407549	97.3406828	112.0638856	110.4422824
1	T25	B_Test_1	No Distraction Test	8	142.8631984	138.9954435	145.9510282	134.0671422	114.1194356	148.9417579	127.1857218	125.1191418	104.2594577	117.1121204	111.5665387	144.5597115	126.4289136	102.4941358	84.6450256	74.29556544	91.36116383	99.65994369	114.6858934	112.8901907
1	T25	B_Test_1	No Distraction Test	8	144.7040186	141.8097047	151.4345887	140.8631745	121.0653807	147.4590735	130.0758991	129.9380363	110.509344	122.8106169	117.1775792	148.2938265	131.6075974	108.3675354	91.10429734	81.44948137	95.6507546	104.1223282	118.4554169	116.5599028
1	T25	B_Test_1	No Distraction Test	8	143.7688308	140.881619	150.4450548	139.989775	120.7552994	147.9849753	129.2605546	129.4603751	110.3476983	122.2526832	116.9530055	147.1228634	130.5307058	107.5612491	90.10601624	79.91820669	94.79535236	103.6323335	117.6582153	115.9342741
1	T25	B_Test_1	No Distraction Test	8	143.7208073	140.9007088	148.9517968	138.4602072	119.1565028	146.9342904	128.3403934	127.943916	108.470804	120.6815607	115.3952755	146.0135611	129.3605996	106.1755068	88.85731801	78.49015021	94.1732096	102.3393288	116.6695107	114.9689922
1	T25	B_Test_1	No Distraction Test	8	144.059755	141.5689344	149.1949066	139.0047259	119.9351984	146.1663502	128.9714471	128.3505212	108.7835421	121.1521011	115.5885235	146.361264	129.9158162	107.0594691	89.34949619	80.00861291	94.49427991	102.5979605	117.0971846	115.2585776
1	T25	B_Test_1	No Distraction Test	8	143.6192552	141.3116374	147.5093779	137.5752871	118.7338532	145.2839296	127.3942117	126.5954182	107.7374845	119.5481218	114.0309471	144.844431	128.5340799	105.6281728	88.12917837	78.19858202	93.11241767	101.8435517	115.7143728	113.9680536
1	T25	B_Test_1	No Distraction Test	8	144.514354	143.031735	149.4226341	139.9977033	120.8186909	147.619414	127.9206964	128.9109677	110.1800319	121.8383027	116.5225518	145.4153591	129.1459059	105.4954204	88.62800169	77.46411338	92.66973666	102.1614381	116.2304559	114.4131143
1	T25	B_Test_1	No Distraction Test	8	144.126941	141.8158786	149.1860691	139.1240118	120.1089869	145.5402198	129.1192059	129.1509287	109.2238423	121.7462998	116.2546977	145.9136014	129.6292968	106.9836021	88.97076784	79.03563979	93.90177238	102.6102912	117.1406974	115.3033331
1	T25	B_Test_1	No Distraction Test	8	142.7154698	140.7984814	146.4162092	136.7439936	117.8072791	144.5503354	126.5300421	126.0551123	107.5553219	119.0898619	113.9723624	143.8908233	127.6129346	104.7437218	87.34367251	77.2669027	92.25062346	101.4993793	115.0990987	113.4659261
1	T25	B_Test_1	No Distraction Test	8	145.3261929	142.4000272	149.9074194	139.3930414	120.514997	146.3021223	128.5925751	129.1729174	110.0707094	122.044623	116.295356	145.8854799	129.1395705	106.2974463	88.9993805	78.54155024	93.92433931	102.6537866	116.842029	114.7696733
1	T25	B_Test_1	No Distraction Test	8	142.0567067	136.9115818	149.406717	136.665113	116.9493132	150.8471827	130.7479418	127.4255207	106.9815981	119.4142298	114.2645314	148.8428834	130.258744	106.9933786	89.85797507	81.74853309	97.32049363	104.0895261	118.3315944	117.0578505
1	T25	B_Test_1	No Distraction Test	8	143.7860447	138.6568286	153.5361967	141.0810412	121.2042752	150.6602413	132.2687456	130.9424643	111.0380674	123.1870687	118.2830647	151.4232209	133.3382944	109.9813532	92.59632362	84.08712427	98.11064327	106.2868726	120.2875469	118.9745891
1	T25	B_Test_1	No Distraction Test	8	141.8903425	137.7166365	149.2895994	137.3479225	117.7471617	149.1839691	129.4162492	127.3363678	107.2072985	119.7909673	114.3947041	147.8368353	129.986028	106.6608915	89.25517807	80.19398071	95.78542528	103.0230369	117.3449588	115.7975817
1	T25	B_Test_1	No Distraction Test	8	141.1988711	136.5108417	147.9210501	135.680808	116.3893142	148.1795469	129.2183398	126.4274551	106.2826082	118.7934606	113.2901328	147.1164456	129.126893	106.0904053	88.08498325	79.5121292	95.02400285	102.7893782	117.1691767	115.5636899
1	T25	B_Test_1	No Distraction Test	8	140.875211	136.1286076	148.5766934	136.0469336	116.1270427	148.9941407	128.8887141	127.0723605	106.3892688	119.2238731	113.7193165	147.0338267	128.5900515	104.8859035	88.00425592	79.07703119	94.52264453	101.8891807	116.4453643	114.8451515
1	T25	B_Test_1	No Distraction Test	8	140.8694057	135.8976014	148.145829	135.6541135	115.786818	148.3808795	130.8055619	127.6843062	106.8937219	119.9393658	114.3213788	147.8257811	129.9178016	106.8862419	89.47656962	81.79064785	97.08092699	104.1371925	118.8169349	117.1439509
1	T25	B_Test_1	No Distraction Test	8	140.8951265	135.7464871	148.8747482	136.2173552	116.7517092	149.8458584	130.8055413	127.3574744	106.4521447	119.5087711	114.0068114	148.4677237	130.063368	107.1608715	89.72101578	81.32136524	96.34813554	103.8735284	118.5189642	117.0220597
1	T25	B_Test_1	No Distraction Test	8	139.6862654	134.0088949	146.5740727	133.4484884	114.5995911	147.7261632	128.877325	124.9029454	104.5239672	117.0178886	111.251526	146.4754572	127.6749929	105.2234692	87.98706359	80.60737157	95.25145502	101.9971689	116.2900941	114.7550691
1	T25	B_Test_1	No Distraction Test	8	138.1058691	133.5190788	147.6188114	135.366102	115.7410594	147.3276587	130.4059464	126.3200023	106.1251166	118.7894186	113.2429165	148.3399806	130.2425631	106.8975964	90.46619281	82.61081023	96.97145833	103.9612534	118.5081179	116.7884381
1	T25	B_Test_1	No Distraction Test	8	141.8575393	135.4655604	151.5688761	137.9167642	118.3991177	152.152559	134.9085627	129.2191109	108.1189299	120.873	115.9005079	153.0508742	134.1923276	111.3602995	94.62433562	87.63273444	101.9274903	107.7414886	122.3078956	121.1391009
1	T25	B_Test_1	No Distraction Test	8	140.7948262	134.8085735	149.6402256	136.1189625	116.4989448	149.5802359	131.0125128	127.4698924	106.4005551	119.2773634	114.0517662	149.4964516	130.3835649	107.4072214	89.78900883	82.87768873	98.48375993	104.0115234	118.4649945	117.2253156
1	T25	B_Test_1	No Distraction Test	8	139.9117812	133.739268	147.4802124	133.7376742	113.8611569	150.3908426	129.5776775	125.4466966	104.2466192	117.115506	111.8249368	147.8773858	128.4743433	104.8245527	87.4808895	80.3067679	96.00275521	102.347997	116.7669999	115.5578472
1	T25	B_Test_1	No Distraction Test	8	142.1723754	141.1121212	144.216817	134.9657299	116.1193391	144.1812778	121.3691515	123.3872285	105.2546854	116.7821154	111.4351958	139.1490667	122.7815564	99.24945061	81.78411986	70.44418917	86.45813899	96.18751001	110.1255439	108.3612604
1	T25	B_Test_1	No Distraction Test	8	141.7372527	141.6918844	144.3873224	135.8365728	116.1293359	142.6512667	122.1648932	123.9535504	105.1981811	117.0054962	111.841252	139.9301013	124.1558902	99.93517205	82.93330205	71.01693731	86.52386513	96.54099978	110.7754012	108.8917455
1	T25	B_Test_1	No Distraction Test	8	141.7961366	141.3580689	144.7291025	136.0124433	116.7503794	142.7299438	122.1789632	123.9720654	105.5555163	117.3675695	111.8951668	140.342175	124.5861484	100.7481234	83.40880521	71.59558973	86.63244445	96.73556523	111.0272534	109.0050338
1	T25	B_Test_1	No Distraction Test	8	143.2308913	142.0249951	145.0161895	135.6431666	116.4883774	142.8258261	121.8825027	123.9291532	105.2798592	117.0082955	111.564571	139.998128	123.6852421	100.0109616	82.3106884	70.49850076	86.79385816	96.28056468	110.5181046	108.548799
1	T25	B_Test_1	No Distraction Test	8	142.3249544	142.2112575	144.7168183	136.1761135	116.9844513	143.1667264	123.1646575	124.6222485	106.2547828	117.8464283	112.6704541	140.5512098	124.8092505	101.0302465	84.33590862	72.50653249	87.60293029	97.79828501	111.9379806	110.0768625
1	T25	B_Test_1	No Distraction Test	8	144.1492595	143.8965789	147.7481743	138.6121407	118.6301895	145.0869498	125.4996638	127.161206	107.848802	120.1439623	114.5752685	143.5600237	126.9476541	102.3884545	85.13852544	74.22158256	89.57611348	99.30153762	113.8688609	111.8192789
1	T25	B_Test_1	No Distraction Test	8	144.9517913	144.2475261	147.4350241	138.268979	119.1493381	146.572219	125.4042757	126.0540286	107.9465171	119.596035	113.8402571	144.0466765	127.663543	103.9305407	86.74324726	74.13642883	90.1273826	100.13497	114.3174088	112.1327862
1	T25	B_Test_1	No Distraction Test	8	145.7780036	145.2449776	148.2768184	139.6280923	120.4682652	145.180104	125.3469596	127.4398383	109.2691724	120.845699	115.309366	143.5348408	127.801709	104.0075654	86.49581995	74.2423612	90.00032392	99.98132257	114.284543	112.1016547
1	T25	B_Test_1	No Distraction Test	8	145.875669	145.5022378	150.3265082	141.8562411	122.0313488	146.3865343	125.8970542	129.3573644	110.9743737	122.9043788	117.0839814	144.023211	128.5130618	104.3133387	86.23318336	74.35061322	90.06679014	100.6165375	114.7831574	112.5986411
1	T25	B_Test_1	No Distraction Test	8	144.4578077	143.1206991	149.2589447	140.2396185	120.9953133	140.8624798	124.1027644	128.0202863	109.7654649	121.7353438	116.1451608	142.292237	126.8737796	103.6231242	86.17147315	75.00447377	89.78319444	99.06442377	113.2852663	111.1918701
1	T25	B_Test_1	No Distraction Test	8	146.0898035	145.4300332	151.0726331	142.8449889	124.4170811	145.4079694	126.8509568	130.4359855	112.5212435	124.1967042	118.5298958	144.5587425	129.8350258	107.2560156	89.48864716	79.0122784	92.56265837	102.107699	116.175607	113.9056173
1	T25	B_Test_1	No Distraction Test	8	143.1576128	141.8662785	147.1116417	137.9306584	118.9026998	142.2519275	123.5119913	126.2669187	108.009851	119.7760201	114.1598944	141.5445853	125.5689546	102.3181215	85.18250729	73.97619917	89.03147818	98.50129609	112.4584188	110.3398516
1	T25	B_Test_1	No Distraction Test	8	141.3586215	139.6767692	145.7881665	136.1271776	116.8860285	142.575482	123.6091449	124.7907543	105.7612706	117.8504564	112.4898989	141.5101608	125.3532648	102.2570594	85.11033537	74.14096253	89.30976159	98.1228395	112.2988736	110.3808836
1	T25	B_Test_1	No Distraction Test	8	142.4382021	140.7387136	147.1902411	137.5645708	118.5515259	143.3224679	123.4968742	125.9334843	107.4812511	118.9285118	113.8255571	141.7768492	125.4839296	102.1782386	84.68610982	73.78321073	89.07311583	98.36959604	112.2892364	110.4546177
1	T25	B_Test_1	No Distraction Test	8	142.6691182	141.3354906	147.0741335	138.1559503	119.3087721	143.3010623	124.8803716	126.7911316	108.0222497	119.8966601	114.0282032	142.0017074	126.6083532	103.6251885	85.15306696	74.87830203	89.98287614	99.13826149	113.5229435	111.2362491
1	T25	B_Test_1	No Distraction Test	8	140.8331719	140.1597624	145.134066	136.6454443	117.8021717	141.744651	123.3304495	124.7668737	106.4918315	117.9983201	112.5842251	140.7570401	125.5996289	102.6332078	85.16296947	74.17967338	88.97527447	98.10893212	112.0956624	110.0799271
1	T25	B_Test_1	No Distraction Test	8	139.6521868	138.1880884	144.9880175	135.3985193	116.6450082	142.5114283	123.4651628	124.3027785	105.8230606	117.4171719	111.9432682	141.4754487	125.1450998	102.2056401	85.04127794	74.79296825	89.9676798	98.2129907	111.9749795	110.1378181
1	T25	B_Test_1	No Distraction Test	8	141.2453186	139.5389693	146.457198	137.038565	118.2553265	142.2408171	125.5264987	125.5645334	107.0804259	118.5510178	113.5083218	143.350339	127.7541514	105.1549722	87.95067739	78.21403414	92.46356771	100.5838019	114.3833967	112.5826145
1	T25	B_Test_1	No Distraction Test	8	142.4291416	142.2624282	146.7447966	138.5855918	119.4073369	139.3702082	123.9127227	126.443885	108.2236313	119.7242406	114.711657	141.7085628	126.9874278	103.8855142	86.73893855	75.73043797	90.1749085	99.22575883	112.983572	111.096712
1	T25	B_Test_1	No Distraction Test	8	142.5975736	143.2027565	146.9654452	139.6713076	121.0527657	141.6249821	125.0953818	126.9088673	108.8388018	120.0420809	115.0275587	142.3958481	128.3855091	105.4446838	87.62283549	76.44559331	91.02719422	100.298595	114.0102085	112.1262147
1	T25	B_Test_1	No Distraction Test	8	143.4792792	143.6876294	147.5977531	139.5826155	120.13323	141.4849005	125.0337524	127.2322515	108.4406881	120.3391873	115.0694403	142.7017737	127.822152	104.2770912	86.77266998	76.01033887	90.79189506	99.68730948	113.8518889	111.8304835
1	T25	B_Test_1	No Distraction Test	8	141.8560223	141.7189924	146.3139896	138.1714857	119.7622461	140.5913902	124.4718511	126.1598274	108.1586039	119.7752264	114.1802028	141.9218108	127.2071254	104.6504811	87.38899394	77.87522026	92.29564756	99.6254394	113.5078477	111.3270776
1	T25	B_Test_1	No Distraction Test	8	145.583282	144.134133	148.7632942	139.6063456	121.2693432	142.7599415	127.2653953	127.6815556	109.723584	121.2109651	115.7647139	145.010813	129.4596067	107.0533685	90.30440731	79.83527087	93.87217967	102.5824485	116.22698	114.233746
1	T25	B_Test_1	No Distraction Test	8	144.8607744	143.5371773	147.9540133	139.1046132	121.3748286	140.2858311	125.5454353	127.4835212	109.1647374	120.9740504	115.4392513	142.9406953	127.7708373	105.9665256	88.28946206	77.84936365	92.72520832	100.5899474	114.5467827	112.6228607
1	T25	B_Test_1	No Distraction Test	8	145.2775384	144.1671602	148.8045415	140.0854219	120.8586759	141.6404537	125.8491866	128.6261582	109.6255146	121.7814716	116.262146	142.8865637	127.896192	104.811628	87.30326387	77.70408001	92.6331863	100.2594011	114.5997444	112.6202884
1	T25	B_Test_1	No Distraction Test	8	145.6361831	144.4032006	150.3890676	141.3963704	122.3557755	143.5054069	126.439536	129.5076405	110.8402115	122.7194636	117.1039372	144.3970754	128.9831237	105.7639132	88.62543645	77.71249329	92.99835149	100.8387059	115.1874701	113.0212128
1	T25	B_Test_1	No Distraction Test	8	145.6361831	144.4032006	150.3890676	141.3963704	122.3557755	143.5054069	126.439536	129.5076405	110.8402115	122.7194636	117.1039372	144.3970754	128.9831237	105.7639132	88.62543645	77.71249329	92.99835149	100.8387059	115.1874701	113.0212128
1	T25	B_Test_1	No Distraction Test	8	147.6164778	145.5211157	149.6411329	140.2144289	121.3319815	140.9364965	123.7797774	127.8120437	109.3576598	120.8889132	115.4960836	142.1683807	126.3024813	103.4853539	84.71854004	74.37264324	90.02156875	98.34379215	112.5474115	110.580473
1	T25	B_Test_1	No Distraction Test	8	142.7812766	141.1785677	148.1706337	138.7836683	119.5478388	143.9901389	125.1467684	126.7999784	108.6982611	120.3593898	114.8925563	143.6448249	127.7251192	104.4615797	87.7171741	77.93397434	92.21973392	100.4103155	114.2631181	112.3198136
1	T25	B_Test_1	No Distraction Test	8	142.797377	140.1987438	149.1316615	139.1830828	120.8433808	143.49666	127.1131183	127.9656237	109.0215551	121.3339825	115.3281219	144.9346028	128.9727839	106.7308452	88.81622512	78.54972413	92.27321845	101.3142177	115.8873588	113.6463088
1	T25	B_Test_1	No Distraction Test	8	142.1721106	139.9585967	146.5259575	136.5138239	117.1553896	141.4740925	125.7143141	125.883152	106.4916227	118.9260368	113.4620034	143.1348658	126.9159619	103.7555264	86.75978673	76.99156055	91.12412235	99.9104752	114.5291277	112.4924145
1	T25	B_Test_1	No Distraction Test	8	145.7335576	146.2669682	148.4146243	141.2730401	122.7322247	143.7781875	122.5830674	128.2132118	110.6955255	122.0147952	116.1604003	139.769857	125.5038667	102.4012082	84.22179921	71.51528294	87.10259723	97.71177318	111.6618163	109.2461482
1	T25	B_Test_1	No Distraction Test	8	144.5021147	145.5058197	147.5268364	140.5866275	121.9486736	142.5095501	123.0973503	127.4416905	109.6193949	121.0440846	115.424061	140.2322936	126.2994	103.1816131	84.60026452	73.57673978	88.55206701	97.99092944	112.0677474	109.7522018
1	T25	B_Test_1	No Distraction Test	8	145.3976078	145.59914	147.637415	140.0233307	120.7571002	142.055912	123.2184138	126.7049771	109.0464778	120.5059705	114.7195225	141.2417399	126.796488	103.4880092	85.41183066	74.78935953	89.42282054	98.53841824	112.6139176	110.1604346
1	T25	B_Test_1	No Distraction Test	8	145.8147587	145.2530056	147.1111805	138.4888873	119.1265076	141.0855931	121.2095563	126.3893571	108.5951405	119.9287383	114.3082638	138.9653558	123.497143	99.88570225	82.00561566	70.567444	86.5495819	96.23145166	110.1676732	107.8947422
1	T25	B_Test_1	No Distraction Test	8	143.4122288	144.0992706	146.0466089	138.7282537	119.8245717	140.6475512	122.1185069	126.085337	108.066466	119.6005974	114.0219197	139.1857739	125.1257262	101.9429463	83.83915292	72.24406869	87.39385026	97.14194345	111.1846341	108.8138655
1	T25	B_Test_1	No Distraction Test	8	144.4863499	143.9432116	146.0075664	137.7436396	119.4010661	140.6011758	122.6112764	125.6748527	107.7511302	119.320832	113.5997688	139.7390958	124.9130646	102.1753609	83.9014466	73.37105829	88.79993963	97.49671012	111.6949194	109.32432
1	T25	B_Test_1	No Distraction Test	8	141.1265831	139.872818	145.3188705	136.3179454	117.6246938	140.668386	122.0559085	124.5402135	106.9199925	118.0049746	112.5316102	139.7417274	124.2870078	101.3254564	83.57291819	72.11284981	88.02810802	97.42285613	111.0786197	108.8139796
1	T25	B_Test_1	No Distraction Test	8	141.9997206	140.5005546	146.5585403	137.2548779	118.8470714	141.8988242	124.1548817	125.9068803	107.74542	119.3418598	113.664681	141.5910482	125.8964482	103.3805832	85.86950283	75.17851691	90.00299401	99.17240722	113.1629292	110.8986036
1	T25	B_Test_1	No Distraction Test	8	143.0445269	141.3797537	148.4070588	139.0241529	120.1197183	142.6407781	126.0580728	127.5875953	109.1655597	120.9678854	115.4971884	143.80037	128.1791588	105.4521271	87.65183216	77.85357044	92.50515832	101.1112944	115.1567736	113.0808345
1	T25	B_Test_1	No Distraction Test	8	141.5336612	140.5522411	145.8242121	136.8818452	117.8226944	140.5433266	123.1489762	125.3411875	106.8781358	118.7975557	113.0839659	140.6403765	125.3501577	102.2586417	84.87911039	74.41056728	89.9074327	98.09353135	112.3242671	110.0234029
1	T25	B_Test_1	No Distraction Test	8	143.2901723	142.5619794	146.9914831	138.5760661	119.8516689	142.0970195	123.4418553	125.9344964	108.0305269	119.5611529	113.8861092	141.4742331	126.4901252	103.3836036	85.42399583	74.47726227	90.11988658	98.56730087	112.614189	110.3838178
1	T25	B_Test_1	No Distraction Test	8	141.9005661	140.401621	146.3184867	137.2548476	118.9644457	143.754988	123.9237258	125.3098774	107.5586002	118.8809062	113.07658	141.6884621	126.2317363	103.7340276	85.4603488	74.36617312	89.74991136	99.00112481	112.9186842	110.6463604
1	T25	B_Test_1	No Distraction Test	8	143.3015136	141.4608407	148.2800356	138.8444247	120.6514547	142.4825532	125.4458925	127.1774487	108.7015221	120.5699029	114.7707823	143.1762008	127.6226677	105.3640598	87.35251166	76.35333984	91.58495521	100.0295499	114.3059534	111.9697298
1	T25	B_Test_1	No Distraction Test	8	142.9652833	141.7088407	147.3316236	138.1673697	118.7786722	142.7872698	124.1807383	126.2408166	107.4494967	119.3095101	113.7418794	142.0394019	126.3070902	102.8764718	84.75081378	73.91106491	89.68994622	98.61533544	112.8287787	110.7430371
1	T25	B_Test_1	No Distraction Test	8	142.4878532	141.768763	144.768579	136.3504888	117.6076533	142.3725558	122.1926382	124.0437912	106.5935894	117.3392073	112.2283605	139.6796957	124.5020424	101.4934575	83.71575444	72.31475171	87.93188409	97.36214885	111.0361247	109.1811128
1	T25	B_Test_1	No Distraction Test	8	144.8828244	143.648868	147.7152007	138.7443489	119.7238736	141.7462093	123.9947667	126.7309981	108.7071292	120.1186377	114.4269214	141.8523689	126.2393792	102.7621752	84.96893849	73.41550467	88.88361282	98.68599813	112.7666185	110.5023337
1	T25	B_Test_1	No Distraction Test	8	144.4996952	143.5595685	149.0252739	140.6864872	121.9420588	143.0374265	125.3901393	128.5105436	110.8294248	121.9064038	116.6155725	142.7929089	127.9006512	104.8908065	87.58560855	76.12864695	91.2964967	100.629186	114.3898613	112.3336623
1	T25	B_Test_1	No Distraction Test	8	145.052078	144.3094805	147.7181934	139.0782665	119.9650749	142.7140943	123.7003899	127.3516136	108.9995556	120.6023734	114.8560144	141.2029974	125.7428751	101.9424646	84.72629567	72.33658076	88.25310534	98.1990867	112.3793507	110.1107252
1	T25	B_Test_1	No Distraction Test	8	143.6968408	142.7277166	146.5375953	138.0407636	119.231537	141.571705	123.7108404	125.8764184	108.1408077	119.1743498	113.8566723	141.2202686	126.3178528	103.3101223	85.52498625	73.66915969	89.21552786	98.92364393	112.6284479	110.6429889
1	T25	B_Test_1	No Distraction Test	8	143.3464041	142.8606868	145.5740141	137.1492476	118.379793	141.6335254	123.759842	125.543249	107.4819723	118.7809563	113.2161613	140.9738029	125.7359398	102.6918674	85.06051387	73.03445296	88.40416298	98.75088723	112.5869321	110.3469622
1	T25	B_Test_1	No Distraction Test	8	145.6880473	144.5915589	151.2385348	142.4733712	123.4825675	145.2994735	128.7192482	130.1867853	111.9860428	123.3557042	118.0857013	146.5463953	131.2529246	108.2132574	90.78814566	79.11098784	94.16035715	103.434095	117.363812	115.4825473
1	T25	B_Test_1	No Distraction Test	8	145.3253142	146.3499426	149.2633266	141.8859375	121.4388829	142.2497167	125.6312992	129.0470078	110.8219835	122.2805037	117.4067499	143.3027848	128.8386452	104.0447357	87.97798365	77.12152433	92.20792382	100.7943058	114.53786	112.742621
1	T25	B_Test_1	No Distraction Test	8	145.080378	145.7762959	147.7244808	140.3406154	121.0598557	141.7276952	124.9355869	127.4687443	109.398029	120.7969906	115.6727115	142.2796273	127.9470354	104.3318046	86.98599706	77.14606881	91.85352404	99.87143551	113.7979901	111.9008862
1	T25	B_Test_1	No Distraction Test	8	143.4986458	143.0777915	147.0312351	138.6988782	118.9136697	139.8949217	125.4898655	126.5626527	108.42106	119.8036111	114.818133	142.6544694	127.8798256	104.3424422	87.86475951	78.43060682	93.08894422	100.7537752	114.4194954	112.7223196
1	T25	B_Test_1	No Distraction Test	8	143.3113863	143.5510976	148.3750308	140.8330789	121.7915785	141.1186279	124.9335856	127.9011387	110.0162076	121.2250774	116.0345176	142.6334109	128.3431089	105.0157481	88.32585167	77.27481375	91.57656858	100.2659417	113.8402469	111.9594876
1	T25	B_Test_1	No Distraction Test	8	144.593233	144.5228795	149.7693106	141.7753967	122.480363	144.5521703	127.32127	129.3370866	110.7926629	122.5099703	117.1526226	144.9207247	130.1630466	106.6115994	89.4770888	78.53595859	92.96349888	101.8114686	115.8964887	114.0022921
1	T25	B_Test_1	No Distraction Test	8	145.2831706	145.1809857	150.9429194	142.9110943	123.5822468	144.7396631	127.9273136	130.2273718	112.1307756	123.3542829	118.2760959	145.7222771	130.796808	107.1490565	89.99412759	79.66766461	94.64411937	102.7263194	116.6343146	114.8084101
1	T25	B_Test_1	No Distraction Test	8	144.3127611	144.7017369	147.3754221	139.3513654	119.7765709	142.0168969	123.407278	126.3612473	108.7950469	120.0086422	114.6268966	141.6119323	126.2739607	102.0589039	85.49769312	73.90988886	88.92966197	98.6584376	112.4323142	110.3220265
1	T25	B_Test_1	No Distraction Test	8	144.6218301	144.8791953	146.9756112	138.6877624	118.9158439	142.4748824	123.4101758	126.2629658	107.5972155	119.275822	114.3310052	141.4053366	125.9469896	101.7338456	84.84222542	74.20518175	89.31113013	98.097675	112.0247841	110.4607527
1	T25	B_Test_1	No Distraction Test	8	143.6376734	144.2886477	145.8213768	138.0844616	119.0718164	139.7372933	122.2440385	124.8504256	107.1134117	118.2253408	113.1609078	140.1555511	125.3206197	101.5759237	84.06977873	74.20378584	89.15541956	97.45990115	111.3224683	109.3869343
0	T24	B_Test_1	No Distraction Test	7	134.0244014	134.1117729	131.552944	124.6606858	103.5255056	110.61178	105.66446	110.1998018	89.52076486	103.6747713	97.44171263	123.4904798	109.5843356	84.66873986	65.46945496	62.41370553	77.45357342	79.75643973	94.87005695	93.2745439
0	T24	B_Test_1	No Distraction Test	7	130.8146071	129.925443	129.1177585	121.4410829	100.213568	111.3526026	105.4355115	107.8855855	87.51355193	101.1953323	95.2283365	122.777134	108.3981126	83.66185768	64.75608839	62.70240117	77.27177988	80.0041912	94.66506868	93.25558114
0	T24	B_Test_1	No Distraction Test	7	141.9690558	142.3682689	134.8406809	128.7088392	109.0793354	114.3985843	111.0785251	115.2940087	95.32006586	109.373009	102.7226338	126.6898298	113.9095728	90.7852308	70.77203457	68.0620995	82.1087042	85.18644005	100.4438614	98.65016534
0	T24	B_Test_1	No Distraction Test	7	128.8516213	128.6116621	128.0399104	120.8430207	99.73607631	110.9641134	105.3544112	107.5249623	87.24425021	100.9487609	95.02838427	122.411332	108.1977504	83.57193128	65.29320121	63.50068018	77.64228592	79.77431628	94.50633987	93.28431204
0	T24	B_Test_1	No Distraction Test	7	138.3881221	138.163849	135.0373324	128.4398253	108.2490467	116.355078	112.1723678	114.7941707	94.6585099	108.5885719	101.9338817	128.4286473	115.3618654	91.52821276	72.00761948	68.80719132	82.57141269	86.38185509	101.4922278	99.64174161
0	T24	B_Test_1	No Distraction Test	7	139.3207915	140.7914682	135.5060578	130.6585635	111.3600491	116.5164186	111.0064288	115.1673157	95.52816172	109.5372562	102.9523547	127.6148378	115.9195671	92.68424438	71.93667259	67.87203858	81.37753582	85.38302155	100.5745436	98.81768346
0	T24	B_Test_1	No Distraction Test	7	141.9731479	142.7425229	138.6696493	133.2607871	114.21083	117.2929695	113.1856119	119.6040044	100.3522774	114.0779886	107.5063396	128.1853354	116.4647169	94.35401303	74.76101886	71.32634161	84.39683805	88.24019914	103.163907	101.3053092
0	T24	B_Test_1	No Distraction Test	7	140.4046446	140.0200913	137.5786628	131.0647797	111.4591457	114.8714978	111.6661865	117.6824194	98.40565199	112.3448165	105.2350368	127.762375	115.1124233	92.3041605	72.80399449	68.74146573	81.38533284	86.65328939	101.6326918	99.3047086
0	T24	B_Test_1	No Distraction Test	7	134.3101348	134.4863639	130.9111244	124.4459036	104.4034216	113.3438531	108.1011619	110.9980751	90.44309953	104.478841	97.92090159	123.9754813	111.0753959	87.62043749	67.70901414	65.2262268	79.47642753	82.0278186	96.98308978	95.37091046
1	T24	B_Test_1	No Distraction Test	7	139.6424969	138.1776488	137.2081878	128.6280361	107.5708652	112.2447781	107.7018907	116.067086	95.79638779	109.3446999	103.6091212	125.2391143	109.9872996	85.47446915	67.41926906	64.92602164	79.21666314	82.12105208	96.57876989	95.30812941
1	T24	B_Test_1	No Distraction Test	7	131.785059	130.1678882	129.4290423	121.44042	101.3069476	112.3888604	105.1007763	108.3357993	87.28148484	101.3160615	95.34191733	121.4946337	107.451521	84.04703264	64.02214356	63.1394848	77.57074998	79.14472656	93.78751501	92.79267382
1	T24	B_Test_1	No Distraction Test	7	133.1358907	131.1196977	130.5017351	121.8023284	100.4805849	112.7900024	104.9530202	108.7740399	87.99513047	101.5668114	95.94568508	122.0565044	106.7403716	82.2865136	63.14443022	62.95193556	78.05825539	78.93991869	93.35789744	92.60401448
1	T24	B_Test_1	No Distraction Test	7	128.2759369	126.3427136	126.5545205	118.1648839	97.2019467	110.9721878	103.5522754	105.5547931	85.66591721	99.0612376	93.16101575	120.1994997	105.2370497	81.29175699	62.5627015	64.05437644	78.1749806	78.74617113	92.86029507	91.8515349
0	T24	B_Test_1	No Distraction Test	7	149.7193147	152.8066557	138.3467583	134.7048949	116.3263134	108.5867008	103.7177474	118.8770752	102.3742466	115.3695878	107.8149576	120.6217533	108.5545239	85.26691463	65.14850799	57.76600069	72.29994983	79.80525166	94.42851075	91.59384082
0	T24	B_Test_1	No Distraction Test	7	152.5411369	154.9998537	143.4366876	138.7488228	120.0124954	110.3314439	104.951111	122.8815081	104.8393161	117.9956973	111.6265191	122.5581384	109.3671028	85.11782699	66.18080409	57.89074853	73.24938909	79.87196083	94.73937908	92.78544967
0	T24	B_Test_1	No Distraction Test	7	146.2101743	148.3780469	139.6215884	134.0832313	113.7640099	111.4607785	106.3128121	118.6896444	99.08511314	113.4582104	106.1601457	124.2956505	110.8619706	85.70437758	66.11839476	57.91661318	73.82489019	80.09426715	95.98761086	93.22891537
1	T24	B_Test_1	No Distraction Test	7	125.8669205	121.9628977	124.3454001	114.1094057	93.41130993	109.6845785	103.4533624	103.7140683	81.92760566	96.32334363	90.59556585	119.2609686	103.6663622	80.37146716	60.93036101	62.97605328	77.86468995	77.46136604	92.20544355	91.43188461
1	T24	B_Test_1	No Distraction Test	7	129.2765555	125.6281095	127.4004325	117.1045977	96.1616257	110.3619762	104.1177818	105.7433555	83.96987136	98.38096927	92.86733766	121.0978754	105.0929356	81.40570026	62.422637	63.68835259	78.42791837	77.8933836	92.76991702	92.07599565
1	T24	B_Test_1	No Distraction Test	7	128.2953429	124.8964589	124.8985819	114.8750288	94.28123443	109.5040486	103.6526155	104.0079295	82.66047493	96.58137561	91.29855174	119.1870427	103.4052858	80.27733208	62.18632758	65.16897461	79.25784342	77.80017744	92.10159179	91.84006257
1	T24	B_Test_1	No Distraction Test	7	132.7905982	129.7230786	128.2944472	118.1073471	97.39908054	110.5014057	104.2545823	107.1746638	85.33108676	99.81592602	94.08031866	120.8888554	104.3984424	80.3544756	61.98564249	63.67496013	79.1279023	77.59301009	92.54571799	91.91541793
1	T24	B_Test_1	No Distraction Test	7	133.3042009	130.1810528	131.3884627	121.5805915	100.6655153	113.8700654	106.9210098	110.7961359	89.01164328	103.2438585	97.6485309	122.9644204	107.3614076	83.71576232	65.74562591	66.3425562	80.74991636	80.55529546	95.31019519	94.63049374
1	T24	B_Test_1	No Distraction Test	7	128.4862119	124.7175425	127.1837746	116.6857803	95.68538034	111.3620814	104.7875789	105.2181955	83.84855918	97.56699643	92.49562266	122.0403281	105.7601904	81.62376886	63.81751112	64.93686636	79.80162594	79.07444082	93.32769174	92.9141722
1	T24	B_Test_1	No Distraction Test	7	128.3352217	123.8117924	126.8440878	116.1370783	94.9227896	108.8893936	104.0096798	105.3052409	83.19920266	97.58242875	92.14103352	120.9059641	105.0924687	81.86656464	62.17429836	64.49886885	79.34189436	78.07892071	92.65263169	91.91156633
1	T24	B_Test_1	No Distraction Test	7	134.8946503	130.5705522	130.458704	119.8284609	98.52744766	110.2924791	104.5977699	108.5362539	86.62942065	101.2146288	95.26173971	122.0647403	105.785954	82.17205354	62.95085417	63.34576227	78.41506992	78.18553642	92.95786662	92.18623548
1	T24	B_Test_1	No Distraction Test	7	126.7622935	123.3399316	125.1417134	114.4267093	92.30026391	110.7669078	104.1621976	103.7944724	81.12865528	95.62853332	90.40854657	121.658131	104.7797836	79.6912149	61.30940268	63.3276208	79.00333497	77.15659579	91.91745071	91.4446083
1	T24	B_Test_1	No Distraction Test	7	123.1103686	118.2920919	122.4569134	110.9830668	89.67840751	113.9406489	103.8932226	101.568921	79.33769675	93.45408197	88.32358777	119.9781029	102.9335345	78.81499899	60.30566075	63.55702555	79.11863805	77.54063674	91.98422853	91.64244447
1	T24	B_Test_1	No Distraction Test	7	123.1103686	118.2920919	122.4569134	110.9830668	89.67840751	113.9406489	103.8932226	101.568921	79.33769675	93.45408197	88.32358777	119.9781029	102.9335345	78.81499899	60.30566075	63.55702555	79.11863805	77.54063674	91.98422853	91.64244447
1	T24	B_Test_1	No Distraction Test	7	123.8901141	119.687226	125.0759146	114.161151	92.20695383	115.1528884	104.4004034	103.8196248	81.23654084	95.62950885	90.40152278	121.3776831	104.5940376	80.00375218	61.60114798	63.30179947	77.87020947	77.8075779	92.2586462	92.00605221
1	T24	B_Test_1	No Distraction Test	7	120.5005246	115.8609959	122.276	110.4903871	88.46418184	115.4300613	105.2290487	101.6497408	78.44321776	93.16692713	88.29026741	121.4821754	104.2170178	80.00409074	62.2634702	64.9417557	80.05410261	78.35832654	92.93684286	92.90086641
1	T24	B_Test_1	No Distraction Test	7	140.4032237	135.5590468	140.2742042	129.6587666	109.555092	115.8727562	116.9981135	120.1248211	98.7821761	113.1502052	107.6070087	132.3765319	117.3658844	95.58832224	77.25983291	79.35569537	91.04229299	91.99553763	106.2528773	105.2166061
1	T24	B_Test_1	No Distraction Test	7	128.1417123	122.7677144	129.663565	118.4550019	97.83333868	111.4000232	108.6822728	109.0603571	87.2392201	101.5263535	96.38152535	124.9806117	109.3161828	86.80509271	67.98936717	70.42056049	83.09453317	83.56786092	97.62771616	96.91321451
1	T24	B_Test_1	No Distraction Test	7	125.2764008	119.6984009	125.4741028	113.9926009	93.43987043	111.8087827	108.7969766	105.960629	84.1878259	98.69276341	93.24995108	124.0429393	108.0302954	85.3930011	68.23295489	71.26747597	84.5103168	83.96615688	97.924617	97.20253043
1	T24	B_Test_1	No Distraction Test	7	124.1104141	118.0284183	126.0207709	114.2989023	93.46198575	113.0637973	108.4883554	105.5182503	83.33381842	97.47665758	92.77830067	124.0854694	108.1336507	85.87311018	67.20373959	70.95376047	84.448992	83.24148559	97.09018786	96.92422235
1	T24	B_Test_1	No Distraction Test	7	126.6518703	120.5007282	130.1968875	118.3650022	97.74200532	116.3093044	112.2571045	109.8901246	87.44625748	102.1996275	96.94790058	127.7432827	111.9216231	89.82756911	71.17650726	74.59977751	88.00872081	86.86341762	101.1409343	100.525047
1	T24	B_Test_1	No Distraction Test	7	127.2761229	121.9139592	126.3642994	114.6323559	93.47948098	111.1576263	106.0555059	105.3260788	83.28753424	97.98555526	92.26548853	122.7444399	105.5018678	81.8742898	64.39520386	67.52346566	81.6512829	80.28008818	94.56886163	93.94623026
1	T24	B_Test_1	No Distraction Test	7	117.0835503	111.2082815	119.6775671	107.2399302	86.31845274	113.1897774	104.6727378	100.2774888	76.78799929	92.12267484	87.03865826	119.5372353	102.6638214	80.11241336	62.02313899	66.71658165	81.18053163	78.40683632	93.12041579	92.929632
1	T24	B_Test_1	No Distraction Test	7	120.2298728	114.8775697	127.0787563	115.2736202	94.19827599	120.0765407	114.1853934	108.3934805	85.6171674	100.6456858	95.7651589	128.8547373	112.5652548	89.70700686	73.04250939	74.67797009	88.22788199	88.50018512	103.1060718	102.5481245
1	T24	B_Test_1	No Distraction Test	7	118.9218897	113.6432669	123.5606759	111.827486	91.00370578	118.2698103	111.4980071	105.1488082	82.62027645	97.6356361	92.69507778	126.1119	110.1510962	87.55159617	70.57283966	72.16037133	86.14753771	86.1723489	100.7958502	100.0590875
1	T24	B_Test_1	No Distraction Test	7	124.730138	119.6957825	130.6863826	119.7924584	99.13534675	120.8977224	115.7694923	111.0220218	88.79058085	103.6528813	98.62626846	131.0372249	116.2637823	94.11509288	75.48169236	78.26679093	90.43516267	90.87865587	105.3119422	104.6625226
1	T24	B_Test_1	No Distraction Test	7	117.2629294	111.3106259	121.1970913	108.7849544	87.4956301	115.8136803	107.1241848	101.8259717	78.91258715	93.62151518	88.62661768	122.2568229	105.3031146	82.15019382	64.56381406	68.29343255	82.68577167	81.0163802	95.51387552	95.19703698
1	T24	B_Test_1	No Distraction Test	7	122.3663514	117.9124707	127.2482562	116.5465891	96.31320625	123.2889213	115.2460957	108.5657819	86.05235345	100.9536555	95.54673158	129.2782102	114.3388986	92.49521784	74.58657207	78.13343413	91.35481343	89.62449409	104.1580566	103.4296492
1	T24	B_Test_1	No Distraction Test	7	118.1661943	112.2588255	120.580124	107.4285289	85.51101533	111.8789544	102.9512958	100.1475679	77.02270192	91.57518413	86.98679974	119.2355616	100.9037728	76.41703323	59.74592921	62.14537894	77.58926129	76.5570962	90.94393143	90.91510132
1	T24	B_Test_1	No Distraction Test	7	116.2170401	110.1130281	118.5198698	105.8780847	85.10150876	116.4761574	106.1214628	99.3847131	76.63574607	90.98931388	86.39596754	120.9765756	103.8345965	81.09073141	63.30320177	67.2578602	82.32147617	80.45815303	94.48456045	94.37461736
1	T24	B_Test_1	No Distraction Test	7	116.4636421	109.3772293	119.3753961	105.3927551	83.5948075	115.2476979	105.4393405	99.95517722	75.84617044	91.32322725	86.62400409	120.70045	102.6673614	79.31396816	61.58612054	66.28461248	81.95437151	79.05939715	93.62320755	93.6093863
1	T24	B_Test_1	No Distraction Test	7	117.0868375	109.8272474	119.3276248	105.3905916	83.44807096	115.6778097	106.0740256	100.1478022	75.75500803	91.21781942	86.23381899	120.8332152	102.8011759	79.46291678	62.06882467	67.752989	83.85432167	79.01160017	93.80878597	93.76367457
1	T24	B_Test_1	No Distraction Test	7	116.8262619	110.2767588	119.0762565	105.6426816	83.67178817	112.4662443	104.1012024	99.69822973	75.70473626	90.84288749	86.06871203	119.2217126	101.2213289	77.44246544	60.24713927	64.3343013	80.34739952	77.09466322	91.83728444	91.80443465
1	T24	B_Test_1	No Distraction Test	7	115.4603018	108.6422659	118.7276362	104.8349631	83.12465471	110.7928534	102.192865	98.76054636	75.27304411	89.9355647	85.31607983	117.8374646	99.46952873	75.49239403	59.04685754	63.45814384	79.21850755	75.67584301	90.12102764	89.94605385
1	T24	B_Test_1	No Distraction Test	7	118.0690402	111.2963242	120.2578147	106.5393006	84.50313365	112.3425238	103.2531436	99.56102766	75.38769802	90.73345019	85.68745434	119.6480304	101.277318	77.20478825	59.40451683	63.77224801	79.90575798	76.12141315	90.84125771	90.90785158
1	T24	B_Test_1	No Distraction Test	7	118.0690402	111.2963242	120.2578147	106.5393006	84.50313365	112.3425238	103.2531436	99.56102766	75.38769802	90.73345019	85.68745434	119.6480304	101.277318	77.20478825	59.40451683	63.77224801	79.90575798	76.12141315	90.84125771	90.90785158
1	T24	B_Test_1	No Distraction Test	7	118.6469421	112.3233337	120.3949247	107.2284275	85.05511014	111.2632968	102.9554257	100.2508708	76.60456278	91.69445466	86.68463909	118.7490153	100.9508809	76.73785487	59.60872161	64.06314974	79.68004989	76.19764851	90.81573038	90.69730928
1	T24	B_Test_1	No Distraction Test	7	116.9153602	110.7748889	119.7377576	106.562753	84.57696656	113.0613703	103.9028838	100.1018749	75.7229859	91.16793632	86.09337021	119.0247426	101.3285271	77.41145702	59.59238898	63.87584252	79.96983502	76.54692154	91.41886683	91.26760212
1	T24	B_Test_1	No Distraction Test	7	131.4037351	126.6763223	127.7613612	116.3627033	95.29185751	111.1260527	103.5658891	106.9168999	83.82533374	98.34524352	93.27631835	119.5839556	102.6080732	78.86812631	60.3192709	62.38310691	78.61202558	76.63654765	91.26110738	91.03572684
1	T24	B_Test_1	No Distraction Test	7	132.0118495	128.6014437	129.2799847	118.8286408	98.22370804	111.8959341	105.5911163	109.0355043	86.72429584	101.0499239	95.95234921	121.8619079	105.4448402	81.95265898	63.21043443	62.5493653	78.20629665	78.8439983	93.56686187	93.03663155
1	T24	B_Test_1	No Distraction Test	7	130.4528861	126.1213057	127.237799	116.7820364	96.09331209	112.3470265	104.1551611	106.6131396	84.47539841	98.58147618	93.07834347	120.0898237	104.2580561	81.15519541	61.5658208	62.41337992	78.1475206	77.78141149	92.17832374	91.722334
1	T24	B_Test_1	No Distraction Test	7	130.9916107	127.1887578	127.6037494	117.0487016	96.20841305	109.2144144	103.9669816	107.096672	85.4057152	99.38045439	94.0089318	119.8926725	103.3534369	79.84039626	62.39676141	64.90297261	79.96176684	78.00766572	92.19830582	91.87227957
1	T24	B_Test_1	No Distraction Test	7	130.2704738	125.0512207	127.1172397	115.1648548	94.41682859	111.521949	104.9985049	106.3018466	83.84374265	98.21496701	92.8344693	121.0986092	103.4754854	80.23456001	62.69332308	65.52362607	80.72910321	78.60708088	92.82659456	92.58612258
1	T24	B_Test_1	No Distraction Test	7	133.6381179	129.2029462	129.1185628	118.0410332	97.58351954	112.3118944	104.9272888	108.3314483	86.23783972	100.6080356	95.11030948	120.9859424	104.0847378	80.65686609	62.27679724	64.19959526	79.89448666	78.49379726	92.95984546	92.50716447
1	T24	B_Test_1	No Distraction Test	7	131.5602298	126.8800987	128.3266769	116.9116042	95.90900464	112.8536153	105.2942358	106.8096966	83.763163	98.44136057	93.0542376	121.8107568	104.6537554	80.7073992	61.76666213	65.01833755	80.60810934	78.19828957	92.86782509	92.68862721
1	T24	B_Test_1	No Distraction Test	7	129.0615297	124.448694	126.1681363	114.6904994	93.46242893	111.2314569	104.1514501	104.7489165	81.67619868	96.52682459	91.09675579	121.0518535	103.6231364	79.39851733	60.13513681	61.97800421	78.20872004	76.92221712	91.88161018	91.52656528
1	T24	B_Test_1	No Distraction Test	7	131.9651991	126.8118697	127.6994907	115.9242332	94.65389544	109.3630788	103.4623681	105.8694541	83.25646755	97.85574487	92.17382719	120.2892247	102.8055144	79.03210176	59.60090909	62.28208566	78.07633307	76.43484071	91.30270489	90.78752796
1	T24	B_Test_1	No Distraction Test	7	138.9726923	134.0838725	133.0567142	121.479103	101.0442198	113.0733828	106.2485145	112.0818314	89.5515711	104.1590048	98.40776788	122.6981437	105.1812404	81.96969619	62.29539163	64.15382965	79.66445364	79.03712621	93.79820953	93.25527604
1	T24	B_Test_1	No Distraction Test	7	140.5498251	136.8051959	132.6374905	121.8438795	100.6625406	115.7704326	104.7127355	109.5163096	86.91560228	101.5295191	96.04758736	122.9488294	104.6101731	79.20164649	59.55263182	62.20822079	78.61433226	76.9120169	91.90386727	91.89232319
1	T24	B_Test_1	No Distraction Test	7	140.5498251	136.8051959	132.6374905	121.8438795	100.6625406	115.7704326	104.7127355	109.5163096	86.91560228	101.5295191	96.04758736	122.9488294	104.6101731	79.20164649	59.55263182	62.20822079	78.61433226	76.9120169	91.90386727	91.89232319
1	T24	B_Test_1	No Distraction Test	7	143.4079572	140.196761	132.7945206	122.7092279	101.8866451	114.7996755	105.7765472	110.3017242	88.03004317	101.9353044	96.88904124	122.7774809	105.1090726	79.91246087	60.95262935	65.06262993	80.82714485	78.25791049	92.7449562	93.01869486
1	T24	B_Test_1	No Distraction Test	7	153.3675496	152.2420994	142.404734	134.866741	116.0007945	115.1816181	106.9611839	120.1883998	100.0661042	113.4951384	107.4277724	124.1129848	108.5862026	84.25953182	63.50636812	60.61374462	76.48399297	79.69048096	95.10489385	93.8490057
1	T24	B_Test_1	No Distraction Test	7	151.8242618	151.5012707	141.435997	134.9442199	116.055293	112.1353164	106.0501617	119.6288571	99.0552832	113.3036931	106.4923513	122.6757722	108.5445088	84.52261682	62.19108265	59.55869252	75.66149025	78.34398803	94.30736209	92.54486655
1	T24	B_Test_1	No Distraction Test	7	149.133863	148.9935047	138.28723	131.8234641	113.2578625	113.410645	104.8205045	116.5603682	96.85528405	110.1829058	103.9735877	121.4339045	106.9332043	83.06536725	61.47381301	59.98289528	76.0116456	77.78995029	93.14505971	91.83514713
1	T24	B_Test_1	No Distraction Test	7	129.5654105	126.2022266	126.329671	116.6883252	96.10055977	111.3058203	99.81220603	103.8389325	83.78272092	95.7793096	91.80975837	117.0159785	101.8189046	78.31825677	58.9546261	60.66462363	75.19104045	76.14035976	89.1482014	88.83983879
1	T24	B_Test_1	No Distraction Test	7	132.2550994	128.9708196	129.2920719	119.7389752	99.45863052	112.6239421	102.6935633	107.4100381	87.97909849	99.04673391	95.77159863	119.0747989	103.9505393	81.2141194	61.54960758	63.03041941	77.62025341	79.1253185	91.74404669	91.59603003
1	T24	B_Test_1	No Distraction Test	7	132.026221	128.9325867	129.3855612	119.6887833	98.31409128	109.7872961	101.2988773	107.3924315	86.02631002	99.13857495	94.47596061	118.5236891	103.1528458	79.17846996	60.13147916	60.70225404	75.62565498	75.85227348	89.70666015	89.35910735
1	T24	B_Test_1	No Distraction Test	7	137.2228735	135.1855989	133.1896504	124.2686283	103.2275314	110.4411001	104.3856311	111.9498708	90.29875436	104.2362208	98.79146667	121.086101	105.6786093	81.39445346	62.73020393	63.04756333	78.02031872	77.75357982	92.59966941	92.02667461
1	T24	B_Test_1	No Distraction Test	7	131.1370765	128.2243551	128.2122571	118.1336453	96.53329463	110.208606	103.5570428	107.2692202	85.42583404	99.07889931	93.94817312	120.4031039	103.7854165	78.58265866	61.35484228	61.34308157	76.27573285	76.77533657	91.37111365	90.8210737
1	T24	B_Test_1	No Distraction Test	7	129.8890703	127.1368109	126.2896152	116.6832565	95.9369749	111.1894013	102.5247267	105.6510605	83.49131885	97.41777941	91.99853995	118.8390087	102.7666612	78.35109046	59.77531357	60.14146568	75.78025456	75.56500699	90.14359259	89.68732705
1	T24	B_Test_1	No Distraction Test	7	126.1862644	123.8581229	124.5043988	115.7788209	94.70990082	111.5883507	104.4482551	104.1081999	83.09863871	96.92139063	91.525204	120.5619068	105.6391084	81.55468292	63.07377922	65.17294711	78.50574032	79.1607345	93.45502769	92.76534476
1	T24	B_Test_1	No Distraction Test	7	128.3313165	125.4520117	127.1037464	117.4621241	95.26403491	113.064937	105.9722964	106.0156589	84.71557076	98.81380116	93.36014444	122.9219945	106.9942981	81.98789899	64.33561504	66.85601264	81.24397453	80.73902618	94.99303621	94.42195357
1	T24	B_Test_1	No Distraction Test	7	125.6072449	122.1887859	126.0162641	116.2779117	95.48731089	114.0485686	106.4628217	105.2994062	83.52217069	98.12097854	92.19521808	122.8861259	107.4850331	83.92194096	65.13407019	66.63801217	80.93062471	80.40583615	95.29940112	94.45341618
1	T24	B_Test_1	No Distraction Test	7	126.9702779	123.4139275	126.4157335	115.7580628	93.70756529	113.6829288	105.8853375	105.0399838	82.65323461	97.51793336	91.88007842	122.9067512	106.1494262	81.20927702	63.81265736	65.87463014	80.82805366	79.63541542	94.4333802	93.76765026
1	T24	B_Test_1	No Distraction Test	7	124.6854515	121.9591125	124.2732368	114.7863119	93.19222166	112.4474876	104.4547738	103.6882634	82.12247108	96.35395781	90.92125538	120.9810114	105.5218634	81.54003859	63.46236076	65.80819831	80.0542711	79.05022217	93.55330519	92.91816753
1	T24	B_Test_1	No Distraction Test	7	124.7979271	122.2356983	125.0759714	115.4060277	93.96731166	115.1497608	105.0274699	104.0312591	82.19376719	96.7755242	91.20840383	121.9235025	106.1319604	81.96869844	63.47343978	65.12526652	79.91799535	79.20740767	93.87019644	93.22761082
1	T24	B_Test_1	No Distraction Test	7	123.2426767	120.5887049	124.441367	115.1003717	94.33148269	114.6518149	107.3491557	105.2711896	83.58810381	97.84132588	92.08473107	122.5263234	107.5038298	83.87443958	65.60412665	66.74675348	81.25591415	81.74454857	96.06791118	95.19080367
1	T24	B_Test_1	No Distraction Test	7	124.6612115	121.0045421	124.9643398	114.5451194	92.62558335	113.4593663	105.8400245	104.762908	83.04204418	97.29301153	91.84337865	121.8457442	105.5136943	80.92853457	64.29570266	66.86545397	80.65639265	80.15778744	94.51864719	93.92357787
1	T24	B_Test_1	No Distraction Test	7	125.5205902	121.4724998	123.9813966	113.4271111	92.51315399	111.5103094	105.3887883	103.7026974	82.2153626	96.40149307	90.83265106	121.2571585	105.128779	81.59877663	63.77115248	64.48023168	79.65905323	79.71442221	94.04911872	93.21556796
1	T24	B_Test_1	No Distraction Test	7	127.1903254	123.7370624	124.8772327	114.5623794	92.967398	110.9207071	103.9773946	104.6071334	82.33843141	96.99103218	91.57276903	120.0073625	103.8376471	79.46007479	61.13708604	61.44489043	77.92332124	77.77757432	92.4784562	92.00060523
1	T24	B_Test_1	No Distraction Test	7	133.0219813	129.1546976	127.4083915	117.0789191	96.9864028	112.4732443	103.6409871	106.4874717	84.83256462	98.6304652	93.2136835	119.4364207	102.9372861	80.1150904	61.45929262	64.22454746	79.73875893	77.3268712	91.56532959	91.43227693
1	T24	B_Test_1	No Distraction Test	7	143.8603764	142.1067635	134.3237808	125.4908036	105.3307881	113.9214361	103.6640004	112.2746912	91.55286106	105.2522202	99.5043942	121.1095855	104.3667248	79.32703508	60.98097439	60.66180492	76.97162505	76.84375914	91.44142791	90.94082165
1	T24	B_Test_1	No Distraction Test	7	122.306193	117.6589718	124.6339211	112.7335004	90.61925307	117.5630336	107.7817464	104.6429065	81.2314604	96.11948619	91.16805996	123.4067977	106.0284338	81.95090798	64.82410855	68.28166604	83.6260642	81.19584931	95.8540083	95.6734119
1	T24	B_Test_1	No Distraction Test	7	121.3285163	116.3546365	122.8976795	110.4711263	88.03378453	115.4491151	105.8198645	103.13037	80.13242557	94.62352989	89.78148902	121.7423333	103.5882384	78.86768903	62.20037207	65.49919501	81.75613481	79.4996455	93.77104252	93.75114402
1	T24	B_Test_1	No Distraction Test	7	119.3046879	113.3544984	121.8436792	108.6144447	86.75462269	116.8651176	106.5697414	102.5014521	79.20364123	93.67382519	89.06536631	121.9833086	103.450896	79.75344709	63.00065877	65.93359307	82.64602854	80.11584815	94.24774254	94.3551605
1	T24	B_Test_1	No Distraction Test	7	123.3357204	117.477683	125.1940236	112.5404479	90.4990681	117.0712343	108.2907248	104.9751125	82.13296067	96.71707941	91.89204771	123.9367051	106.1351437	82.28457378	65.9361541	69.34075925	84.91642547	82.19721074	96.40404606	96.35907161
1	T24	B_Test_1	No Distraction Test	7	120.6299665	115.853614	122.9903581	110.8568993	87.84245539	114.9149922	105.4072779	102.2145385	78.9596498	93.78170935	88.86942357	122.046918	104.2840614	78.9796277	62.26716291	66.07814544	81.62588821	78.82798249	93.32977584	93.2565707
1	T24	B_Test_1	No Distraction Test	7	119.2008462	113.6099681	121.052195	108.6638471	86.81999934	117.4470398	107.7539299	101.2968777	77.76440387	93.01328121	87.69416153	123.3548616	105.8876736	82.06155701	64.44832456	67.60652344	83.80547133	80.97604579	95.81050787	95.47584678
1	T24	B_Test_1	No Distraction Test	7	126.0640549	120.8286023	125.7626403	113.9657664	92.74423696	110.6427351	105.1756711	104.7477672	82.19280464	96.77916485	91.71106903	121.6035366	104.822864	81.46610035	63.6314457	67.07293004	82.18823361	79.17846243	93.63540055	93.30441828
1	T24	B_Test_1	No Distraction Test	7	127.0435474	121.5401388	125.2175667	113.3822413	92.14563101	110.401777	103.2503884	103.4401721	81.01061398	95.18513204	90.14492128	120.094319	103.1084967	79.69907186	61.19466452	64.33254387	79.02877839	77.2282476	91.44557907	91.24950998
1	T24	B_Test_1	No Distraction Test	7	128.347487	123.0560265	126.0603009	113.8184594	91.96248942	109.9621397	103.8588092	104.6634195	82.23407974	96.42249617	91.5754353	120.8550461	102.9332804	78.49056081	61.46679156	63.15857165	78.63598865	77.77095756	92.00254362	91.79808313
1	T24	B_Test_1	No Distraction Test	7	125.0888196	119.969226	124.5577784	112.8117463	91.76576712	110.9364369	104.4991977	103.3222806	81.05732159	95.11963126	90.19964289	121.1061314	104.3174706	80.75738223	62.47123302	64.54925251	79.74829446	78.63335684	92.91905119	92.3484013
1	T24	B_Test_1	No Distraction Test	7	125.6520898	120.4707902	125.0972591	113.01624	91.66017524	111.7163142	105.3758806	103.6543124	81.08578211	95.40807538	90.46845166	122.2215843	104.8771374	80.82655646	62.86071285	64.95931522	80.18738253	78.98115747	93.52309575	93.07903948
1	T24	B_Test_1	No Distraction Test	7	123.9415458	117.7514092	123.6294614	111.0032961	90.01982197	111.4110514	105.1658903	103.1877225	80.55208316	95.04723644	89.71095481	120.7062152	103.1728989	80.28437906	62.07724714	64.74170818	79.83170798	78.719214	93.41072478	92.85225061
1	T24	B_Test_1	No Distraction Test	7	123.7111508	118.7795376	124.3465424	112.6210779	91.00359286	111.8237767	105.8964908	104.4894783	81.71263714	96.40449388	91.25007961	121.6050896	104.7197838	80.81429934	63.17330978	65.30835108	80.36272285	79.62068257	94.24018415	93.71184556
1	T24	B_Test_1	No Distraction Test	7	122.6916456	116.7794558	123.6848127	110.8579584	88.57728155	113.4866248	104.7381084	103.2217513	80.52409048	94.90297358	90.06181291	120.9303473	102.9333038	78.2922341	61.89831513	63.86884092	79.42952469	79.03695004	93.01468569	92.81073436
1	T24	B_Test_1	No Distraction Test	7	120.8213247	115.423558	121.9041693	109.4137012	87.03482056	113.462374	105.5158035	102.0726843	78.59520423	93.48589956	88.74490745	121.2191777	103.3837984	78.38492196	61.83788085	65.68551593	81.14819719	78.59808824	93.51526547	93.39254935
1	T24	B_Test_1	No Distraction Test	7	124.0171135	120.471776	128.626415	118.153821	96.61953056	119.0914279	109.9384709	107.824697	84.93877593	100.7125358	94.66357587	126.05677	110.0825666	86.06620944	67.83201435	70.82505099	84.52340948	83.37613358	98.86105286	98.16151287
1	T24	B_Test_1	No Distraction Test	7	121.030918	117.2922	123.0414712	111.93986	90.75512251	114.6627948	105.6595069	103.1430222	80.07882053	95.74949609	89.88320763	120.9557941	104.3225685	80.76394804	62.88977437	65.70444963	80.58769696	78.89939965	94.35813475	93.57876907
1	T24	B_Test_1	No Distraction Test	7	122.6643903	118.4412298	124.8380691	113.4632969	92.151614	115.786228	106.0695464	104.4529857	81.11702854	96.61600623	91.1201931	121.7808023	105.1065629	81.59476315	62.92964987	66.12331304	80.36641374	79.412908	94.5704917	94.02334839
1	T24	B_Test_1	No Distraction Test	7	124.3537007	120.3321507	126.4717207	115.0730137	93.45362188	116.0990677	106.7791711	105.2069208	82.19354144	97.65433729	92.09341895	123.3345831	106.0278891	81.6720836	63.74982342	67.1416041	81.70870302	80.07890593	95.32796694	94.83634532
1	T24	B_Test_1	No Distraction Test	7	126.3510839	122.213655	129.9477781	118.5498676	96.82478923	117.7330612	108.5523686	108.51143	85.50776557	100.9199007	95.40543503	125.5162834	108.5695833	84.43155187	66.19189656	68.89320092	83.18693982	81.88503418	97.0608115	96.59184934
1	T24	B_Test_1	No Distraction Test	7	124.1489507	120.3782908	127.1450113	116.4665298	95.05397209	116.6398233	107.1359999	105.8938607	82.9413137	98.50793607	92.71569493	123.6013608	107.3949528	83.73039358	65.23096777	69.15289816	82.77939369	80.54446858	95.74770021	95.30425468
1	T24	B_Test_1	No Distraction Test	7	120.8659909	115.8668986	122.8479246	110.9719127	89.63085501	115.7805946	106.4713772	103.3366021	80.03129527	95.36398105	89.96621247	121.1782299	104.3547111	80.65507396	63.28001851	65.87167653	81.50766415	79.81836745	94.79365157	94.39822542
1	T24	B_Test_1	No Distraction Test	7	122.4538074	117.2339235	124.1229148	112.194899	91.23173624	114.865663	106.0139662	104.3517622	80.89658649	96.50030386	90.68511054	121.1743558	104.3605788	81.25893687	63.26869675	64.81118345	80.41219194	79.15927316	94.23279059	93.74960376
1	T24	B_Test_1	No Distraction Test	7	122.0297359	117.4199516	123.1644969	111.5058982	89.68580207	114.7668771	104.840816	102.741559	79.86677803	94.57393461	89.51055678	120.9018649	103.7926955	79.63618948	61.68244341	64.50987065	80.0874947	78.3476446	93.11495382	92.7653896
1	T24	B_Test_1	No Distraction Test	7	120.9767976	115.7253265	122.6934402	110.931266	90.57741324	115.847517	106.1820115	102.545253	79.57681341	94.5916318	88.91768733	121.5025723	105.0492487	82.25933979	63.11182365	65.20053249	80.86647892	79.34014778	94.43256207	93.81740275
1	T24	B_Test_1	No Distraction Test	7	121.9365266	117.5189714	123.6376815	112.0011842	90.64306681	115.3253491	106.2579579	103.8502104	80.82034316	95.98840724	90.2826414	121.4603248	104.5022886	80.93076046	63.25763504	64.83077375	80.50917309	79.66470143	94.54545983	93.91494929
1	T24	B_Test_1	No Distraction Test	7	121.6329096	117.4842252	125.0659072	113.4213192	91.81830297	118.7420403	110.1404115	105.0136269	82.61496259	97.54210304	91.91352743	126.2874015	108.9295607	84.58839929	67.16228117	68.52348785	83.90076478	83.90971174	98.76567368	97.840042
1	T24	B_Test_1	No Distraction Test	7	118.9390305	113.9980567	122.4757241	110.5860828	89.07961883	116.8950438	106.6157022	103.3567369	80.15118602	95.39525752	89.81109447	121.6782641	104.7102087	81.19646804	63.14751063	65.39213208	82.74013838	79.94001693	94.78278342	94.22094858
1	T24	B_Test_1	No Distraction Test	7	121.1870313	117.207163	124.5998451	113.6606686	91.99189178	119.7291792	108.6902393	105.1620818	82.1318366	97.2315607	91.65720974	123.8374564	107.715481	83.73305502	65.43285129	67.39260881	84.22591358	82.03345879	96.97360017	96.41564306
1	T24	B_Test_1	No Distraction Test	7	121.8151979	117.6586219	124.279667	113.1990598	92.30149884	120.2584253	109.9486925	105.4732616	82.56634192	97.61381872	92.10114236	124.5458207	108.0901863	84.63683781	66.94949558	68.3181739	84.73340202	83.36195893	98.19022872	97.60183999
1	T24	B_Test_1	No Distraction Test	7	120.7245523	116.6510762	122.7782223	111.6996347	90.21018375	116.5278006	107.1529849	103.7232474	81.13859183	95.74131899	90.42577523	122.0218042	105.4068002	81.36094719	63.86494709	66.0396468	82.25529655	80.77062046	95.40984824	94.90716917
1	T24	B_Test_1	No Distraction Test	7	123.0275837	118.78818	123.9557013	112.6591992	90.85814447	115.5170986	105.2444735	103.2532924	80.5561426	95.52831242	90.16293606	121.4859093	104.5835204	80.1955747	62.47442514	64.47188393	81.39411978	78.9283987	93.60877092	93.24259606
1	T24	B_Test_1	No Distraction Test	7	122.1959284	118.4238238	123.4403799	112.6260002	91.15587685	115.9902952	105.8322139	102.8311466	80.44012858	95.15937212	89.60346209	122.1290384	105.8972075	81.65887945	63.23041688	64.06844409	80.69229888	79.52177295	94.40426944	93.55345005
1	T24	B_Test_1	No Distraction Test	7	124.9302406	121.9003722	124.3634155	114.733511	94.73387431	115.2633908	106.0476366	104.1074662	81.96619258	96.88018242	90.63337484	122.0784692	107.1768063	84.48647061	64.11460746	63.39232404	79.09166742	79.6510929	94.76073385	93.53205017
1	T24	B_Test_1	No Distraction Test	7	125.9094891	122.1094101	126.6506899	115.6720081	94.03095003	114.3725953	105.0065479	105.4656369	83.06129601	97.44242562	92.07334782	121.8031046	105.1420639	80.78308625	61.9342234	62.16756557	78.45168482	78.42386566	93.20997219	92.57297641
1	T24	B_Test_1	No Distraction Test	7	124.6446018	120.8160394	123.7864977	113.7574957	93.98186758	115.6446427	106.0961108	103.2479858	81.81426309	95.88774168	90.1176102	121.9947895	106.6668661	83.81611128	64.64678018	63.24838648	78.51441864	80.21152024	94.679439	93.81175662
1	T24	B_Test_1	No Distraction Test	7	125.8805888	122.8932801	124.9895262	115.7236591	96.1049303	112.6678901	104.7916857	104.6368882	83.03345086	97.31425064	91.69771959	120.7527739	105.9589894	82.94006914	62.68313793	61.74086955	76.89549893	78.60231507	93.32786688	92.46279296
1	T24	B_Test_1	No Distraction Test	7	123.531012	120.7867442	124.2424758	114.0109932	92.88574998	113.9621825	105.0363334	103.6345856	81.28994543	95.82162	90.12605334	121.4266068	104.9897563	80.1547791	62.29479837	62.00540565	78.56934039	78.13372337	93.09284711	92.2899687
1	T24	B_Test_1	No Distraction Test	7	124.8411693	120.8198067	124.2793492	113.4178352	92.51494098	115.5893763	105.7265111	102.9594386	80.43238843	94.71020662	89.05618572	121.9830379	105.6264147	82.09281166	62.85593267	63.7137305	80.48665465	78.78984945	93.56043637	92.86527753
1	T24	B_Test_1	No Distraction Test	7	124.7471896	120.6823843	124.1027264	113.0250449	91.44164528	113.0439465	104.2458102	103.3966504	80.35530681	95.32830309	89.63540865	120.5157306	103.8229808	79.15553728	60.61009227	61.4808503	77.67443213	77.07471144	92.13901699	91.53152697
1	T24	B_Test_1	No Distraction Test	7	123.6878973	119.1168576	122.2091374	110.4725447	89.04210839	113.2695083	103.2737296	101.1728064	78.00516953	92.77549751	87.24095564	119.7542366	102.3548118	77.68663866	59.49547736	60.3647129	77.21657508	75.91631145	91.00812656	90.45146041
1	T24	B_Test_1	No Distraction Test	7	124.6774835	119.7232542	123.3016388	111.5947992	90.55901438	113.6912439	103.1128447	101.9391502	79.72287069	93.82288089	88.3980964	119.8639403	102.6271523	78.37935099	59.99555442	59.49692655	75.47010443	76.56223264	91.23157909	90.43947865
1	T24	B_Test_1	No Distraction Test	7	125.6903899	121.636475	125.5348161	114.5329874	93.01063971	109.1749735	104.3089343	104.4553479	81.33378412	95.97191938	90.07493903	120.4552417	103.6100444	79.47437251	59.88078381	61.12631963	77.30804291	76.73200317	91.59509564	90.85012222
1	T24	B_Test_1	No Distraction Test	7	127.8244754	123.5616653	127.4384836	116.1557967	94.53951712	113.2303632	107.0190968	106.2662247	82.43364941	97.45919862	91.91151984	123.434766	106.4362082	81.93370099	61.83133046	62.57620253	79.60120868	78.97918756	94.18963324	93.50697581
1	T24	B_Test_1	No Distraction Test	7	125.7326902	120.5673811	125.2141405	113.1656739	91.26538895	110.2390077	104.6420454	103.4558021	79.89460953	94.79648356	88.78757981	121.5498583	103.998266	79.19241083	60.12124523	60.1571956	77.27327059	76.72023339	91.74701095	90.83752387
1	T24	B_Test_1	No Distraction Test	7	126.5940324	121.621159	126.2047913	114.4255082	92.94035198	113.0455213	105.3452764	104.7565134	81.21540868	96.1882861	90.03590597	121.8083817	104.2989952	79.64897927	60.14463926	60.05410539	77.56154278	77.1012694	92.39810442	91.55148684
1	T24	B_Test_1	No Distraction Test	7	127.5561349	122.2658632	126.8206347	114.7875061	92.80167376	112.368	106.5984924	105.461438	81.92691961	96.49673014	90.92903377	122.8826589	105.3702783	80.42841871	61.73620577	61.55944679	79.07029234	78.90820856	93.60604406	93.04471237
1	T24	B_Test_1	No Distraction Test	7	127.4617248	123.3896455	126.2589282	115.4565384	93.81547155	112.039436	105.6198076	105.0033024	82.10585223	96.37175414	90.64123649	121.8319056	105.2053531	80.71928165	61.15199655	61.24919083	78.64329179	78.07869364	92.75435876	92.06775078
1	T24	B_Test_1	No Distraction Test	7	127.7439023	123.7264317	126.8424525	115.8868772	94.54417649	111.9795503	106.5379274	105.7300096	82.51767801	97.30802528	91.0633603	122.8086474	105.9408368	81.23141247	61.98111444	61.31909671	78.29570012	78.39649406	93.69732337	92.61412974
1	T24	B_Test_1	No Distraction Test	7	125.7525762	121.3932486	125.227126	113.6369542	91.44116596	113.8742589	105.7277806	104.1116528	80.84718091	95.78149517	89.36212923	122.41167	104.2307372	78.63181777	59.99085135	60.86021446	77.93784791	77.94279752	92.67863819	91.93562167
1	T24	B_Test_1	No Distraction Test	7	121.9164141	117.1727305	123.4169457	111.39383	89.56657866	113.1958506	104.9719466	101.9086473	78.97591425	93.51288446	87.51750385	122.1985816	103.7141321	77.87805004	59.76494995	60.5416426	77.35792576	77.61281264	92.12314428	91.48384016
1	T24	B_Test_1	No Distraction Test	7	123.6563327	117.4653578	124.8728878	111.8627318	89.33067217	112.1956998	105.6341291	103.137556	79.62660339	93.98354646	88.8972389	122.6877298	103.9794945	78.21445096	60.39024502	62.52850119	78.82160396	78.09950654	92.67793772	92.39866691
1	T24	B_Test_1	No Distraction Test	7	123.9655246	119.0390308	126.991328	114.6547812	91.27525479	115.100482	108.1295843	104.9779775	80.90708509	95.95915416	90.96646441	125.9402885	107.4940605	80.90302989	62.40541341	66.01448661	82.11798897	80.85925756	95.46437919	95.39775786
1	T24	B_Test_1	No Distraction Test	7	124.1139203	119.6626766	127.7076878	116.22839	93.50650293	113.6116077	108.7540988	107.1932177	81.2472585	98.26635549	92.13022363	125.0971071	107.6288682	81.67268945	61.6384838	66.14163679	82.21263277	79.70526332	95.74753539	95.09578156
1	T24	B_Test_1	No Distraction Test	7	119.0997178	115.3342973	124.5255801	114.0751039	90.82036374	112.7254114	109.4459022	104.0816285	78.24156365	94.48661752	89.47030517	125.5949428	109.5887567	83.46654605	63.50265168	68.85477304	82.86501163	80.58728522	96.53368131	95.83143729
1	T24	B_Test_1	No Distraction Test	7	117.7935571	109.9599372	127.1433977	112.89427	87.0900376	116.8080882	111.6045574	105.2309538	78.94331516	94.7522896	90.84892662	128.7407025	109.4453596	81.65822592	64.83352727	69.67293582	85.69429251	82.97728686	98.36295002	98.62574557
1	T24	B_Test_1	No Distraction Test	7	117.7935571	109.9599372	127.1433977	112.89427	87.0900376	116.8080882	111.6045574	105.2309538	78.94331516	94.7522896	90.84892662	128.7407025	109.4453596	81.65822592	64.83352727	69.67293582	85.69429251	82.97728686	98.36295002	98.62574557
1	T24	B_Test_1	No Distraction Test	7	116.8952757	109.9321701	125.0040303	111.5001388	87.06985792	120.6425389	113.6596307	103.9011354	78.23964615	94.01164833	89.67026104	130.9235948	112.6459226	85.65161051	67.79666103	70.7092738	86.66639421	85.38122177	101.0370592	100.8540504
1	T24	B_Test_1	No Distraction Test	7	123.6534168	117.8614201	125.8735729	113.3501461	91.82721175	114.9446542	109.3174443	104.9820288	82.39612966	96.7422422	91.95854966	125.8320892	108.3279615	84.6942455	66.75518627	68.52600816	83.40900523	83.43689978	97.63165792	97.2457741
1	T24	B_Test_1	No Distraction Test	7	122.4055013	117.3107135	124.7183261	113.0472316	92.49552288	113.2127181	107.7213595	104.5025808	81.81143124	96.66358474	91.3109867	123.6903493	106.9824592	83.54921381	65.28988365	66.04396679	81.93304231	81.49419088	96.23702192	95.4946636
1	T24	B_Test_1	No Distraction Test	7	122.1909879	117.0013129	125.0894435	113.4121835	92.63928169	113.9636905	108.8924977	104.8394922	82.47501073	96.861237	91.67720826	124.9047856	108.3951455	84.91560619	66.75750186	67.52276101	83.38740266	82.87376073	97.30780213	96.60534815
1	T24	B_Test_1	No Distraction Test	7	123.149854	116.82008	126.0341383	113.0466982	92.03765589	113.845482	108.615894	105.4635832	83.07218273	97.13852078	92.37869198	124.4562503	106.6324379	83.05391379	65.67941668	68.13671778	83.87790094	82.72532784	96.87118473	96.47414156
1	T24	B_Test_1	No Distraction Test	7	124.7838119	119.026679	127.6326724	115.2592583	93.96945605	114.6914448	109.9230729	107.2575298	84.09342223	98.75386206	94.05691854	125.8564564	108.6928992	84.90543741	67.17655678	68.5132759	84.29846325	83.66065092	97.94560299	97.79224442
1	T24	B_Test_1	No Distraction Test	7	123.802215	117.289595	126.4117679	113.3926157	92.13314693	115.1137533	109.2870229	106.168056	83.31859433	97.89466435	92.81153273	125.0115777	107.3421353	83.9745784	66.51778702	68.85666227	84.30079911	83.01407974	97.4151266	96.98428919
1	T24	B_Test_1	No Distraction Test	7	124.8920993	119.3671429	126.4594995	114.3634699	93.21496718	113.385639	108.4160426	106.08565	83.07553908	97.97486533	92.56536953	124.3752453	107.4172002	83.90651353	64.96216462	66.39669693	82.6656197	81.93632858	96.50552805	95.88000966
1	T24	B_Test_1	No Distraction Test	7	124.8255605	118.0656319	127.234909	113.9002605	92.47141318	116.4538475	111.1476871	106.7876211	84.12154508	98.30142673	93.19645779	126.8126011	108.543995	84.97168913	67.09456374	70.02055672	84.98094358	84.90300182	98.84409157	98.43222915
1	T24	B_Test_1	No Distraction Test	7	125.2653489	119.5010753	128.3199931	116.0564913	95.33275159	116.3788634	112.0317302	109.1964543	86.4448675	101.1412566	95.8259144	126.9940788	109.7036192	86.33368821	68.08846244	70.76771666	85.4705289	85.8385668	100.1696317	99.3484082
1	T24	B_Test_1	No Distraction Test	7	123.3355284	118.2987566	125.6462138	113.6087532	91.03395197	116.743102	107.7176139	104.6465358	81.55669662	96.54432816	91.3755643	124.7237876	107.1610675	82.12402021	65.07478114	66.34890233	82.4042649	81.15803393	95.93795959	95.55509091
1	T24	B_Test_1	No Distraction Test	7	122.7536502	118.3459963	125.1045093	113.6590865	92.17266945	114.7580132	106.8848482	104.7187868	82.10768705	96.58318237	91.63246364	123.1909646	106.083993	81.7870401	64.49721627	65.54358899	81.62341771	80.43263795	95.19830994	94.68820048
1	T24	B_Test_1	No Distraction Test	7	125.0665829	121.8901657	125.7342554	115.32504	93.14028217	114.2696833	106.7812705	105.6532538	83.44427786	98.20407067	92.97335344	123.0617496	106.4834541	81.81569001	65.35419657	67.24934044	82.80174645	81.03404762	95.73913994	95.14867048
1	T24	B_Test_1	No Distraction Test	7	123.0268206	118.7951088	126.0122935	114.5072283	92.46603009	113.8210001	106.4850202	105.5633021	82.67221616	97.28347265	92.46729443	122.9865128	105.5468406	80.98251573	64.09884106	66.90191469	82.35651054	79.91968816	94.62248548	94.2762879
1	T24	B_Test_1	No Distraction Test	7	124.1719678	119.6665947	126.8344592	115.4791604	94.07989862	114.4781075	106.6168768	106.1324737	83.74019044	98.21178153	93.09716036	122.9918711	105.9878199	81.86754593	64.75091765	66.40576729	81.95722036	80.3199681	95.12690782	94.5709892
1	T24	B_Test_1	No Distraction Test	7	123.8101598	119.2174382	124.8989509	113.0847158	90.77969105	114.1899111	104.8076529	103.784941	81.35221745	95.81329862	90.98822253	121.7877642	104.1508522	79.49771218	62.50427043	65.28917743	80.88223731	79.11194711	93.52242887	93.2010182
1	T24	B_Test_1	No Distraction Test	7	123.3259216	118.3580211	126.2358601	114.0558078	91.60845897	115.3517679	108.3333902	105.5279928	82.92240276	97.2044946	92.35979244	125.107153	107.0142015	82.18756225	65.64572706	67.88552412	84.0351646	82.03506504	96.34485707	96.07043435
1	T24	B_Test_1	No Distraction Test	7	126.2190182	121.1518318	127.648857	115.6189506	94.38790512	113.9416145	109.2781463	107.2548864	84.99633985	99.28824342	94.20252102	125.4722534	107.9017632	84.34828141	67.18026995	69.55045528	84.95411917	83.16677389	97.56949958	96.96452283
1	T24	B_Test_1	No Distraction Test	7	131.2785908	126.552581	131.1137564	119.4958461	98.18724535	112.7180674	106.9862076	110.3156197	88.30139933	102.5129449	97.63940431	123.6373684	106.3079044	82.27316043	65.00534008	66.98920221	82.01165521	81.21710361	95.5032778	95.01459237
1	T24	B_Test_1	No Distraction Test	7	127.3429591	121.7227734	130.287842	117.7725189	95.17774298	112.8978145	108.4925291	108.7877412	85.33122756	99.68470301	95.03335011	125.5605946	107.3535849	82.67686813	65.04142831	68.49835343	83.46873686	81.77862221	95.97882105	95.77586465
1	T24	B_Test_1	No Distraction Test	7	125.2326045	120.5085717	131.0638969	119.6777118	97.98116032	113.6204439	110.811351	110.2042559	86.92542288	101.9833167	96.6535836	128.0090437	110.5741634	85.65557871	67.52022866	69.12962794	82.9345705	83.80030422	98.77075954	97.87837708
1	T24	B_Test_1	No Distraction Test	7	121.6411924	117.0512752	128.9662186	117.2937257	93.86047983	112.4281297	110.1236929	109.4131009	83.26415123	100.4096495	94.57104831	125.5085716	108.1175845	82.27077158	64.09536206	67.79602118	82.27505692	81.14950442	97.29372798	96.70002784
1	T24	B_Test_1	No Distraction Test	7	116.0207407	107.982264	123.6019084	108.9974738	85.58832673	114.6798974	109.7569752	104.2324352	79.24862315	94.41312871	90.28208993	125.3287798	106.4798157	81.84019613	65.30979863	70.90068319	86.0725039	82.58211752	97.24395331	97.21112403
1	T24	B_Test_1	No Distraction Test	7	118.7793389	111.3670859	127.651063	113.5078956	91.65690411	115.8275682	111.1877534	107.8271316	82.44971666	98.4784788	93.60980051	127.2697218	108.2141283	84.05014934	66.78955736	70.69887335	86.5024145	83.33147822	98.29021026	98.36657032
1	T24	B_Test_1	No Distraction Test	7	118.7793389	111.3670859	127.651063	113.5078956	91.65690411	115.8275682	111.1877534	107.8271316	82.44971666	98.4784788	93.60980051	127.2697218	108.2141283	84.05014934	66.78955736	70.69887335	86.5024145	83.33147822	98.29021026	98.36657032
1	T24	B_Test_1	No Distraction Test	7	118.3087914	111.0540997	126.3717718	112.0743705	89.4170851	116.2864939	110.9832448	106.9649007	81.89267527	97.21657905	92.96416546	126.9669386	107.7405888	83.2041036	66.77478836	70.60019586	87.38177147	83.4284412	97.98964461	98.28537393
1	T24	B_Test_1	No Distraction Test	7	117.2513283	110.2269531	123.7243909	109.9769744	87.35447698	116.1738118	107.939678	103.6717631	78.69343368	93.96663789	89.56861918	124.0662859	105.5147367	80.62370759	63.57005307	66.37622688	83.27384875	80.38303879	94.94667868	95.26669828
1	T24	B_Test_1	No Distraction Test	7	121.361176	114.7199147	125.7022282	111.7364502	88.81980171	116.7870754	111.522198	105.7485611	81.36784378	96.6440133	92.23576078	127.9627308	109.0157705	83.85596444	66.58266123	69.67313625	85.72950599	84.38550247	99.21370135	99.0594466
1	T24	B_Test_1	No Distraction Test	7	116.1300008	108.5275379	122.9344055	108.4196721	84.58962068	118.0782247	109.4161672	103.1546337	77.38954092	93.5242245	88.93983106	125.3253663	106.3903604	80.75286009	64.20695315	67.43497413	84.81256618	81.58955222	96.61438727	96.85353778
1	T24	B_Test_1	No Distraction Test	7	116.4816815	110.398252	124.7718024	111.6666424	88.03907681	126.9119815	117.4562419	105.7362263	81.09315045	97.47125643	92.29821132	132.7995854	115.1640837	90.09925198	72.91744694	76.84954459	92.12582162	90.54938989	105.8554152	105.421818
1	T24	B_Test_1	No Distraction Test	7	116.2607627	109.6912126	122.6178852	109.0270965	86.31616315	121.7410682	113.8267418	104.3852884	78.88889034	95.2979178	90.14019626	128.2011955	110.2337817	85.50079535	68.33808801	71.90715921	88.80016633	85.89045275	101.2975524	101.046955
1	T24	B_Test_1	No Distraction Test	7	116.9366194	109.6227375	122.5844853	108.1656909	84.88715359	119.0237421	111.2357936	104.0072871	78.7493034	94.70667821	89.89524387	126.1197242	107.089231	81.90176858	65.75259139	69.42238208	86.17806241	83.49649693	98.3652379	98.49552344
1	T24	B_Test_1	No Distraction Test	7	121.5783336	115.5424105	123.9921242	110.9569924	89.21693567	116.9803919	109.2140786	104.0414426	80.52386419	95.15026026	90.83681239	124.6350082	106.5834032	82.94139629	66.63443363	71.07144481	86.29500851	82.83555987	97.17707218	97.34583816
1	T24	B_Test_1	No Distraction Test	7	123.1801874	116.5216137	124.597333	110.7611199	88.87342597	113.3767385	106.7813078	104.156048	80.00409891	94.97545783	90.52333229	122.8294604	104.1687549	79.88951527	62.72287298	66.07455222	82.44072745	79.79873952	94.41731321	94.48138228
1	T24	B_Test_1	No Distraction Test	7	122.9790884	116.4476072	125.8239001	112.2234785	89.93921795	115.5037114	107.9915278	105.1293564	81.32531978	96.25789422	91.74569483	124.4073549	105.9818709	81.27219611	64.72546973	67.68001957	83.76144861	81.36609648	95.8157567	95.81797153
1	T24	B_Test_1	No Distraction Test	7	122.7021015	117.2086541	125.204292	112.609134	91.11004348	116.5599794	109.1612499	105.3207544	81.90670227	96.87083392	91.87555806	124.9679741	107.0698671	82.8437938	66.0567683	69.05718206	84.88823277	82.74237455	97.24864298	96.97784165
1	T24	B_Test_1	No Distraction Test	7	126.72092	120.9252852	127.9684205	115.4967752	94.32174361	111.9715595	107.5590954	107.8293731	84.1664973	99.22500324	94.30607475	123.5497395	106.3475479	82.8404262	64.45884652	65.23800483	81.23361469	80.56924095	95.56229086	94.99570756
1	T24	B_Test_1	No Distraction Test	7	124.437378	118.6737944	128.1784807	115.3396983	93.35757258	113.1627629	108.0705026	107.4090473	84.20279897	98.9504971	94.24135895	124.8209277	106.8887151	82.54150845	65.27191465	66.69509059	82.03029111	81.56061294	96.3497417	95.890946
1	T24	B_Test_1	No Distraction Test	7	125.0299965	119.9898382	127.0071803	115.3325677	94.23122981	112.1981105	106.793565	106.0713867	83.12111905	97.47716009	92.60637933	123.1622336	106.5820287	83.14329274	64.26959636	66.92762619	82.05807018	80.42679138	94.8217742	94.5004886
1	T24	B_Test_1	No Distraction Test	7	126.9448884	120.8290003	127.0574262	114.2929083	93.41813221	111.1607008	107.5917074	106.7799033	83.52041937	98.42103783	93.00926014	123.4285413	105.8007123	82.39363327	64.15172261	64.78366005	80.30022048	80.45875448	95.43642581	94.65829653
1	T24	B_Test_1	No Distraction Test	7	126.7023845	121.8442442	127.025537	115.1812435	93.65517748	110.8865196	106.4967864	105.9300117	83.14960089	97.75972004	92.57340737	123.3098126	106.171248	82.01319888	63.55830455	64.86765489	80.7372978	80.10545992	94.68087457	94.13681892
1	T24	B_Test_1	No Distraction Test	7	123.1463539	120.033761	125.1073595	114.876906	93.21647177	114.5166379	105.9189881	104.2576185	81.74949585	96.64681393	91.18281659	122.3373661	106.3115483	82.1423593	63.62578756	65.30874015	80.72870121	79.42544025	94.51001643	93.73889739
1	T24	B_Test_1	No Distraction Test	7	126.1052009	122.1991702	128.153379	117.3473582	95.87234445	115.9476516	108.4576234	107.4068779	84.79491357	99.96021282	94.00736954	124.8259372	108.3052323	84.6420814	66.22253847	68.19375142	83.76606557	81.89764814	97.07910835	96.20178049
1	T24	B_Test_1	No Distraction Test	7	123.0357659	121.2759242	124.9990105	115.9721801	94.79556595	113.4793154	104.562061	104.1336931	82.66743882	96.84374527	91.49737519	121.2715774	106.0334817	81.6906948	63.50481223	64.53418099	79.37101624	79.11422114	93.62441974	92.78911225
1	T24	B_Test_1	No Distraction Test	7	124.5527645	121.9384669	126.8239826	117.0858591	96.31353448	115.2885956	107.8061879	105.8709119	83.69530541	98.4488412	92.85141687	124.3782599	108.5246833	84.88315675	66.01491992	66.94005117	82.88773624	81.48652873	96.32791967	95.55584512
1	T24	B_Test_1	No Distraction Test	7	124.8962116	121.8740858	126.6794629	116.5285912	95.16680141	113.1062582	106.7156824	105.825928	84.02101263	98.3872921	93.07129757	123.3299339	107.3898569	83.39796016	64.96807544	66.06699394	81.83547352	80.94694013	95.52913947	94.7305521
1	T24	B_Test_1	No Distraction Test	7	125.2924317	122.7721831	127.4452258	117.6796338	96.194953	116.3434238	107.6011989	105.8174454	84.32883427	98.36274391	92.67801092	124.7450563	108.7685738	84.55191853	66.18192674	66.62996926	82.50063582	81.9079325	96.19396525	95.35395923
1	T24	B_Test_1	No Distraction Test	7	124.3234702	121.9792364	126.8737566	117.3681974	95.49161203	117.1978425	108.9584819	106.1515799	84.86062523	98.45181817	93.13516253	125.2448615	109.6801824	85.76441006	67.52893187	69.14682214	84.21359439	83.56520021	97.32526488	96.72807965
1	T24	B_Test_1	No Distraction Test	7	122.263237	118.6059346	125.616767	114.8888775	93.61701608	116.3376065	108.1944581	105.1494301	83.45948767	97.33902299	92.13519967	124.049749	107.6086494	84.13426515	66.80773558	69.16258804	84.91547529	82.59209419	96.63472207	96.07186156
1	T24	B_Test_1	No Distraction Test	7	124.1602727	121.1531543	126.7445201	116.7794866	95.1376179	115.8748196	107.8051189	105.9134955	84.1436423	98.1882065	93.0351594	124.5671323	108.7257526	84.69594995	66.59287937	68.10637634	83.68506424	82.12884092	96.4634358	95.87283828
1	T24	B_Test_1	No Distraction Test	7	123.521995	120.2061437	126.3437515	115.9204458	94.57924801	114.5825157	107.8435396	106.026251	83.87830871	98.49433101	92.97711414	124.255138	108.0884324	84.35419069	66.08960171	67.23721901	83.14881763	81.76614006	96.53573257	95.79752583
1	T24	B_Test_1	No Distraction Test	7	125.8013071	122.6141062	126.9888559	116.5923797	94.37459273	115.7153155	107.6855139	105.4545511	83.03270529	97.56434695	92.25112239	125.1601494	109.0008982	84.39404797	65.31976979	64.92884747	81.18632046	81.28450554	96.13075172	95.21378957
1	T24	B_Test_1	No Distraction Test	7	122.0769444	119.0295686	126.0793877	115.5123698	92.96668473	116.396306	108.8802603	105.6214273	82.75547498	97.57753728	92.3981685	125.8490619	109.2748182	84.18542165	66.04489638	67.73656496	83.8006546	82.22425513	97.08407765	96.59989062
1	T24	B_Test_1	No Distraction Test	7	122.3953971	118.7676887	126.2070069	115.4706582	93.1759926	118.7669599	109.8147186	105.199783	81.99163512	97.23569835	91.96261211	126.3947378	110.230068	85.72531538	67.74069088	69.54731276	85.30636032	83.2438064	98.27104545	97.88941541
1	T24	B_Test_1	No Distraction Test	7	122.3953971	118.7676887	126.2070069	115.4706582	93.1759926	118.7669599	109.8147186	105.199783	81.99163512	97.23569835	91.96261211	126.3947378	110.230068	85.72531538	67.74069088	69.54731276	85.30636032	83.2438064	98.27104545	97.88941541
1	T24	B_Test_1	No Distraction Test	7	123.8677028	120.493602	126.2495893	115.7697781	94.41864217	115.6812726	107.1311835	105.4244805	83.48116119	97.94803952	92.61122583	123.4504586	107.0904622	83.46654642	65.06748172	67.30673441	82.40317013	81.30735031	95.8818348	95.26270498
1	T24	B_Test_1	No Distraction Test	7	124.8520235	121.911891	126.7337071	116.4376278	94.3579647	114.7981494	106.4640916	105.4366035	83.5321679	97.92779332	92.56828153	123.707888	107.2836389	82.70987222	64.62764128	65.87533037	81.19982829	80.73004554	95.24783397	94.57910703
1	T24	B_Test_1	No Distraction Test	7	122.4500723	119.2337903	125.5274224	114.7743422	92.95815599	117.3224094	108.8585027	104.78592	81.81882116	96.74194982	91.44092675	125.4058456	108.6714331	84.20134935	65.93701532	67.13822855	83.36648038	81.95463972	96.94921685	96.53201245
1	T24	B_Test_1	No Distraction Test	7	122.3311502	118.687946	123.8757834	112.8586714	91.10911833	118.7466989	107.6185762	103.6041292	80.97296375	95.72391621	90.17390985	123.0784171	106.1523148	81.67951044	64.79255163	67.32775102	83.33621689	81.23902515	95.83808575	95.43902851
1	T24	B_Test_1	No Distraction Test	7	124.0679876	120.770963	126.3681483	116.0923393	94.59344864	116.7028372	106.4686069	104.16395	82.03198987	96.51182587	91.16630855	123.6852919	107.5308296	83.41720909	63.90583403	66.68396545	82.29128121	80.40920213	95.09771156	94.56857432
1	T24	B_Test_1	No Distraction Test	7	125.3648073	122.230968	127.3437539	117.1633498	95.4283792	118.1951198	109.0632276	106.0432933	83.02022258	98.06059834	92.43810893	125.8165503	109.6764716	85.18222164	65.2776648	66.37624428	83.36273314	81.83030785	97.11920985	96.36221299
1	T24	B_Test_1	No Distraction Test	7	126.0330316	122.5492675	128.2702218	117.5886858	95.43075801	118.9900191	109.1647268	107.2384561	84.1240117	98.98375737	93.40266903	125.6785347	108.7503768	83.54176268	64.85604234	65.69887169	83.06665302	81.44264952	96.75057953	96.17933562
1	T24	B_Test_1	No Distraction Test	7	126.3198245	122.7394609	127.3975703	116.490389	94.53875906	117.3826109	107.3757152	106.7122716	83.79135852	98.35447016	92.92842352	123.5303724	106.3874119	81.78649038	62.84355526	62.92471772	80.68908813	79.87416332	94.91603968	94.43452661
1	T24	B_Test_1	No Distraction Test	7	126.6049573	124.5251166	128.1268667	118.8940928	97.44090231	117.3362058	108.75885	106.9522495	84.35566974	99.22287512	93.1747024	124.9807551	109.6939692	85.20921228	65.61795827	66.21954144	82.66973866	81.70829754	96.96226474	95.8116979
1	T24	B_Test_1	No Distraction Test	7	126.5920957	125.2951001	127.8453735	119.6306254	98.56506192	116.6518514	108.1433742	106.84506	85.33128151	99.36634349	93.76444346	124.4846632	109.9963106	85.87474243	65.85741121	65.84101956	81.61923695	81.9168183	96.679868	95.67257919
1	T24	B_Test_1	No Distraction Test	7	127.2040062	124.7052114	128.4051564	119.1856739	97.83520206	115.3867022	107.2010378	106.4583006	84.86709478	99.24809463	93.29411996	124.354332	109.2096465	85.0562545	65.00293555	65.62389558	81.51304226	81.15122599	95.81654094	94.87168478
1	T24	B_Test_1	No Distraction Test	7	126.6922313	124.8335749	128.0630698	119.291949	98.00216049	115.8781491	108.2899831	106.27525	84.71372744	98.92912151	93.12258139	125.231624	110.2828378	86.2367096	66.42175709	66.44572944	81.96584055	82.10397471	96.91671038	95.75376336
1	T24	B_Test_1	No Distraction Test	7	125.9343416	123.4711809	128.2632465	118.8796088	97.41244673	116.6033311	108.8997861	107.0354582	84.59517466	99.28918375	93.33184937	125.3685888	110.0286746	85.74455107	66.09683897	65.79277772	81.37428923	82.13669047	97.12152592	96.06026621
1	T24	B_Test_1	No Distraction Test	7	127.953615	124.9333145	129.3325792	119.3632391	97.47438553	117.4229816	108.9231932	107.7586307	85.81260278	99.84917155	94.32656248	125.5948736	109.579848	84.81239544	66.4570113	65.62706775	82.07814801	82.37899363	97.12237342	96.18389824
1	T24	B_Test_1	No Distraction Test	7	128.3810747	125.5146725	129.2163981	119.3747684	97.71371719	116.4162819	106.890877	106.5034776	84.80074483	98.95205483	93.20175554	124.6175133	108.6035587	84.14487717	64.50538581	64.53709833	80.65773771	80.88388008	95.39670967	94.54921681
1	T24	B_Test_1	No Distraction Test	7	127.5183057	125.607077	128.037398	119.0159743	97.46685964	115.0273448	106.3620849	106.6926627	85.12757904	99.08382215	93.61303402	123.1157831	107.8927652	83.53200343	64.13212337	63.79037595	79.8043212	80.44898456	94.91282971	94.09996375
1	T24	B_Test_1	No Distraction Test	7	126.9799267	125.2093747	128.2833238	119.4808418	97.75565911	115.4753497	107.8449111	106.8787914	85.09458927	99.58108259	93.37313107	124.6463912	109.5237243	84.88654367	65.084099	65.29128224	80.93309446	81.44752248	96.31429073	95.18872554
1	T24	B_Test_1	No Distraction Test	7	138.8043983	141.1367864	133.3101567	129.5865708	112.199155	113.7039811	108.0786703	110.8245172	90.84066679	104.7647765	97.97226212	125.8516925	115.6061853	94.21776001	67.30058848	64.59385772	80.76984328	81.86272923	97.20779645	95.15066213
1	T24	B_Test_1	No Distraction Test	7	136.5914511	138.3573982	133.1854504	128.6462657	108.9096746	108.8317801	105.4832887	110.9035308	90.11707044	104.3856249	97.8068105	123.380607	112.3769613	89.1474829	64.91237992	61.34479808	77.43481394	79.24331118	94.55161723	92.68612297
1	T24	B_Test_1	No Distraction Test	7	130.8470278	131.9145747	130.9047503	125.5575105	105.8089606	110.2352681	107.280204	108.4506219	87.60464659	102.0471703	95.59592547	125.0314473	113.5084809	90.77833978	66.6718466	65.86723571	80.81937739	81.24852921	96.56757121	94.78799202
1	T24	B_Test_1	No Distraction Test	7	131.4993348	132.7533195	132.5453067	127.2444723	106.6613137	113.4494559	108.54556	109.7583059	89.01644788	103.2139748	97.13146673	126.3244883	114.543012	91.28508813	68.20563053	67.96436508	83.47284402	83.17775675	97.83498334	96.37837267
1	T24	B_Test_1	No Distraction Test	7	138.4611076	139.8969229	134.7982115	130.072252	111.4471044	114.1621084	110.6045875	112.9776961	92.47819572	107.3262308	100.0901358	127.589304	116.770331	95.06143362	69.72279157	67.36674738	83.45323119	84.46023043	100.2556561	97.8896213
1	T24	B_Test_1	No Distraction Test	7	129.7640138	130.6596137	129.9039081	124.6221249	104.5217623	109.495301	106.0167022	108.2775657	87.18417063	101.8389045	95.11961711	122.9880566	111.5677524	88.8550388	64.8160784	64.23294611	79.26761529	80.10506918	95.21801787	93.5071944
1	T24	B_Test_1	No Distraction Test	7	127.5563304	125.2658999	129.5920547	120.0187403	97.49350762	116.9942345	110.5114973	107.3970376	85.04960059	99.88844968	94.14318128	127.6870123	111.9312271	87.21022491	68.47515715	71.50371439	86.29379131	84.15300649	98.99993701	98.26754906
1	T24	B_Test_1	No Distraction Test	7	126.2934414	124.4568211	129.1819745	120.0356461	97.20265062	115.887206	109.8293716	107.4542628	85.33795972	100.1716524	94.46837922	127.2327667	112.0087478	86.83422162	67.96407719	68.65931484	83.92427328	83.74047275	98.63582207	97.76316039
1	T24	B_Test_1	No Distraction Test	7	127.0658283	125.0013126	130.1873136	120.7694566	98.4262695	118.9840612	112.0838406	108.2917764	85.63902526	100.3344688	94.90052167	129.0852586	113.5547081	88.5262476	69.83954986	71.78555033	87.012113	85.45297019	100.3031932	99.58547007
1	T24	B_Test_1	No Distraction Test	7	127.0659918	125.2836674	129.8210334	120.7720389	97.96207734	115.0096302	108.6669133	107.1674455	85.63081325	100.1491005	94.46163823	126.808563	111.418029	86.102184	67.62164141	69.3831439	84.24457852	83.39296912	97.70899715	96.9419513
1	T24	B_Test_1	No Distraction Test	7	126.0001476	123.8510385	128.7889907	119.5637006	97.6603062	116.5336689	109.9026391	107.5352719	85.75049886	100.4290285	94.64109085	126.5058372	111.308241	87.15476029	68.1599063	69.95919665	84.9810388	84.25245364	98.81035799	97.99504052
1	T24	B_Test_1	No Distraction Test	7	125.249554	122.8650998	128.3467583	118.8048051	97.01404438	117.6851535	111.3082392	107.5437298	85.755677	100.1231593	94.67745338	127.3713685	111.9252793	87.97105701	69.12500289	71.1450902	85.62284013	85.61367811	100.0073525	99.2058642
1	T24	B_Test_1	No Distraction Test	7	127.163235	124.742437	129.0751231	119.6979545	97.42822585	116.1895766	108.5457453	106.6406219	84.59918772	99.32938057	93.30447608	125.9777717	110.5203642	86.06677467	66.26652932	67.41187553	83.42982113	82.22126349	97.00783575	96.02924001
1	T24	B_Test_1	No Distraction Test	7	127.5831102	125.6886211	128.5710132	119.9856697	98.9791367	114.5326791	107.3189435	106.6656043	85.13348779	99.71689074	93.26887874	124.4972932	109.923312	86.3524308	65.60405082	66.31012527	81.84591426	81.37151743	96.1613522	94.86136546
1	T24	B_Test_1	No Distraction Test	7	127.711942	126.9073535	129.737955	121.7802926	99.89450367	114.7226376	107.9057484	107.4464528	85.76282183	100.2489201	94.13776039	125.5242841	111.0462	86.41111187	65.87140476	66.28694212	82.06831679	81.75002055	96.53826968	95.40320372
1	T24	B_Test_1	No Distraction Test	7	126.0933469	124.3139426	128.2687704	119.6503567	98.01916797	116.6501532	108.6524254	106.8740741	84.86236131	99.22155526	93.44825372	124.9639731	110.1322441	86.22398478	66.29772504	68.25495125	83.37788154	82.25775085	96.86400406	96.03630349
1	T24	B_Test_1	No Distraction Test	7	127.1115221	125.964024	128.1067225	119.6846979	98.21955265	115.0543127	107.4406525	106.2898637	84.54165357	98.98241896	92.99806074	124.3452278	109.4544615	85.16654043	65.53189522	66.25436493	82.0827557	81.13725672	95.94339991	94.87901775
1	T24	B_Test_1	No Distraction Test	7	128.4098964	126.8588045	129.4240187	121.2398907	100.3619807	114.5407289	107.8772591	107.432541	85.74832871	99.90597971	93.93745127	125.0606205	110.6399809	86.97136598	65.39302548	64.45727344	80.71127549	81.22274744	96.01734462	94.92268572
1	T24	B_Test_1	No Distraction Test	7	127.7491443	124.8061911	129.2836334	120.0037609	99.35129491	114.3596557	111.1521267	108.5556604	86.99527636	100.5102799	95.13439737	127.2595312	112.4713324	89.10997054	69.92231998	69.67080044	84.60505888	85.16664669	99.34790135	98.38618884
1	T24	B_Test_1	No Distraction Test	7	126.908393	124.7338065	128.936923	120.283717	99.87847233	116.2168898	110.8559361	107.4980579	86.33151002	99.94965033	94.72099095	127.4689537	113.0996421	90.10002321	70.67254668	70.47351533	85.43133447	85.57239823	99.72418282	98.83402399
1	T24	B_Test_1	No Distraction Test	7	126.8991275	124.113578	128.6584905	119.2788084	98.61089337	112.9309563	108.8242851	107.7035768	86.07549229	100.3129548	94.44190554	125.4400761	110.2670993	87.25173113	67.54998442	68.49276564	82.90674391	83.07597535	97.38225824	96.32725394
1	T24	B_Test_1	No Distraction Test	7	125.2766239	122.5742327	128.8472968	119.2606099	98.19739454	115.1943606	110.5168266	107.6841173	85.98720352	100.1701049	94.46980542	127.524962	112.0444903	88.06069998	69.18355822	69.20218999	84.10970322	84.67650488	99.09131875	98.01902927
1	T24	B_Test_1	No Distraction Test	7	127.7456918	124.1306401	129.8317462	119.3307154	97.87609016	115.8955085	109.557718	107.828331	85.90818988	99.87736538	94.76579127	126.8456716	110.659955	86.64162164	67.98771171	69.27122008	84.15703991	83.71490737	98.05651797	97.37505316
1	T24	B_Test_1	No Distraction Test	7	127.678009	123.7331248	129.2065408	118.8975026	97.8001327	116.003001	110.021635	107.3982949	85.94032481	99.73368168	94.26382115	126.8140065	110.9674471	87.32669824	68.41867005	71.24381632	85.50818741	84.62967205	98.60575276	97.8430108
1	T24	B_Test_1	No Distraction Test	7	127.1106943	125.4215385	128.1356997	119.5091939	98.05697668	117.8666592	109.6790926	106.1239152	84.65841865	99.19234784	93.24180053	127.0708324	112.3375006	87.76539262	68.49729682	68.56115462	83.71507046	84.42103547	98.79582611	97.86445602
1	T24	B_Test_1	No Distraction Test	7	127.4248834	124.9265554	127.8290187	118.7282327	97.34950335	115.5105115	108.3893647	106.391915	84.41923299	99.11173459	93.00791394	124.8994067	109.8683752	85.73406704	65.91725524	66.43290752	81.25801873	82.17135257	97.03760314	95.93131831
1	T24	B_Test_1	No Distraction Test	7	127.3861842	125.3439398	129.0392157	119.9530181	97.98037553	115.8591864	109.4835628	107.0802144	85.46840617	99.70746144	94.18829817	126.7968782	111.4751002	86.82441532	68.15797844	69.01100478	83.97753896	83.93507215	98.27107094	97.46816179
1	T24	B_Test_1	No Distraction Test	7	131.4269773	129.9812937	132.6933232	124.5353317	103.4995052	114.7985539	108.8479721	111.0023069	89.4717618	104.4538688	98.3829844	125.7439598	111.6044242	88.17624962	67.55397736	68.78482903	83.1596942	82.82758873	98.09359746	96.84452086
1	T24	B_Test_1	No Distraction Test	7	131.7648531	130.4998163	131.2585113	123.3543317	102.6105326	114.4428028	106.9515194	109.8315554	88.35821265	103.287724	96.78545687	123.5013562	109.6398937	86.37129347	65.43864257	65.5164186	81.07505856	80.90909771	96.16035651	94.62144958
1	T24	B_Test_1	No Distraction Test	7	135.1637643	134.1094798	133.2095349	125.8037645	105.0850524	113.6210353	108.4704119	111.4051463	90.49996317	105.1494563	98.82030988	125.3206402	111.9296252	88.80250292	67.04977101	67.44835618	82.1672964	82.55574267	97.81290544	96.42609359
1	T24	B_Test_1	No Distraction Test	7	135.921011	134.7417487	134.4760895	126.8869726	106.5987227	112.437081	106.5826814	111.9931473	90.7997107	105.9518181	99.19473615	124.2009788	110.7251233	87.73819554	65.54524591	65.18135857	80.41001722	80.45834858	96.00357236	94.38071926
1	T24	B_Test_1	No Distraction Test	7	131.6224598	130.3883094	130.5819112	122.93636	102.0534974	110.445715	105.9103045	109.1113749	87.87707197	102.7073286	96.14966639	122.4436714	108.9121776	85.27606284	64.20658387	65.02288425	80.13095532	79.69844134	95.2125371	93.62069581
1	T24	B_Test_1	No Distraction Test	7	131.3122414	129.2279177	131.0673517	122.3348105	100.6351636	112.4827428	106.0697392	109.4484084	87.92591883	102.2525637	96.42002645	122.7717257	107.9841044	83.94644365	64.58111312	66.05944396	81.09822343	80.00515211	94.72488682	93.81507437
1	T24	B_Test_1	No Distraction Test	7	131.8798728	131.2732595	131.6691591	123.9121972	101.5805164	113.5012062	107.3867219	109.9724542	88.6690237	103.300113	97.3163457	124.6716536	109.9057167	84.87040539	65.53320512	66.16982451	81.73123773	80.89071067	95.96976557	95.09013017
1	T24	B_Test_1	No Distraction Test	7	130.6117525	129.5961642	129.8844794	122.3472614	101.7393144	111.8497441	106.5942258	108.480417	87.62464814	102.1352028	95.4303283	123.5646934	109.7814258	86.65978025	65.18170779	65.13033872	81.10034165	80.24777077	95.41240556	93.81430885
1	T24	B_Test_1	No Distraction Test	7	126.6858939	125.0698712	127.6170655	119.3620317	98.98244842	110.6943391	105.7035541	107.1396414	86.08784292	100.2619953	94.22546558	122.0039982	107.8438414	84.83327801	64.3116572	62.42412576	78.58088114	79.52006832	94.46949231	93.01406317
1	T24	B_Test_1	No Distraction Test	7	125.5606107	121.8590185	127.1510888	116.9635765	96.0841163	113.6303442	107.0091573	106.2121716	84.13294831	98.83584567	93.25478268	123.0982461	107.4281819	84.26440795	64.44176388	66.01325807	81.08527209	80.96054849	95.60139522	94.8379232
1	T24	B_Test_1	No Distraction Test	7	126.5885487	124.5113008	128.9493851	120.0919673	98.78585553	115.5681892	109.6623959	108.0714396	85.23206116	100.8191791	94.93357633	126.1147183	111.7416053	88.01447915	66.95034873	69.21407013	83.85043653	83.02733521	98.56735348	97.34236986
1	T24	B_Test_1	No Distraction Test	7	132.5746939	131.4766041	134.5159311	126.3483274	104.2594762	118.1076859	113.2921208	112.9069102	90.00398481	106.6464293	99.42837505	131.3657059	116.9110135	92.20724826	71.98786955	68.24816203	83.40003409	85.90336274	102.3394313	100.2546635
1	T24	B_Test_1	No Distraction Test	7	122.6885889	119.417833	124.130467	114.3303848	93.59468806	114.6290305	106.8894767	103.7754342	80.71486489	96.32483874	90.02902654	122.7918434	107.9012971	84.92569623	63.02845583	64.06647235	80.07596809	79.91437004	95.45024448	93.85827078
1	T24	B_Test_1	No Distraction Test	7	122.6885889	119.417833	124.130467	114.3303848	93.59468806	114.6290305	106.8894767	103.7754342	80.71486489	96.32483874	90.02902654	122.7918434	107.9012971	84.92569623	63.02845583	64.06647235	80.07596809	79.91437004	95.45024448	93.85827078
1	T24	B_Test_1	No Distraction Test	7	123.1815476	119.7799555	125.4489744	114.5643312	92.43427053	118.6481825	107.8452075	104.0732042	80.76774471	95.99547325	90.465442	124.6927625	107.8500806	83.07974647	63.66963674	67.27734297	85.17375521	80.67181023	95.75559369	95.23930895
1	T24	B_Test_1	No Distraction Test	7	124.2133252	120.0694532	128.9085828	117.485016	95.41249155	120.7248612	111.5984211	108.0072875	84.04710112	99.76442949	93.93511923	127.8525509	110.8339328	85.96017137	66.72097114	68.80841978	86.85490889	83.71235949	99.34528587	98.55058397
1	T24	B_Test_1	No Distraction Test	7	132.2786538	129.0543965	135.9528631	126.1867871	103.9848508	114.8070558	112.3992398	115.9904112	92.9496666	108.6080226	102.4655123	128.3437285	112.9065857	88.4382462	69.08613385	66.57381471	81.52803256	85.49998461	100.8264853	99.27068415
1	T24	B_Test_1	No Distraction Test	7	132.0906574	128.7576938	137.308828	126.9164627	104.5578588	114.6908176	112.2089295	116.5892141	93.49808218	108.9539402	103.4665487	128.8753479	112.5927497	88.32652159	68.78594706	67.4829793	81.70193398	85.38059689	100.6699654	99.40795943
1	T24	B_Test_1	No Distraction Test	7	131.7398061	127.6886077	136.9370656	126.1342718	103.4960497	115.9769963	112.954018	115.8930333	93.0100857	108.2528944	102.7054831	130.0786232	113.3085252	88.56836193	69.19402129	67.20900882	82.25717866	86.35230113	101.4138698	100.1285728
1	T24	B_Test_1	No Distraction Test	7	130.0860282	124.7093095	135.7807982	123.6133563	100.5226055	115.1222984	110.8313831	113.9985733	91.05001709	106.0829045	101.0475848	128.642268	111.1657569	86.15435354	67.29065384	66.25515678	81.29111506	84.34729735	99.33136272	98.48956734
1	T24	B_Test_1	No Distraction Test	7	129.5404614	124.1036698	134.8021078	122.6529828	99.96617012	114.1003322	110.8578566	113.9466032	90.3528714	106.0496684	100.4654622	127.8983407	110.6435581	85.99620078	67.16203262	65.90989977	81.23512607	83.91297929	99.34041263	98.09798213
1	T24	B_Test_1	No Distraction Test	7	134.9326286	128.5705865	137.7057619	125.1733991	102.1839732	114.2439489	110.945544	116.5232212	92.14881886	108.1638491	102.6952589	128.0203625	110.5415843	86.31039399	65.6424219	64.64425513	81.35703857	83.36898068	98.90997311	97.95661852
1	T24	B_Test_1	No Distraction Test	7	137.3013677	130.6444178	138.6226475	125.9134938	103.692543	116.3497505	112.0417127	117.4002419	93.79654277	109.276741	103.6926019	128.9261915	111.3796668	87.63057668	67.35973835	67.52686218	83.38316835	84.89086908	100.028241	99.12607229
1	T24	B_Test_1	No Distraction Test	7	132.6282542	126.2861378	136.2161804	123.857551	101.9484699	114.3626183	111.693343	115.5810003	92.14782379	107.8751883	102.1802271	128.4343925	111.4605338	87.89972836	67.44911613	66.88147559	81.98948773	84.78954149	100.1748084	99.05029185
1	T24	B_Test_1	No Distraction Test	7	130.931814	123.1819147	135.7441776	121.4265155	97.64813346	114.6877239	110.3100264	115.0778025	90.29573399	106.6053655	100.9862541	127.2389237	108.1149527	83.18479339	64.68586998	65.73484187	82.20877125	82.56167212	98.11538364	97.28994436
1	T24	B_Test_1	No Distraction Test	7	124.3412611	117.0187146	131.1212554	117.0990878	93.19630608	116.6636584	110.6838351	110.6251168	86.76216067	102.6962829	97.34690252	127.6846825	108.9233257	83.47523753	65.02908676	65.90325156	82.00480941	83.52753008	99.26115164	98.06127306
1	T24	B_Test_1	No Distraction Test	7	124.4119133	117.1497599	131.4122708	117.610165	93.60289532	118.3189798	109.0130147	109.425372	84.76915455	100.280338	95.80816502	126.6787411	108.0842422	82.24475976	63.08351856	64.26237536	81.01465646	81.41175038	96.69358102	96.53572053
1	T24	B_Test_1	No Distraction Test	7	124.9766121	116.2378453	130.9473681	116.0195632	92.68972513	117.3605126	108.9713153	109.7003055	85.3639595	101.0772555	96.21244969	126.0564343	106.7761812	82.38629677	62.97697975	65.04551554	81.2046819	81.9797294	96.94174537	96.49059949
1	T24	B_Test_1	No Distraction Test	7	121.954476	112.5738828	128.9668008	112.8752613	88.63998462	119.4929119	109.6389355	108.8499895	84.24761151	99.99466218	95.1295129	125.8440313	105.5792843	80.65417051	63.37937514	66.72682917	83.9016757	83.02636463	97.47565196	97.0320451
1	T24	B_Test_1	No Distraction Test	7	122.4397188	114.3115571	128.7802206	114.0916998	90.48967191	118.8615708	108.6434848	108.4611666	84.10107188	99.34550358	94.83618604	125.0307459	106.1353279	81.61248178	63.19337282	65.96134153	83.67752332	82.03392593	96.35524909	96.0200658
1	T24	B_Test_1	No Distraction Test	7	122.4397188	114.3115571	128.7802206	114.0916998	90.48967191	118.8615708	108.6434848	108.4611666	84.10107188	99.34550358	94.83618604	125.0307459	106.1353279	81.61248178	63.19337282	65.96134153	83.67752332	82.03392593	96.35524909	96.0200658
1	T24	B_Test_1	No Distraction Test	7	123.5389144	114.4950921	130.9713412	115.2036788	90.67246057	120.1613456	109.6472843	109.8374546	85.24504021	100.6230036	96.01479186	126.676419	106.5042605	80.8932793	62.86380939	65.8965847	83.33135838	82.71528638	97.22172265	96.91869095
1	T24	B_Test_1	No Distraction Test	7	117.3080101	110.7942364	136.6384542	122.2444307	95.1060451	135.3280807	122.0240364	110.2235651	80.34459417	98.98068976	93.54489064	141.8561373	121.8935108	92.14778073	70.46049641	77.6151871	94.58412385	89.61871643	106.8758432	106.867397
1	T24	B_Test_1	No Distraction Test	7	102.0965853	89.22401211	127.8680366	108.364146	79.36111528	128.0039381	112.5574278	102.6499613	70.95550194	88.96167525	85.95084834	131.907627	109.1046204	80.15434377	60.99112092	73.2828575	88.84878758	80.8568719	96.30933698	98.02253956
1	T24	B_Test_1	No Distraction Test	7	115.3674834	104.7245071	135.5692333	118.3677484	94.30569765	148.5187486	136.6552289	113.8679274	83.58032685	102.1823296	97.14492123	153.6209077	133.2233355	107.3668412	86.28691227	92.25563946	109.3475009	104.363592	121.6118956	121.5443653
1	T24	B_Test_1	No Distraction Test	7	105.4714739	91.70738348	130.3044695	111.7725661	87.46790874	129.8931267	118.2716818	106.8755196	74.82041097	94.19072174	89.55021967	135.6789195	114.8528125	89.90282656	67.06676819	73.60917212	90.32064508	84.85383792	102.20944	102.9840124
1	T24	B_Test_1	No Distraction Test	7	105.4714739	91.70738348	130.3044695	111.7725661	87.46790874	129.8931267	118.2716818	106.8755196	74.82041097	94.19072174	89.55021967	135.6789195	114.8528125	89.90282656	67.06676819	73.60917212	90.32064508	84.85383792	102.20944	102.9840124
1	T24	B_Test_1	No Distraction Test	7	106.5244197	94.72305653	131.3971392	113.8681389	88.35597488	132.152744	119.179844	107.3036287	77.88145238	96.31899471	91.3299555	137.8751571	116.9447556	91.12446719	68.81980815	76.79552051	93.16180162	88.66107556	104.6509373	105.3320355
1	T24	B_Test_1	No Distraction Test	7	104.879962	91.70648954	129.0742996	110.7534767	85.60725285	136.878309	123.3819814	106.7099345	77.11896726	94.82265061	91.29729495	140.5255866	119.9429769	94.79443894	73.84064782	81.92740432	96.36713687	92.67466469	108.8660236	109.7905204
1	T24	B_Test_1	No Distraction Test	7	110.445317	99.94070162	132.8061729	116.4490134	91.12663558	145.1206837	129.3948851	110.5906776	81.20292374	99.58483049	94.68277998	146.6566174	126.5945035	99.50669716	79.21199125	83.53954874	99.94434474	97.96396841	114.8995451	114.9585039
1	T24	B_Test_1	No Distraction Test	7	114.2597357	105.4301959	131.3751664	116.5352864	92.01511101	137.3120766	124.7017594	108.2217529	77.8390908	96.61225123	91.59329069	142.2911414	124.0647976	98.11527122	74.89897518	79.66953808	96.24198872	92.33570242	109.8287286	109.8660043
1	T24	B_Test_1	No Distraction Test	7	115.3832048	105.4729924	130.0698809	113.7980652	89.25400485	134.9522733	120.2283132	106.6992827	77.29659319	95.4027194	90.08363113	138.1498047	118.1016761	91.57525593	70.19487232	75.54794258	92.88781379	88.4674977	105.5936808	105.4964617
1	T24	B_Test_1	No Distraction Test	7	113.7803653	104.9682606	127.6329131	112.6458199	89.16602794	132.6427612	121.1404854	105.5107869	77.89888757	95.24946906	90.03977701	137.9507758	119.502331	94.31011287	72.75238061	80.38014359	96.35195964	91.18048771	107.6275521	107.5496246
1	T24	B_Test_1	No Distraction Test	7	113.4401226	105.8565694	126.0986251	112.2505959	89.19005848	124.7618924	114.0682085	104.7616903	77.88861284	94.97616781	89.80931815	130.9604565	113.1659203	87.8974047	65.45268125	70.32514861	86.92714743	84.88468649	101.2655066	100.746424
1	T24	B_Test_1	No Distraction Test	7	115.450794	107.0753392	122.6055842	108.5343369	86.06404675	121.7536812	112.128785	102.1907803	75.36287071	91.99911062	86.82268144	128.5608598	110.6803611	86.42259878	64.10829119	67.69558967	84.45571877	82.84261038	98.564314	98.5053072
1	T24	B_Test_1	No Distraction Test	7	115.4978728	108.4493941	120.3307446	106.3992803	83.11363234	121.2510638	111.3967693	101.654183	76.77484873	92.66510819	87.63228548	125.8740437	107.1851756	82.15221151	65.92240909	72.53733931	89.04877261	84.01282236	98.98792152	99.09043027
1	T24	B_Test_1	No Distraction Test	7	117.8558601	111.4941348	121.6976666	108.3291009	84.58567976	124.3970035	114.3637345	103.0942763	78.48615335	94.00397662	89.587772	128.8458361	110.5449203	84.8327217	68.36162217	74.08371438	89.86788017	87.14288207	102.0954525	102.1288481
1	T24	B_Test_1	No Distraction Test	7	115.41186	109.2246423	123.1025423	109.7242134	85.39757493	120.2394631	110.8718199	103.1488441	77.1131725	93.91923536	89.05171556	127.1141819	108.6618857	82.17688427	65.12420166	68.93118876	86.85761711	82.62443106	98.32358496	98.46165137
1	T24	B_Test_1	No Distraction Test	7	115.7458851	109.0093032	120.3697243	106.8066485	83.52665639	125.2850044	113.7424722	102.6386314	76.86598029	92.80399371	88.21576725	127.1264448	109.1596877	84.13073687	67.79131548	72.90985138	89.81355157	85.66017189	100.6675525	100.964809
1	T24	B_Test_1	No Distraction Test	7	118.059363	111.1518132	121.6417005	107.9818943	85.29887305	121.5109197	110.6629736	102.8482231	78.17859854	93.26905937	88.84846136	124.9667446	106.9133433	82.57423654	64.7671187	71.22298658	88.45313294	83.49006876	97.69671753	98.15226829
1	T24	B_Test_1	No Distraction Test	7	118.0763801	111.7033672	121.8090174	108.3293691	84.65496988	121.5705924	111.2930968	103.3549377	78.77037859	93.94263003	89.77893713	125.9252418	107.5864398	82.14546038	66.54217598	71.12378024	87.57809026	84.35248876	98.71345439	99.18890667
1	T24	B_Test_1	No Distraction Test	7	120.6980721	114.351309	125.2390206	112.0483971	88.37871016	119.9735547	111.3705473	104.8251117	79.73534299	95.27955787	90.65066184	127.7105415	109.2629282	83.23009271	66.07406918	69.31165686	86.13681571	82.89861061	98.43075564	98.43962844
1	T24	B_Test_1	No Distraction Test	7	120.3633287	112.7570626	126.9455921	112.8066827	89.39262069	122.2563464	114.0175027	105.8345353	80.85014733	96.3567179	91.78911704	130.6510647	111.8442465	86.70531672	69.05206054	73.65593012	89.70458684	86.23917283	101.3841176	101.5038019
1	T24	B_Test_1	No Distraction Test	7	116.1416405	109.7343513	123.5152743	110.4824383	87.49089116	124.6914537	113.9042525	103.4076729	79.22440481	94.48902526	89.97928619	129.5125741	111.5133537	86.42310497	69.62027723	75.19093572	90.25147221	86.72281257	101.7132534	101.8379826
1	T24	B_Test_1	No Distraction Test	7	117.3049173	111.8626464	123.7119041	111.6630145	89.22120897	127.2036536	115.5234362	104.6494074	81.06328783	96.24785104	91.46328003	130.4210564	113.8329526	89.89579876	72.39375898	77.34235722	92.12279599	89.54750072	104.0261118	103.8660263
1	T24	B_Test_1	No Distraction Test	7	119.469919	113.7545581	123.6942526	110.5516473	87.67386168	120.6622507	110.7466095	103.484737	79.87537308	94.24514527	89.99798643	126.4623538	108.0049607	82.97687841	66.51790432	72.34952521	88.08526449	84.18494323	98.33157265	98.6534917
1	T24	B_Test_1	No Distraction Test	7	124.4506905	119.5355977	129.4228955	116.7611094	92.96790674	120.9810006	114.0116571	109.1645756	85.81607358	100.6376607	95.96758902	130.666043	112.1557201	85.94500246	70.57356569	72.19613892	88.22772845	87.56511023	102.1542862	101.9304398
1	T24	B_Test_1	No Distraction Test	7	119.3228998	114.7127559	128.0158269	116.2386394	92.16399715	119.7234514	112.5910995	107.0192128	82.68442648	98.06063815	93.21029949	129.5777787	112.0453097	85.38775875	68.0127571	71.25756479	86.2507225	84.7841939	100.0080615	99.97663835
1	T24	B_Test_1	No Distraction Test	7	118.716979	113.0553686	125.1338008	112.7365321	90.80855398	125.0589587	116.8245355	105.2238445	80.9165318	96.7040566	91.54632249	132.1163482	115.2918262	91.50469025	72.86832047	77.01511459	92.00998002	89.30654246	104.8430158	104.448475
1	T24	B_Test_1	No Distraction Test	7	120.8503751	114.8493416	125.6615163	112.0361781	88.95981437	121.2260596	113.0770381	105.3159203	80.67172488	96.70802752	91.58121153	128.9641302	110.1360003	85.08525732	69.1662001	74.30571622	89.97158256	85.47800835	100.8368212	100.9032696
1	T24	B_Test_1	No Distraction Test	7	124.697954	119.8075509	127.4465513	115.4424504	93.84960599	116.6120762	111.779058	106.8841412	84.18947226	98.42618909	93.36742847	127.4435986	110.0477783	85.44207586	68.27523965	70.3688368	86.05249343	85.35182179	99.56476249	99.16239784
1	T24	B_Test_1	No Distraction Test	7	124.8776656	120.0110363	127.2779878	115.7153745	94.70313735	114.5336283	110.4129084	106.3203556	83.98211414	98.14005515	92.91891027	126.5297643	109.718216	85.89964471	67.29535474	69.123686	83.88120808	84.06859061	98.41221219	97.86360404
1	T24	B_Test_1	No Distraction Test	7	125.1473789	119.6788909	127.0825033	114.8124512	94.03684062	113.2394379	109.9783552	106.126891	83.49321149	97.82768026	92.37422636	126.2923721	108.7732036	84.84621217	66.65249777	66.48836072	82.00591318	83.05607814	97.74549024	96.98778755
1	T24	B_Test_1	No Distraction Test	7	125.0580291	119.5206655	127.2283059	114.8633334	93.22008137	111.7189966	109.359108	106.4484814	83.88392907	98.19341668	92.86643056	125.6765162	108.0567951	83.90954584	65.88726911	66.02441099	81.40101043	82.73331739	97.1894145	96.56102949
1	T24	B_Test_1	No Distraction Test	7	127.8211293	125.9862604	129.0656547	120.7383657	100.4106197	114.6746678	109.7586007	108.3326951	86.8541623	100.6505327	94.84891569	125.5999367	111.3178956	87.96605175	67.92498518	67.37022889	83.00565984	83.59671363	97.98699962	96.83825271
1	T24	B_Test_1	No Distraction Test	7	129.3627059	127.0730496	130.1962455	121.4564798	101.1374351	114.3379352	109.6856209	109.2768725	87.72198469	101.6664919	95.84886744	125.5311185	111.2440821	88.04112953	67.25835533	67.4533153	82.88968545	83.47276168	98.08345607	96.87884224
1	T24	B_Test_1	No Distraction Test	7	127.3049533	126.0373162	129.2140946	121.2033966	100.7265696	114.1551439	110.310985	107.6585046	86.18312034	99.90418576	94.35157875	126.6384969	112.6688649	88.66239588	68.63227595	69.16636703	84.77851941	84.16172089	98.51749837	97.54251893
1	T24	B_Test_1	No Distraction Test	7	129.8442471	128.3790509	130.1877753	122.0879304	101.0512407	114.3053775	110.2923321	109.4349853	87.60968182	101.9074631	96.00593668	126.0279186	111.9026471	88.06664122	67.92437705	68.65086987	84.34601459	83.95767583	98.65704891	97.54470151
1	T24	B_Test_1	No Distraction Test	7	129.5945575	127.7801246	129.9795179	121.4928023	100.9963236	112.6365226	109.129098	109.0427299	87.31339001	101.8386205	95.43075316	125.1009937	110.7857652	87.23124369	66.98596547	65.92316615	82.1145727	82.60206141	97.54548485	96.04422945
1	T24	B_Test_1	No Distraction Test	7	126.5866397	123.3628326	126.9839269	117.1810855	97.22337935	110.7089596	107.3394586	106.479865	84.47654465	98.29112685	92.58978951	123.0820744	108.1216833	85.44363383	64.8717457	63.56656647	80.53334934	80.93641683	95.39674776	94.19878943
1	T24	B_Test_1	No Distraction Test	7	129.4513772	127.2650807	128.4127278	119.756306	99.44380771	110.6625833	107.7885687	108.4610222	86.2949185	100.6400463	94.30746205	122.9472018	108.3746566	84.88351938	64.48863686	63.20632511	79.35372718	80.58818516	95.49671278	94.16923775
1	T24	B_Test_1	No Distraction Test	7	129.0174071	126.1552712	129.0230904	119.5102643	98.83618603	110.7311612	108.0041891	108.9239735	87.16732743	101.2808501	95.25533235	123.3845971	108.1566513	84.77923178	65.16332107	64.43055367	80.3460195	81.71462108	96.21965009	95.02868321
1	T24	B_Test_1	No Distraction Test	7	132.149163	129.2454161	132.2137831	122.9604324	102.890152	112.124244	109.6413795	111.0040283	88.76409854	103.3684798	97.07607107	125.8116694	111.2645404	88.12258822	67.25365522	65.41985024	81.28843531	82.64881224	97.87293483	96.3248052
1	T24	B_Test_1	No Distraction Test	7	128.8889175	126.4711746	128.8791122	119.8421461	99.53078013	109.6571681	106.9265523	108.3593505	86.26388188	100.9431493	94.21898445	122.8982899	108.0812399	84.70014723	64.02148035	62.20523111	78.04875325	80.06223161	95.12100542	93.50206898
1	T24	B_Test_1	No Distraction Test	7	128.1772503	126.024954	128.5607576	119.715056	99.62873466	110.054173	108.880622	108.5314622	86.70888314	101.111397	94.71326002	124.3486057	109.8753842	86.51454858	66.19851428	64.70423078	80.46595968	82.42165821	97.24595337	95.68404527
1	T24	B_Test_1	No Distraction Test	7	127.9881651	125.9949036	128.5544107	119.9599175	99.50100023	110.6344038	108.3137648	108.4310692	86.590302	100.8936696	94.78302911	123.5519819	109.0271329	86.04768705	66.00924694	65.13351296	81.01421102	81.80268766	96.46836107	95.32754314
1	T24	B_Test_1	No Distraction Test	7	129.6195743	127.5615113	128.9604162	120.2608565	99.73455268	109.0775699	106.9587518	108.5656431	86.32651793	101.1419564	94.54704297	122.7843237	108.2111934	84.82451393	64.15157034	62.90141977	79.03950999	80.04259965	95.10839583	93.66850834
1	T24	B_Test_1	No Distraction Test	7	129.9911792	128.2571436	129.537587	121.2432228	100.5011314	111.1506498	107.9628965	108.4705573	86.79777262	100.8609332	94.75793185	124.4527827	110.3697221	86.58538054	65.87104966	63.48270051	79.66003063	81.70603998	96.1954598	94.83741042
1	T23	B_Test_1	No Distraction Test	11	150.0595085	149.8752395	150.4493223	141.8491639	119.0968313	137.370759	126.9632475	127.753612	103.5835753	118.6333782	113.2205557	145.7280417	129.7631443	101.8627184	78.05572096	67.84712662	86.49174077	96.53352943	113.4152033	111.6128
1	T23	B_Test_1	No Distraction Test	11	149.6675678	149.0504536	149.7547878	140.0459599	117.2744564	136.8957622	125.8003968	127.2415606	102.8602209	117.8806146	112.3693667	144.3267628	126.9037722	98.77641181	75.73776103	66.96352422	86.48945963	94.84737835	111.900685	110.0459355
1	T23	B_Test_1	No Distraction Test	11	149.999578	149.3559301	149.9133775	140.5558648	118.1815517	136.2812029	124.6412759	126.7009868	102.2092906	117.4022793	111.8655141	144.0320215	127.0946668	99.22921742	75.30593804	64.56818411	84.39471976	93.71152361	110.8018718	108.8977898
1	T23	B_Test_1	No Distraction Test	11	150.4266831	149.9027038	149.976309	140.2829602	117.009096	137.8776054	125.8667869	127.7336661	102.6887152	117.9608514	112.7278022	144.3817808	127.0586948	98.71940137	75.11053458	65.10629825	85.51673207	94.80922262	111.9705939	110.2285025
1	T23	B_Test_1	No Distraction Test	11	150.9693421	150.1610942	150.6379278	140.4473478	117.0043539	137.7920394	125.3697712	127.2342563	102.2501816	117.769639	112.3708606	144.8718277	126.8921339	98.0940092	75.21141612	65.53043889	85.0804997	94.16711836	111.3864538	109.6871835
1	T23	B_Test_1	No Distraction Test	11	150.3551357	148.2290026	150.4452389	139.42534	116.6479372	135.9880704	125.5352121	127.3586333	102.3670782	118.0859946	112.106511	144.626581	126.2882358	98.49104082	75.58183784	65.47151826	84.32329941	94.38470677	111.7641597	109.665452
1	T23	B_Test_1	No Distraction Test	11	147.7831117	146.3575874	148.8878222	138.2467575	114.9655666	136.0566087	126.4075385	125.9339619	100.3885338	116.0876272	110.534608	145.5921876	127.4194187	98.93809403	75.66292872	65.73859469	85.88344963	94.73906057	112.1330433	110.3159509
1	T23	B_Test_1	No Distraction Test	11	149.5452864	147.6981095	150.2935823	139.4103919	116.12506	137.341213	126.3864491	126.6548804	101.1314628	117.417655	111.0815877	145.7134083	127.1716048	98.75177243	75.90683642	67.28306429	86.92392188	94.42936492	112.4005914	110.303124
1	T23	B_Test_1	No Distraction Test	11	148.9300856	149.1317358	149.0723061	139.7326814	117.0297261	137.5283088	125.2794013	125.532815	100.8588907	116.2915399	110.6549318	144.9332447	127.6148	99.15675625	76.21724528	66.29970635	86.59976842	94.36803474	111.6267052	109.7080613
1	T23	B_Test_1	No Distraction Test	11	150.4097215	149.3637915	150.23335	140.1593349	117.2228395	137.4433287	126.0920519	127.4100324	102.5589647	118.0224715	112.4047365	145.0257146	127.5597067	99.50003954	76.15527101	66.72638038	85.84177112	95.30502139	112.3833051	110.4753293
1	T23	B_Test_1	No Distraction Test	11	150.8803178	149.1811907	151.5262191	140.8336397	118.0820858	139.6315374	127.8621439	128.0812103	103.3058179	118.9720962	112.7847903	146.9571474	128.8334437	100.9123324	77.02563797	67.44106221	86.75248557	96.53589751	114.0003433	111.7736575
1	T23	B_Test_1	No Distraction Test	11	150.7910211	149.6253244	151.7097451	141.1927231	118.2452704	140.1833818	128.3442928	128.8273194	103.3775646	119.5638312	113.3163568	147.0196111	128.8451847	100.477546	77.3631374	69.25636746	88.10416059	96.52556287	114.1850285	112.1563335
1	T23	B_Test_1	No Distraction Test	11	147.8763946	146.0461509	150.3314445	139.7601875	116.6633954	138.7284405	127.602131	127.3612218	101.9018099	118.4558083	111.2959151	146.4278793	128.6685027	100.3476019	77.14741996	67.47244058	86.35970776	95.60914523	113.6563397	110.8968944
1	T23	B_Test_1	No Distraction Test	11	148.9475298	147.3179623	149.8906079	139.1028539	115.8485841	138.3329907	126.3590056	126.9790345	101.6390618	117.7750011	111.3464258	145.4552168	127.3213487	99.02851212	76.27615732	67.04145873	86.62432207	94.82968013	112.2859541	109.9407505
1	T23	B_Test_1	No Distraction Test	11	148.9475298	147.3179623	149.8906079	139.1028539	115.8485841	138.3329907	126.3590056	126.9790345	101.6390618	117.7750011	111.3464258	145.4552168	127.3213487	99.02851212	76.27615732	67.04145873	86.62432207	94.82968013	112.2859541	109.9407505
1	T23	B_Test_1	No Distraction Test	11	148.4969755	146.8917246	149.4014622	138.8804319	117.1080298	145.9361815	129.4857857	126.0651008	100.8789177	116.7074988	111.0411347	148.506836	130.7816726	103.8025793	79.83541384	72.42793994	91.42592951	98.39798918	115.6737597	114.0904464
1	T23	B_Test_1	No Distraction Test	11	148.4969755	146.8917246	149.4014622	138.8804319	117.1080298	145.9361815	129.4857857	126.0651008	100.8789177	116.7074988	111.0411347	148.506836	130.7816726	103.8025793	79.83541384	72.42793994	91.42592951	98.39798918	115.6737597	114.0904464
1	T23	B_Test_1	No Distraction Test	11	147.2944672	146.061065	149.6519747	138.8774109	115.7976336	145.6948901	128.3551123	126.2053707	101.5884241	117.0660947	111.898016	147.9627356	129.4683229	101.0570518	79.76276149	71.66206328	90.71672537	98.05282095	114.8138641	113.5204881
1	T23	B_Test_1	No Distraction Test	11	146.2277973	146.0653458	148.439587	139.2772789	117.0454354	143.2074774	128.03556	125.7712313	101.2841385	116.3786571	111.0261287	146.9700858	130.4610025	102.9900607	79.54420239	70.56231508	89.37621041	97.74313519	114.3292932	112.7592314
1	T23	B_Test_1	No Distraction Test	11	147.8407064	146.5323758	150.2261982	139.7512702	117.4994442	147.0955158	128.5966956	126.9026886	101.7696281	117.0496262	112.0037502	147.7527352	129.8882727	102.397001	78.72585061	70.80185859	90.95870857	97.69504623	114.4608822	113.2305382
1	T23	B_Test_1	No Distraction Test	11	146.6208002	145.5528331	148.4460223	137.8606392	115.0210871	144.3360978	127.4274235	124.907104	100.1262559	115.3497984	110.1437451	147.0673622	128.9633408	100.9205624	78.29483064	69.95254593	90.29271065	96.83883076	113.5615017	112.1747563
1	T23	B_Test_1	No Distraction Test	11	146.8928952	145.8026622	149.42408	138.9402111	116.2260854	144.1289955	128.2560546	126.5237114	101.9785219	117.2379794	112.0733178	147.5227912	129.4794955	101.6440069	79.53008351	71.30815678	90.97865287	98.14108495	114.6631221	113.2476457
1	T23	B_Test_1	No Distraction Test	11	148.0146812	146.370527	150.1635595	139.1478585	116.2799159	142.4668264	127.3467444	126.9824159	102.0738311	117.6998669	112.0982643	147.0191993	128.7690827	100.7842844	78.29374705	69.11681765	88.5236874	96.79671588	113.6803435	111.8604433
1	T23	B_Test_1	No Distraction Test	11	148.9736894	147.7732544	151.2500488	140.8276637	117.7554205	145.254564	128.4247595	128.2027594	102.6985945	118.6760016	113.2920254	147.9656429	130.0807029	101.7238336	78.60550204	71.45981194	90.89692015	97.38248129	114.4835123	113.1651732
1	T23	B_Test_1	No Distraction Test	11	148.5224724	147.2315788	151.2160574	140.5172484	117.3617511	146.6018634	129.9026113	128.2030113	102.7371098	118.4464881	113.127212	149.1247065	130.9733441	102.5621569	79.60371848	72.63764438	92.19345851	98.71311938	115.6999721	114.385635
1	T23	B_Test_1	No Distraction Test	11	148.7691448	147.1115132	150.5603855	139.2472334	116.2963245	147.1731553	128.8801122	127.0949539	101.9494343	117.2196719	112.5054657	148.3652202	129.6304705	101.4338631	79.16398664	72.10982034	91.6384119	98.26405248	115.0748818	113.8432233
1	T23	B_Test_1	No Distraction Test	11	149.3509337	147.4426635	150.3319902	139.4181142	116.5989312	144.798632	127.9614446	127.4754201	101.983851	118.0841462	112.3554397	146.9567508	128.8692761	100.9477479	77.85227437	69.85775096	89.52347755	97.02940386	114.2366894	112.5860643
1	T23	B_Test_1	No Distraction Test	11	148.8064673	146.5771682	150.3544352	139.1102716	116.4457883	144.808694	128.5871144	127.1695141	102.14207	117.6592864	112.3249476	147.82468	129.5603481	101.7254674	79.2198607	71.1240646	91.02481054	97.85528852	114.7387268	113.2624455
1	T23	B_Test_1	No Distraction Test	11	147.1844751	146.6845116	149.4992756	139.9476337	117.6337664	140.2626556	127.3210996	127.1064338	102.4527619	117.8050232	112.5369447	146.3230503	129.4932469	101.8509341	78.97903442	70.06925651	88.70372106	96.97355589	113.9011239	112.2150087
1	T23	B_Test_1	No Distraction Test	11	147.0141941	145.8822725	149.2040846	138.7827116	115.7035654	139.4167716	128.2003938	127.1305182	101.5388242	117.83175	111.7029761	146.5714365	128.6847412	100.6369469	78.40060735	70.68759112	90.08124478	96.98500412	114.3187479	112.4254132
1	T23	B_Test_1	No Distraction Test	11	147.6011033	145.7491779	149.2717223	138.3755289	115.8541753	142.0244369	128.4631327	126.8307876	101.331088	117.1661149	111.6480859	146.7983633	128.6845062	101.1633212	78.42489663	70.773528	90.46227046	97.21982957	114.3941712	112.9292473
1	T23	B_Test_1	No Distraction Test	11	148.9368319	148.0595039	151.0066717	141.104721	117.4099718	142.9083761	129.066099	127.8584541	103.0756732	118.4992791	113.404374	148.1981847	131.1562042	102.7903467	79.6757877	73.52859632	92.02252286	98.88540009	115.7245193	114.2978691
1	T23	B_Test_1	No Distraction Test	11	147.5787087	146.373626	149.9601121	139.4821102	116.266895	141.9955057	126.6862702	126.5313409	102.1386559	117.6122361	111.8725934	146.4758352	128.3206229	99.81301186	78.3174093	68.38408529	87.72312749	96.29418025	113.1934036	111.3793835
1	T23	B_Test_1	No Distraction Test	11	145.223844	144.7858327	147.5973249	137.6424123	114.6598968	139.9533999	127.8164289	125.4192528	101.1501682	116.0878148	110.7858156	146.2299665	128.4766679	100.1292431	78.60601799	70.93227891	90.09582632	97.64588668	114.1225177	112.693895
1	T23	B_Test_1	No Distraction Test	11	147.8793427	147.013142	149.9165835	139.8942419	116.8679637	141.4028415	127.8946386	127.4027726	102.7589392	117.8852398	112.5887095	146.764682	129.0459552	100.7470624	78.61098472	70.46163049	89.78031764	97.380235	114.0805012	112.5857177
1	T23	B_Test_1	No Distraction Test	11	146.9525689	145.8227452	149.2014026	138.6553312	115.3213878	140.7030059	128.2664477	126.6758843	101.7509861	117.2295526	111.7806726	147.2225125	129.1905302	100.8370093	78.75918845	71.48946029	90.7225078	97.62737959	114.5454765	112.9297885
1	T23	B_Test_1	No Distraction Test	11	147.2532847	146.1851915	148.7823771	138.3159042	115.2913659	140.7947522	128.0323399	126.5532535	100.7746262	116.992598	111.2102094	146.5584645	128.7320838	100.7593922	78.02819582	70.9465167	89.78385449	96.53884931	114.1457541	112.4200583
1	T23	B_Test_1	No Distraction Test	11	147.5955303	146.1246443	148.2813787	137.5993933	114.6653584	140.9671537	126.7090234	125.2729296	100.6369218	115.7999995	110.3028283	146.09991	127.6766009	99.55429747	77.48168761	69.09583079	88.43837539	96.08304482	112.8844848	111.3004314
1	T23	B_Test_1	No Distraction Test	11	146.9099466	145.7474549	148.6827798	138.3456514	116.0346542	141.5259208	127.2773724	126.2267716	101.0489463	116.7176164	111.1651522	146.0838452	128.4403198	100.9633724	78.06041186	69.87187586	89.81888613	96.38774512	113.4244111	111.8143047
0	T23	B_Test_1	No Distraction Test	11	150.3316303	149.9548373	150.8333205	141.362195	118.8124077	139.1274228	126.4114683	127.9595216	103.8767847	119.0562162	113.4070241	145.5951456	128.1368918	100.2503615	77.43438501	68.95143441	87.42719082	96.00011244	112.8513365	111.0856869
0	T23	B_Test_1	No Distraction Test	11	149.1283324	148.7628623	149.6183774	139.9066106	116.9430563	138.3851108	125.5601703	127.2173677	102.8536053	118.1970023	112.3929014	144.4034952	126.7112652	98.5473929	76.58346858	67.82951626	86.93579376	95.0469741	111.9362047	110.0854828
0	T23	B_Test_1	No Distraction Test	11	148.7447378	148.2804531	149.8786411	139.984954	117.2681441	140.5537848	126.2499047	127.1180923	102.0800005	117.6891351	111.9534362	145.3589027	127.668268	99.69824521	77.04775024	68.74578034	88.22948498	95.25481799	112.1811883	110.5585055
1	T23	B_Test_1	No Distraction Test	11	150.3782509	149.5643246	151.4383311	141.3324764	117.8400091	142.4096268	128.6518659	129.0273829	103.7605891	119.590233	113.6475138	147.3639836	129.3060108	100.5953851	78.63576928	70.00621368	89.40884812	97.37102652	114.5495612	112.7411638
1	T23	B_Test_1	No Distraction Test	11	148.5944637	147.5338896	149.0513611	138.5470531	115.3957857	139.9972538	126.5948857	126.029361	101.2235751	116.5229511	110.8947102	145.6395326	127.2591814	98.89435602	76.64947794	68.56552716	88.52387578	95.61758709	112.4175001	110.8324612
1	T23	B_Test_1	No Distraction Test	11	146.1439654	145.6767193	147.5791284	138.0064615	115.9685169	137.0935155	124.6714753	125.0126569	100.5450725	115.9603159	110.1853626	143.4846699	126.5658511	99.30776996	76.39184926	68.35284238	87.37418485	94.345204	111.2124135	109.4047332
1	T23	B_Test_1	No Distraction Test	11	149.4259305	147.6675452	149.194774	138.3948827	115.9984735	142.249855	126.154996	126.406132	101.8282896	116.9627332	111.0616419	144.943371	126.2407802	98.45642485	76.75480128	67.90137929	87.87697976	94.98888462	111.9045605	110.1045062
1	T23	B_Test_1	No Distraction Test	11	150.2270662	148.8342734	150.464313	139.9042429	117.1800188	141.3230028	128.166687	127.9617422	103.0330747	118.5885987	112.6234924	146.6155539	128.2967242	100.3289148	77.74241228	70.08397799	89.24489446	97.01134172	114.082656	112.2296646
1	T23	B_Test_1	No Distraction Test	11	148.7354662	148.4767148	148.5450748	139.0532273	116.8874175	138.4079306	126.6777201	126.2951969	101.9858709	117.2191372	111.5087614	144.9358015	127.5083871	99.93443757	77.84457784	70.65747794	89.51485896	96.09516547	112.9114764	111.2096829
1	T23	B_Test_1	No Distraction Test	11	150.5683696	149.2636835	150.497067	140.3026998	118.2248006	138.7543144	126.7590779	128.0684418	103.9204316	118.5816119	113.2532456	145.2283078	127.497356	100.1327957	77.70476761	67.31434848	86.83420085	96.35489928	112.8294243	111.0953324
1	T23	B_Test_1	No Distraction Test	11	149.0579677	148.2484885	149.6539551	139.6604599	117.4759724	138.8448567	126.0435143	126.8156841	101.9673711	117.5717699	111.8115025	145.04596	127.3505779	99.94342881	77.03522884	68.19467477	87.26852166	95.12542289	112.1497226	110.3929089
1	T23	B_Test_1	No Distraction Test	11	149.0579677	148.2484885	149.6539551	139.6604599	117.4759724	138.8448567	126.0435143	126.8156841	101.9673711	117.5717699	111.8115025	145.04596	127.3505779	99.94342881	77.03522884	68.19467477	87.26852166	95.12542289	112.1497226	110.3929089
1	T23	B_Test_1	No Distraction Test	11	151.1223456	151.6496842	151.532349	143.2667303	121.3677671	139.2000715	126.7891623	129.1236691	105.3907508	120.3277679	114.1755095	145.6088504	129.3936664	101.9747	78.25828812	68.63866412	87.65625072	96.44731297	113.2680345	111.096734
1	T23	B_Test_1	No Distraction Test	11	152.4628457	152.5492335	152.4671841	143.478982	120.7458905	139.3226667	126.5126819	129.4938775	105.5302846	120.5851215	114.7061403	145.7048345	128.5415994	100.5282483	77.09774184	68.27305209	87.54815659	96.01559046	112.7958541	110.8591513
1	T23	B_Test_1	No Distraction Test	11	151.8789632	153.0442101	151.7152794	143.7242519	121.4364017	136.6661788	126.2271793	128.869422	104.8244002	120.3655719	113.9696767	145.7800487	129.8149755	102.0800306	78.22521315	67.88019894	86.81380224	95.79244416	112.8744566	110.4160222
1	T23	B_Test_1	No Distraction Test	11	153.859843	153.7056844	152.7478743	143.8566736	121.87643	139.2915396	126.665382	129.9505311	106.1253564	120.9138424	115.4338872	145.4628693	128.7939681	101.5224028	77.5283016	68.61544495	87.659912	96.42053192	112.9848015	111.2110313
1	T23	B_Test_1	No Distraction Test	11	154.4540227	154.309409	153.1533972	144.0774447	121.6056573	139.71256	127.1271108	129.9957186	106.1012092	120.9912434	115.308485	146.4277489	129.4658453	101.7276865	78.20842732	67.22568589	86.88073562	96.67900366	113.3947178	111.448431
1	T23	B_Test_1	No Distraction Test	11	153.1516536	153.0789646	152.51211	143.5083334	121.3045361	137.5574325	125.5895886	129.528986	105.4870589	120.5162976	114.708639	144.7273509	127.9875778	100.4989627	76.57835078	66.4832706	86.26675018	94.99443792	111.8757689	109.875353
1	T23	B_Test_1	No Distraction Test	11	151.4105524	151.9082542	151.2310834	142.9453036	121.1786557	138.1393617	125.8572803	128.3303201	105.0986062	119.9225648	113.6591132	144.8774127	128.9007453	101.8052423	77.96866198	67.6498703	87.29704397	96.02326078	112.5950703	110.2070917
1	T23	B_Test_1	No Distraction Test	11	151.973624	152.0113291	151.2978936	142.464044	119.7950747	139.9675978	125.5506805	128.4221298	104.8504067	119.5083064	113.6499145	144.4017975	127.62194	99.58495211	77.16146501	67.6695635	87.20893503	95.39115776	111.7942981	109.8410159
1	T23	B_Test_1	No Distraction Test	11	152.1876356	152.0904885	151.9465424	143.0891481	121.1067728	139.1030441	126.6778847	128.990702	105.4622671	120.1635768	114.3305483	145.6848078	128.9227093	101.3775975	78.1072136	68.92162666	88.08622466	96.39802762	113.0064414	111.0337151
1	T23	B_Test_1	No Distraction Test	11	151.1549683	151.2347408	151.6223996	142.8427888	120.3786578	138.7184001	126.3242291	128.5959363	105.0512025	119.9721053	114.0993433	145.4338366	128.8063612	101.0227027	78.1313664	68.48448706	88.20526484	96.30634662	112.860426	110.8858166
1	T23	B_Test_1	No Distraction Test	11	150.6790408	150.0426823	151.0410162	141.4065191	119.3196249	139.3003321	125.7550819	127.5870087	103.9629336	118.5450126	113.0298985	145.2474004	127.7915955	100.4096112	77.43843745	68.18214721	87.36720889	95.76907504	112.0955402	110.3354096
1	T23	B_Test_1	No Distraction Test	11	150.8367697	150.7064102	151.7546525	142.4004338	120.1913841	138.7793382	126.8599354	128.8664288	104.7123903	119.7640028	113.7265843	145.9501941	128.6572292	101.0767704	77.55013514	68.18201434	88.39386165	96.26922864	113.0708143	110.9527337
1	T23	B_Test_1	No Distraction Test	11	150.8367697	150.7064102	151.7546525	142.4004338	120.1913841	138.7793382	126.8599354	128.8664288	104.7123903	119.7640028	113.7265843	145.9501941	128.6572292	101.0767704	77.55013514	68.18201434	88.39386165	96.26922864	113.0708143	110.9527337
1	T23	B_Test_1	No Distraction Test	11	150.9660172	152.0033607	150.5197543	142.3788866	120.2552002	137.6766906	126.0082306	128.1501636	104.5081374	119.4751507	113.335416	144.8329534	128.5458526	100.9773197	77.83758883	68.55440311	87.73406397	95.88090742	112.5503205	110.4224648
1	T23	B_Test_1	No Distraction Test	11	150.5462691	150.6515039	151.0753664	142.0759541	119.4556097	138.9802722	127.0601567	128.8073253	104.9302949	120.0528663	113.9013803	145.6701271	128.6732338	100.6365592	78.28918594	68.88685322	87.67574679	96.61260505	113.5121768	111.2385506
1	T23	B_Test_1	No Distraction Test	11	151.7093716	150.5920056	150.2414412	140.2498239	118.3232979	135.3407277	124.3930786	127.2924487	103.0643195	118.4514045	112.3945837	143.3110413	125.8546782	98.92054694	75.35288329	65.28525522	85.10479907	93.82060365	110.8024684	108.6330421
1	T23	B_Test_1	No Distraction Test	11	151.7343894	151.20983	151.2761417	141.9594803	120.0346042	137.1721364	125.1977627	127.9316947	104.0717029	119.0211758	112.9424311	144.5515665	127.6631237	100.3788537	76.36886409	66.66845745	86.68046966	94.90679708	111.4625162	109.4500304
1	T23	B_Test_1	No Distraction Test	11	151.1719539	150.2717367	151.2285103	141.7989797	120.0273688	140.6097442	127.3447314	128.4495248	104.6883975	119.5741117	113.9915706	145.7542208	128.8191728	102.0266273	78.36704522	69.94276425	89.30454684	97.22967302	113.8026289	112.0674531
1	T23	B_Test_1	No Distraction Test	11	151.8627397	151.5762665	151.683954	142.4088891	119.7922948	137.0135915	126.2406671	128.3991202	104.3793341	119.6862473	113.6253466	145.4704701	128.5569558	100.9059449	76.92991813	68.17696585	88.0151586	95.75851869	112.791499	110.5788463
1	T23	B_Test_1	No Distraction Test	11	150.8141491	149.9335524	150.5940088	140.8069935	118.7327942	138.201929	127.1099652	127.5519071	103.2028289	118.6507681	112.4080585	146.0288434	128.8786786	101.7006552	77.65957509	69.2208111	89.31768879	96.25896299	113.6123462	111.3952905
1	T23	B_Test_1	No Distraction Test	11	151.4200345	151.1367515	150.8800499	141.7742376	120.0781969	138.3409204	126.3084489	128.2459243	104.5424384	119.2254943	113.7375592	144.8568914	128.0145533	101.0445486	77.7132515	69.49405202	88.85055085	95.91477535	112.6269512	110.8500557
1	T23	B_Test_1	No Distraction Test	11	149.0415378	148.3963246	149.2725309	139.4785615	117.2265349	136.3040493	125.6893326	126.558632	102.3276855	117.5185484	111.7890056	144.6223348	127.144032	99.64343201	77.20063289	68.00352278	87.64171597	95.22745926	112.1305371	110.1677843
1	T23	B_Test_1	No Distraction Test	11	149.7361545	149.2268944	148.7002327	139.688391	118.35386	137.2360325	125.0967138	126.3199431	102.2476503	117.6315748	111.4625598	143.2838877	126.638476	99.82906179	76.61493366	67.18616003	86.9677119	94.46546217	111.4541943	109.4122286
1	T23	B_Test_1	No Distraction Test	11	150.7796075	151.4821351	151.6803433	143.1699321	120.6744431	138.7396973	127.3687674	129.1609399	105.1236139	120.438451	114.4818471	146.0867332	129.7208697	101.9960395	78.86136236	69.79541567	88.7252834	96.86808646	113.8252941	111.7603249
1	T23	B_Test_1	No Distraction Test	11	148.2199814	148.2706199	148.5155181	139.4995284	117.6321608	137.0871599	125.9546843	126.2716248	102.5191051	117.5671453	111.8793727	144.3076257	127.6550529	100.5761954	78.00352038	68.25073299	87.96734917	95.96168826	112.6136038	110.6456624
1	T23	B_Test_1	No Distraction Test	11	148.5397946	148.0805137	150.3009212	140.2819546	117.5006121	141.4326643	128.3875584	127.621812	102.7390014	118.3594938	112.5964888	147.3031555	129.3148656	101.1483638	78.53005348	70.28826913	89.96570501	97.47705247	114.4401616	112.7144189
1	T23	B_Test_1	No Distraction Test	11	146.8125797	146.5875965	148.4526616	138.6529271	115.6372841	140.4693901	126.4011464	126.1994592	100.4435379	116.8632058	110.5464421	145.0140909	127.2382821	98.77875361	76.48807209	68.30418891	88.07782498	94.79465958	112.2352776	110.3378773
1	T23	B_Test_1	No Distraction Test	11	149.77792	150.0247016	149.5766927	140.2858648	117.0657675	139.9446396	126.8553507	126.7281404	102.0766375	117.5656417	111.7091933	146.4716077	128.99485	100.0258186	77.27114691	69.04056169	88.32051329	96.05394538	113.0698641	111.1868456
1	T23	B_Test_1	No Distraction Test	11	148.9294092	146.3541868	149.4168594	137.8411895	115.4089583	139.6155201	128.2817947	126.5362562	101.3340318	116.838634	111.2720972	147.2830712	128.365883	100.576604	78.92852636	70.44542221	89.74733259	97.01450613	113.9545574	112.3519739
1	T23	B_Test_1	No Distraction Test	11	150.7721128	148.0644699	151.4109448	139.5537737	116.594944	142.614786	128.8760294	127.8309149	102.4523558	118.1063061	112.4260954	148.5227441	129.1746009	100.8486576	78.57562653	69.43218908	89.27585698	97.32701117	114.4952613	112.7466984
1	T23	B_Test_1	No Distraction Test	11	148.9303327	147.579829	151.0036021	140.512838	117.7994815	142.2189239	130.9649493	128.0549754	102.6151654	118.6538408	112.3729298	150.0287513	131.8504992	103.5414549	81.25546875	72.22848254	91.75183091	99.29565777	116.7553998	114.7004252
1	T23	B_Test_1	No Distraction Test	11	150.7092476	147.8247155	151.3567403	139.5506411	116.9015775	143.8110334	128.1538017	127.0370468	102.2731139	117.5724034	111.8430193	148.2156425	128.5289222	100.1303854	78.40145826	70.58102295	89.30173055	97.17009475	113.8954337	112.1989731
1	T23	B_Test_1	No Distraction Test	11	149.8684088	147.9157764	149.9340703	139.3470653	116.7434923	138.1613791	127.7660829	127.3170037	101.8151103	117.9018831	112.0428002	146.1890404	128.1804803	100.2719056	78.08490088	69.40014598	88.54904355	96.1586253	113.6248262	111.7955368
1	T23	B_Test_1	No Distraction Test	11	150.5925167	148.153768	150.5440406	139.6322546	117.1987016	140.9391243	128.4582131	127.2330002	101.3865155	117.5842961	111.1580317	147.1227562	128.9332483	101.3676886	77.31438146	68.18824072	87.83342956	96.30138297	113.847022	111.7246673
1	T23	B_Test_1	No Distraction Test	11	150.7670662	148.3746694	151.8347905	140.2011361	116.9606899	138.2686403	128.494533	128.7619131	102.9232551	119.2421693	113.0864827	147.4851818	128.3608647	100.0803752	77.83791418	68.94563301	88.10784456	96.7497715	114.2432943	112.2505949
1	T23	B_Test_1	No Distraction Test	11	150.7670662	148.3746694	151.8347905	140.2011361	116.9606899	138.2686403	128.494533	128.7619131	102.9232551	119.2421693	113.0864827	147.4851818	128.3608647	100.0803752	77.83791418	68.94563301	88.10784456	96.7497715	114.2432943	112.2505949
1	T23	B_Test_1	No Distraction Test	11	151.7048117	149.5796369	151.7301791	140.9228689	119.1157176	139.8490757	128.3799932	128.2085252	103.0674295	118.8505587	112.8266821	147.5624221	129.463333	102.0985885	78.48970853	70.60737509	89.55620696	97.07760094	114.2936935	112.3355921
1	T23	B_Test_1	No Distraction Test	11	151.2696565	148.8841003	151.9256379	140.782115	118.4589109	139.7669102	129.082438	128.4918981	103.2517119	118.9228862	113.2810751	148.1201318	129.5866102	101.6923193	78.8802873	70.19565903	88.80978675	97.86085247	114.8011092	113.0718468
1	T23	B_Test_1	No Distraction Test	11	148.1067434	146.6982741	149.2574546	138.4347824	115.5738741	137.7353984	128.1035161	126.9033155	101.1436819	117.269821	111.1927148	146.3979696	127.9522816	99.62968543	77.65472825	69.33781425	88.53885054	96.26304557	113.7357107	111.6848968
1	T23	B_Test_1	No Distraction Test	11	150.2271266	148.3311394	151.6074735	140.7068697	117.9734438	143.9924662	129.3469964	128.2223081	102.8062858	118.8279115	112.5293568	148.7352892	130.236583	101.9932951	79.50335485	69.39265448	88.45354901	97.86921382	115.0170948	112.9884043
1	T23	B_Test_1	No Distraction Test	11	152.2421098	149.9354984	151.6850092	140.7019495	118.7734054	138.2664064	128.1846506	128.4644389	103.2397476	119.4542068	112.9264023	147.1207418	129.0761588	101.9567974	78.01654031	67.87376366	86.71519365	96.63307327	114.3210419	111.7480301
1	T23	B_Test_1	No Distraction Test	11	154.0647881	151.369853	152.9499438	141.5352508	118.6870661	142.5534106	127.9747792	128.5532399	103.371055	119.0964463	112.9395957	148.0030421	129.0141684	100.6066029	77.41122077	67.89884618	87.43169496	96.52770263	113.6280069	111.658295
1	T23	B_Test_1	No Distraction Test	11	150.3099861	148.266584	149.4423311	138.6072368	116.4442308	137.7356918	127.5652478	126.8456685	101.6030113	117.3755048	111.2962601	146.0987283	127.8566774	100.3214812	77.5324116	69.0287927	88.1184027	95.86401857	113.3522454	111.3258359
1	T23	B_Test_1	No Distraction Test	11	150.136529	146.9548657	149.9277614	138.3850886	116.5959453	138.9502391	127.7738976	126.8312204	101.9359663	117.4991735	111.5051166	146.4054435	127.6801189	100.5191328	77.55870544	68.85315094	87.70310724	96.44844568	113.6142732	111.6888574
1	T23	B_Test_1	No Distraction Test	11	150.0032609	147.9520013	149.6818445	138.9435439	116.871435	138.8765225	126.8325	126.9390582	102.2634412	118.0426991	111.788967	145.4976606	127.2962396	99.95950076	76.61229603	69.04728056	88.01667969	95.93134683	113.0043751	110.9390574
1	T23	B_Test_1	No Distraction Test	11	149.6674962	147.7411187	148.7360122	138.0569872	115.7672935	137.2465655	126.7011793	125.9922822	101.183632	117.0052514	110.6218007	145.3779064	127.2441861	99.33063918	76.76693781	67.60030936	87.02739304	95.64271746	112.9329937	110.7177422
1	T23	B_Test_1	No Distraction Test	11	149.6368905	147.6376476	149.3276414	138.681512	116.8805229	140.334275	127.2802745	125.9212253	101.2443077	116.650341	110.7804944	146.61531	128.602373	101.3991365	78.04544382	69.15136329	88.47298296	96.34850785	113.2710114	111.4255769
1	T23	B_Test_1	No Distraction Test	11	151.1695302	149.0432417	150.6231042	139.8506017	118.3492818	140.5329831	127.8401588	127.5125464	103.0791335	118.1795257	112.3365697	146.6258474	128.3313082	101.2139898	78.59401832	69.82577132	88.47820995	96.78778407	113.6669044	111.8117241
1	T23	B_Test_1	No Distraction Test	11	152.699648	149.9048547	150.78449	139.1054357	116.6270741	138.0600594	126.3924967	127.0559536	102.115375	117.6402491	111.8316246	145.7191013	126.5934672	98.71866372	76.03192469	67.02145714	87.15674542	95.26834207	112.3183103	110.4287215
1	T23	B_Test_1	No Distraction Test	11	152.2948284	150.5474659	151.4964937	140.8917282	118.6408177	139.6847154	128.8223708	128.5404026	103.7903926	118.9227895	113.7493873	147.759657	129.521481	101.6126202	78.88458455	70.40156357	89.0447594	97.82696854	114.6950529	113.142584
1	T23	B_Test_1	No Distraction Test	11	150.1217453	148.0833341	150.3085649	139.5942165	117.7049711	140.4681743	128.6650005	127.58304	102.691136	118.2692864	112.1841601	147.2273682	129.0069434	101.5662117	78.08908126	69.61110506	89.07660169	97.50798536	114.4652471	112.5028173
1	T23	B_Test_1	No Distraction Test	11	151.0530151	149.232383	151.1637383	140.5461014	118.3450808	140.5754013	128.64836	128.2338868	103.1277287	118.9464383	112.8049732	147.3472092	129.2464979	101.476684	78.17471467	70.13682113	88.46318918	97.11315481	114.4117424	112.4408147
1	T23	B_Test_1	No Distraction Test	11	149.9884607	147.7978332	149.7553088	138.7029801	116.9191869	137.0643197	126.3629366	126.614203	101.781351	117.3946659	111.4633888	145.491053	127.0532117	100.0504512	76.58756516	67.5838547	86.88565087	95.23079468	112.3870397	110.4364283
1	T23	B_Test_1	No Distraction Test	11	149.9884607	147.7978332	149.7553088	138.7029801	116.9191869	137.0643197	126.3629366	126.614203	101.781351	117.3946659	111.4633888	145.491053	127.0532117	100.0504512	76.58756516	67.5838547	86.88565087	95.23079468	112.3870397	110.4364283
1	T23	B_Test_1	No Distraction Test	11	152.8630855	149.7209475	152.1332251	140.1806495	117.8449246	140.7202854	127.5843073	128.2009565	103.3502415	118.4255258	113.0720855	147.051821	127.5961538	99.77562478	77.45279241	69.52262569	88.41590636	96.73777826	113.1776499	111.7401188
1	T23	B_Test_1	No Distraction Test	11	150.9830801	148.5918793	150.692432	139.0708702	116.8035446	138.079809	128.0069462	127.7701556	102.633419	118.163205	112.5640818	146.9279188	127.6689617	99.64447775	78.22656891	69.21655154	88.30742566	96.69035485	113.8333722	111.9969962
1	T23	B_Test_1	No Distraction Test	11	151.6545077	150.0533806	151.3160116	140.875514	118.3719626	137.3197775	126.4666062	127.9017068	103.3528831	118.3985386	112.9260465	145.6215617	127.5564564	99.68292221	77.47579597	68.51268377	87.75759001	95.57091387	112.3238454	110.5864421
1	T23	B_Test_1	No Distraction Test	11	147.2626013	146.2038216	147.8107368	137.7436139	116.1987989	136.0355707	125.7840407	125.3073574	100.8904115	116.1833263	110.2065402	144.5405407	126.8371881	99.57766851	76.77139475	67.66794493	86.61349127	94.90770241	111.9074829	109.7548112
1	T23	B_Test_1	No Distraction Test	11	151.2377798	148.550402	151.8280487	140.150706	117.9890466	141.3259694	127.2547965	128.3710753	103.2635186	118.5785336	112.7534899	146.6572967	127.1704642	99.36845392	77.09029812	67.47619301	86.53529587	95.74088446	112.6528845	110.7566455
1	T23	B_Test_1	No Distraction Test	11	150.3520961	148.9460813	149.8465283	139.3756823	117.5990869	138.3134384	126.6423182	126.9345146	102.3674773	117.8744022	111.9575395	145.8517392	127.8339439	100.3923979	77.76401559	68.20508632	87.17887571	95.88776216	112.8850129	110.9085931
1	T23	B_Test_1	No Distraction Test	11	151.5760549	150.6712663	151.5865226	141.4187824	118.9501859	138.0751254	127.05908	128.7314804	105.2887513	119.6322687	114.461167	146.2703642	128.0149982	99.83982271	79.08190282	69.91926631	88.11599551	97.3457842	113.3806155	111.8539974
1	T23	B_Test_1	No Distraction Test	11	150.6070384	148.4257753	150.701369	139.5647526	117.4299746	139.8586097	128.3442325	127.7127497	103.4102336	118.495897	112.8550865	147.5052401	128.9126372	101.3502167	79.37174739	70.52546853	89.29904847	97.8913691	114.5128058	112.6771703
1	T23	B_Test_1	No Distraction Test	11	149.9019722	147.8181403	150.3364978	139.5019392	117.1553317	137.0277111	126.7454903	127.1193356	102.0852834	117.8761465	111.793279	145.806142	127.6108441	100.1840735	77.49485235	67.31878333	86.7072433	95.50623747	112.9192789	110.8610865
1	T23	B_Test_1	No Distraction Test	11	150.1241685	148.7785679	150.1706275	139.9664771	118.4066203	138.0804979	127.3188642	127.6287986	102.7945274	118.3206963	112.4077531	145.8273059	128.1960165	101.1190027	77.834596	69.01932105	88.54777483	96.22561615	113.3521532	111.3757366
1	T23	B_Test_1	No Distraction Test	11	150.9027862	149.2411515	150.939004	140.4484879	118.2268135	138.1874321	127.0569357	127.0091634	102.852673	117.8683772	112.1155955	146.9441019	128.9283153	101.3842347	78.82935982	69.38800634	88.53936024	96.53009007	113.1322297	111.3236965
1	T23	B_Test_1	No Distraction Test	11	150.9027862	149.2411515	150.939004	140.4484879	118.2268135	138.1874321	127.0569357	127.0091634	102.852673	117.8683772	112.1155955	146.9441019	128.9283153	101.3842347	78.82935982	69.38800634	88.53936024	96.53009007	113.1322297	111.3236965
1	T23	B_Test_1	No Distraction Test	11	149.4987472	148.6426379	149.644241	139.8699063	118.5411603	136.9797755	126.3500265	126.1836891	101.8753271	117.1663788	111.2044719	145.9175424	128.4787263	101.6064887	77.80054094	68.62794603	87.87596128	95.56191975	112.436009	110.4611828
1	T23	B_Test_1	No Distraction Test	11	150.0465764	147.9290531	150.3893969	139.1556656	116.5634071	138.3873574	126.0437696	126.4027403	102.0243496	117.3057196	111.4864488	146.0056987	127.0456257	98.94764164	76.49514309	67.84648968	87.27466856	95.30396126	112.0860134	110.2464935
1	T23	B_Test_1	No Distraction Test	11	150.5168523	149.1770095	150.461062	140.1906311	118.1804407	137.6717903	126.5862996	127.0089562	102.9709068	118.2886962	112.1976771	146.1492563	128.3745354	101.1298563	78.06263785	68.38525472	87.7391431	96.34257516	113.0895818	110.8710471
1	T23	B_Test_1	No Distraction Test	11	150.1478783	148.427464	150.6407094	139.8979494	118.0419849	138.8537901	127.2897956	127.717086	103.0116563	118.7782547	112.4980908	146.0613119	127.6009458	100.106111	77.90092543	68.51280678	87.24563382	96.11430225	113.3716542	111.2015988
1	T23	B_Test_1	No Distraction Test	11	148.7926226	146.7358741	149.3007861	138.5243603	117.0198503	136.2268777	125.4962777	126.5043162	102.2701701	117.7666731	111.3296725	144.441639	126.5033689	99.65266777	76.60227377	66.14138472	86.16549222	94.9274793	112.0665212	109.5381925
1	T23	B_Test_1	No Distraction Test	11	148.3841769	146.0562969	147.5873572	137.3305113	116.6622794	132.5453977	123.3629093	124.1063867	100.0259883	113.6356931	108.9248233	141.6819931	124.9129979	99.53143943	72.59639987	62.86275427	82.45189509	92.21017629	108.8166201	106.6465535
1	T23	B_Test_1	No Distraction Test	11	147.5014972	145.1095361	148.0380859	137.9848925	117.7643761	131.718304	124.3076372	124.5190448	101.4417921	113.8333393	109.9496714	142.7336571	126.4331983	101.267665	75.32099215	63.93203596	83.75608625	94.01986028	109.7820187	108.041836
1	T23	B_Test_1	No Distraction Test	11	147.888485	145.7688247	148.9940586	138.143921	116.3198499	135.0223338	125.4511108	126.0639545	101.6057914	115.4764589	111.0142848	143.7920691	126.2858918	99.50911027	74.81496588	65.40027996	85.45377441	94.55455753	111.0668757	109.137116
1	T23	B_Test_1	No Distraction Test	11	147.2760925	146.2430093	148.5795191	138.5025446	116.2039007	134.8996027	126.9040669	126.558272	101.7512789	117.2608101	111.3024815	145.0391054	127.2762159	99.92341902	78.85283223	69.833472	88.13966449	95.87221118	112.884826	110.8596498
1	T23	B_Test_1	No Distraction Test	11	149.8707787	150.0168426	151.6486145	142.7917322	120.4715258	138.6316468	127.583469	128.5205701	103.7422965	119.4168441	113.3033819	146.5311537	129.8330435	102.3939235	79.28338114	70.85977072	89.44336093	96.39945548	113.4128061	111.5706127
1	T23	B_Test_1	No Distraction Test	11	149.1121811	148.5460584	150.363938	140.642849	117.4347909	137.433167	128.2875271	127.3287278	102.2643374	118.1074782	112.4246887	147.3632541	129.7318902	101.4036608	79.59106592	70.87206738	89.78955308	97.22948864	114.3968878	112.6710316
1	T23	B_Test_1	No Distraction Test	11	150.8502416	149.0884872	151.7073691	141.3434722	118.8237513	138.9612049	128.634328	128.23744	102.5738082	118.4904968	112.3769713	147.8453807	129.9531856	102.4186094	78.60403183	70.12850592	88.98585074	96.62831463	113.9807662	112.0533288
1	T23	B_Test_1	No Distraction Test	11	148.0360887	146.3725921	150.3092547	139.5594399	116.720758	136.9074925	127.6595091	127.6395476	102.4680263	118.1206201	112.1967429	146.274297	128.0022229	100.2952435	78.54537971	70.67262138	89.42021508	96.2587947	113.3082291	111.409568
1	T23	B_Test_1	No Distraction Test	11	147.8827074	146.9058239	150.0192839	139.8950318	117.5010549	139.3696837	128.2513654	127.2367014	102.300995	117.7191704	111.8288555	147.0037477	128.9494065	101.0362535	79.51751165	70.80749374	89.49253183	96.93898741	113.8991219	112.0311225
1	T23	B_Test_1	No Distraction Test	11	148.6278846	146.7152726	148.8970676	138.2394878	117.0909016	134.2464682	124.6724877	126.1024366	100.9591866	116.5851088	110.0332566	143.1764615	125.5043362	99.40903683	75.23511969	64.69665039	83.96314141	92.91820655	110.5072549	107.7175707
1	T23	B_Test_1	No Distraction Test	11	149.4572745	148.0248255	149.5389563	139.711039	118.0624098	135.4625747	125.4944125	127.1616795	102.7687143	118.2259979	111.7639883	143.6019355	126.460518	99.73878011	76.6431987	65.40997914	84.59672457	94.47814506	111.6936157	109.1978428
1	T23	B_Test_1	No Distraction Test	11	151.9697451	149.3400087	151.6031562	140.3831316	118.6251725	139.6881722	127.2157211	128.1765866	103.3807189	118.9815822	112.788796	145.7318541	127.064832	100.2894378	77.52940241	67.58501009	87.30927981	95.77038951	113.162145	110.9558886
1	T23	B_Test_1	No Distraction Test	11	150.3836755	147.9945925	149.7540714	139.1131125	118.3132078	136.4233667	125.9355105	126.9464868	102.332879	117.6032676	111.5181061	144.2906443	126.7067656	100.9090146	77.27369257	65.99711316	85.49570704	94.86013652	111.9411889	109.5924391
1	T23	B_Test_1	No Distraction Test	11	150.1953411	148.4574868	150.2475849	139.9928438	118.6355977	137.4437828	124.8615054	127.1514185	103.1838699	118.0729999	112.290068	143.7270166	126.1628442	99.52936587	76.27823436	67.19251602	86.44145088	94.53810489	111.096125	109.0805465
1	T23	B_Test_1	No Distraction Test	11	148.9018475	146.9475261	150.4722998	139.5426697	117.7202717	136.2086863	125.7901675	127.9972533	103.4470497	118.6836812	112.6842979	144.2110913	125.8327553	98.83185244	76.54020164	66.50369529	85.89315922	94.93531457	111.7647667	109.5310236
1	T23	B_Test_1	No Distraction Test	11	150.8740829	149.4119408	152.1494101	141.8542839	119.6488765	138.9697241	128.0528988	128.8120103	104.1290578	119.6851025	113.8150344	146.9240129	129.1144225	101.87443	78.97737407	69.87906963	88.84977943	96.99933103	114.1209804	112.0802502
1	T23	B_Test_1	No Distraction Test	11	150.4399107	148.8219199	150.9982028	140.4728653	117.6585129	139.0361285	126.6699699	128.115163	103.1073861	118.8182274	112.5623685	145.3197921	127.0686247	99.06984215	76.54906126	67.67471171	86.85590373	95.38841543	112.4621169	110.226977
1	T23	B_Test_1	No Distraction Test	11	150.1173514	149.0120678	149.9364922	140.2196591	118.3274059	134.8108168	125.2523288	127.9848299	103.5870309	119.2744558	113.1119941	143.4105253	126.3725323	99.5412199	76.53112569	65.24492201	84.80841294	94.76996123	111.9425302	109.3973831
1	T23	B_Test_1	No Distraction Test	11	149.4449683	148.517763	149.7170448	140.3743213	118.7650007	135.5337591	125.4387033	127.3973322	102.5837542	118.2459672	111.8901383	143.4121166	126.7059844	99.85574749	76.19764251	66.06161552	85.3105988	94.15764657	111.5117663	109.0639984
1	T23	B_Test_1	No Distraction Test	11	150.0094604	147.7977431	150.0203223	139.1992038	117.7128841	133.7753851	125.5948101	127.4043945	102.2890476	118.4757215	111.8292668	143.8923896	126.0339997	99.63826702	75.71491537	65.33799539	84.21660871	94.34926519	111.8697682	109.1561224
1	T23	B_Test_1	No Distraction Test	11	150.62823	149.8555676	150.733278	141.030529	118.6053769	136.4489511	126.6910939	128.6756203	104.2544385	119.8520522	113.5697378	144.9357929	127.7635833	100.2125539	77.47942897	68.20573636	87.72608529	96.15871966	113.1799643	110.8036776
1	T23	B_Test_1	No Distraction Test	11	148.0208324	146.4244276	148.6284863	138.3221798	116.6901837	136.1112277	123.8964795	125.7515759	101.043725	116.4577928	110.3274075	142.8326805	125.1033027	98.33911178	75.15082559	65.0249744	84.23062712	92.97894565	109.8438806	107.6018746
1	T23	B_Test_1	No Distraction Test	11	149.5270946	147.8859864	150.3997503	140.0499655	118.3853986	136.2175648	125.2399581	127.5887618	102.7215342	118.2245826	112.1480197	143.8192963	126.091735	99.41730173	75.53573336	66.76139098	85.91490322	94.04711693	111.1143802	108.9697463
1	T23	B_Test_1	No Distraction Test	11	149.5270946	147.8859864	150.3997503	140.0499655	118.3853986	136.2175648	125.2399581	127.5887618	102.7215342	118.2245826	112.1480197	143.8192963	126.091735	99.41730173	75.53573336	66.76139098	85.91490322	94.04711693	111.1143802	108.9697463
1	T23	B_Test_1	No Distraction Test	11	151.5520745	150.0792306	151.8850217	141.6542527	119.6189333	137.55169	127.771876	129.5496869	104.4726013	120.1819042	114.1169091	145.9383087	128.2654513	101.1047001	78.13197995	68.01066503	87.19510358	96.44832293	113.6319254	111.4045587
1	T23	B_Test_1	No Distraction Test	11	150.2648303	148.4703997	149.7962551	139.4466034	118.5497528	136.7311374	125.7250803	127.2611184	102.8153835	118.0732704	111.8890224	143.882639	126.1506135	99.99368132	76.41056162	65.84156787	85.54157648	94.54834056	111.6348487	109.3194193
1	T23	B_Test_1	No Distraction Test	11	149.9861686	149.2150255	148.4549953	138.7645656	117.3222594	134.3514641	123.3558289	126.1661534	101.7630864	117.590227	110.8896915	141.6518402	124.519426	98.03594027	73.82871211	63.33771628	83.21583586	92.43105881	109.9249041	107.1546883
1	T23	B_Test_1	No Distraction Test	11	152.365689	151.9460046	152.365903	142.2856789	119.9772151	138.0013665	126.5591497	128.7425639	103.6581204	119.6550238	113.5125904	146.1333768	127.9916465	100.6128182	76.4664403	68.26708966	88.95775995	95.09539812	112.6824007	110.6170012
1	T23	B_Test_1	No Distraction Test	11	153.8838592	154.4257166	151.6934988	142.4718895	120.1232804	137.7812432	125.5799059	128.806577	104.0319502	119.7245748	113.810842	144.8731606	127.2881014	99.58638738	75.76645388	66.37856021	86.31630377	94.19519671	111.7340882	109.5813951
1	T23	B_Test_1	No Distraction Test	11	154.2552769	154.2724666	151.7115977	142.1453269	119.8162578	139.0346251	125.7922029	128.2897319	103.5596793	119.5358195	113.2661459	145.563227	127.8371914	100.1749358	75.91593801	67.51346294	87.33427285	94.61652314	112.1257677	109.8570255
1	T23	B_Test_1	No Distraction Test	11	148.0602314	146.6423078	149.6503696	139.112043	116.2722365	137.7932414	125.9411873	126.5760712	102.1684757	117.3320935	111.751603	144.9624831	126.8168411	98.97538427	77.01685709	69.21559467	88.04371186	95.51532452	112.0985029	110.4676614
1	T23	B_Test_1	No Distraction Test	11	148.4031848	146.9624103	149.2224086	138.7746527	116.0213785	138.0032886	125.8307128	126.0559381	101.0631795	116.4659182	110.6228421	144.7060234	126.6351001	98.78388276	75.99815496	67.80566227	87.12559635	94.58663923	111.5537699	109.6327384
1	T23	B_Test_1	No Distraction Test	11	146.3305527	145.603623	147.5906038	137.5992468	114.8926363	136.0203766	125.7716939	125.7564641	100.8640282	116.2976373	110.3924076	143.7193345	126.1423549	98.54146877	75.84531582	67.60685235	87.07746454	94.83830724	111.7585872	109.7499231
1	T23	B_Test_1	No Distraction Test	11	147.6914836	146.1846316	148.6401281	138.5366237	116.8071526	139.3558009	127.4633596	126.249338	101.6386369	117.1243504	110.853485	145.5507332	128.0055514	101.113292	77.84629768	69.30387442	88.11094088	96.4580488	113.4795792	111.3172685
1	T23	B_Test_1	No Distraction Test	11	148.995361	147.6995219	149.6518862	139.4159944	116.7049964	139.5495073	126.0835959	126.7316863	102.3034874	117.5185549	111.6361043	144.8553377	126.9860399	99.04393572	76.6730953	68.34576776	87.2308898	95.33630703	111.9592206	110.1061027
1	T23	B_Test_1	No Distraction Test	11	148.2283161	147.1077303	149.1588124	139.284936	117.3022684	136.1199914	125.7017059	126.0522321	101.7266848	117.1159055	110.9958886	144.547929	127.1592151	99.80235463	76.79883958	68.14154579	86.64099269	95.06560324	112.0292578	110.0355458
1	T23	B_Test_1	No Distraction Test	11	146.0249866	144.7727314	147.5147167	137.2085581	114.9425511	135.0443685	125.0182235	125.1011485	100.345497	116.2566936	110.0005163	143.555201	125.7343783	98.37136146	76.35821224	67.37641511	87.25445685	94.40352977	111.6064675	109.3793706
1	T23	B_Test_1	No Distraction Test	11	149.2066256	147.974331	149.6281286	139.4508274	116.9941627	138.3464573	126.3193843	126.7204335	102.3046782	118.181399	111.7885079	145.1489066	127.2403636	99.38100985	77.46044474	68.62646847	87.21904169	95.90203342	112.9480769	110.782197
1	T23	B_Test_1	No Distraction Test	11	149.0075889	146.5440524	148.5963642	137.3793615	114.964484	139.8225237	126.258003	125.6058661	101.3034575	116.5457127	110.7587945	144.7924255	126.123589	98.56389533	77.40485852	69.33570301	87.87743674	95.93784849	112.5098294	110.78606
1	T23	B_Test_1	No Distraction Test	11	149.5258508	146.985345	149.0722062	137.6593532	114.6373577	139.1169593	126.1573918	125.241185	99.71812573	115.4861333	109.6213596	145.8418967	127.1678696	99.01203762	75.51124142	65.95681885	83.89272427	94.38774128	111.7981473	109.7969268
1	T23	B_Test_1	No Distraction Test	11	147.9874267	145.5632284	147.118772	136.0754354	114.0888767	140.0409789	125.696943	123.8530254	98.37446561	114.2336653	108.2293491	144.5728068	126.0980658	98.44066833	74.88610829	65.92750185	83.90860866	93.68437253	111.2155199	109.2491687
1	T23	B_Test_1	No Distraction Test	11	148.4845537	145.3665604	147.8248318	135.8176695	113.2924033	141.8759554	124.8604714	124.078076	98.44162731	114.1281846	108.0864525	144.2228596	124.7200259	96.58465594	72.87486323	63.95836901	82.61876358	92.8487835	110.1328517	108.0987958
1	T23	B_Test_1	No Distraction Test	11	147.1535377	144.0509964	147.3513225	135.2020383	112.685179	139.806026	124.4048943	123.5694508	98.17495229	113.4025324	107.7339531	143.8868784	124.3646449	96.51634531	73.47734119	64.17176657	82.23863029	92.67367292	109.7414226	107.865153
1	T23	B_Test_1	No Distraction Test	11	146.3142054	143.1388255	145.4434945	133.6154286	111.8122751	138.4919471	123.3521173	121.5935232	96.60697037	111.3573484	105.9566364	142.2169848	123.2013109	96.13699173	72.43245346	64.8187175	82.16565207	92.0755227	108.8454998	107.1353469
1	T23	B_Test_1	No Distraction Test	11	147.3901723	144.4184831	146.0065289	134.5027644	112.214451	139.8136664	124.4660535	123.0223262	98.55593453	113.164866	107.8392606	142.8232908	124.0676544	96.43625707	73.99098614	66.24840833	83.94971883	93.6226564	110.2839384	108.5357242
1	T23	B_Test_1	No Distraction Test	11	149.1406981	145.3813867	146.5748749	134.5581054	113.3674877	135.4248556	122.6011415	122.530626	98.12969031	112.1214676	107.1711443	141.5575147	122.8635895	96.51059743	71.47672564	62.41630694	80.98172236	91.27042863	107.9783833	106.0621322
1	T23	B_Test_1	No Distraction Test	11	150.0939982	147.0688243	148.0766614	136.6878653	114.5545387	137.8891625	124.6915957	124.3572237	100.052684	114.6101823	108.9222092	143.5577863	124.7655502	97.23355392	74.03348895	64.03676518	82.36166595	93.71252266	110.3313094	108.3826072
1	T23	B_Test_1	No Distraction Test	11	149.5331914	147.0001321	148.0455702	136.6920882	114.2971027	138.9833388	125.5508184	124.4985414	99.48046676	114.7025173	108.8358417	144.4877693	125.8072484	98.17951958	75.29281583	65.78807204	84.12292879	93.97620542	111.1982156	109.0891634
1	T23	B_Test_1	No Distraction Test	11	152.6915653	150.7506622	151.3284871	140.5028695	117.6881445	142.3452339	126.9023874	127.6830915	102.6428435	118.1685791	112.0886337	146.3036159	127.683932	99.05892229	76.33617803	66.37128848	84.78142208	95.09951891	112.4064479	110.4109446
1	T23	B_Test_1	No Distraction Test	11	149.1756162	146.810824	148.0954862	136.705609	114.5774388	137.1577537	125.4436415	124.6600645	99.53467788	115.0124519	108.9839672	144.5503271	125.8157107	98.21027539	75.61095648	64.91930533	83.18696045	93.82355369	111.1766524	108.9325498
1	T23	B_Test_1	No Distraction Test	11	149.9246963	148.7032625	147.7729074	137.7463884	115.5292084	136.7594658	124.4663546	125.5840419	101.0312363	116.6969515	110.3584126	142.8742332	125.4150077	97.75413669	75.19000773	65.07764325	83.84908762	93.48468052	110.8649656	108.5050481
1	T23	B_Test_1	No Distraction Test	11	151.2191465	148.854945	149.9068043	138.7880491	117.1732064	138.407247	124.8378238	126.4593583	101.8046857	117.3644945	111.2161026	144.08907	125.5764849	98.56808014	75.46377986	66.01144207	84.90668825	93.91652757	110.9533284	108.8363116
1	T23	B_Test_1	No Distraction Test	11	151.1227576	149.1288694	149.0730662	138.1177827	115.5441023	137.467881	124.1716547	125.665624	100.606584	116.3567932	110.2036544	143.3426104	124.7980798	96.76672047	74.161551	63.29577382	82.22304876	92.86009152	110.1146158	107.9409852
1	T23	B_Test_1	No Distraction Test	11	148.8453019	149.1501832	148.8706643	140.1647208	118.5201556	134.0671331	124.0688375	126.4956368	102.743986	117.6270595	111.3525413	142.6331618	126.0103639	99.12244674	75.52082194	65.35446611	84.88902286	93.61499102	110.3598781	107.9100575
1	T23	B_Test_1	No Distraction Test	11	151.8817793	151.7886275	150.8643674	141.8046249	119.9436317	135.8303299	125.519275	127.9976051	103.6716281	118.8199458	112.6511288	144.2031212	127.3105344	100.2872745	76.43485311	67.367755	86.90022169	94.56889852	111.4202829	109.1855504
1	T23	B_Test_1	No Distraction Test	11	150.4918394	150.2131265	150.7187606	141.3089742	119.6535602	136.9060869	125.4428708	128.121654	103.6548116	118.8248341	112.6152425	144.1941594	126.8536026	99.71921862	76.82045706	66.09301815	85.17542153	94.33111329	111.2107503	108.9327564
1	T23	B_Test_1	No Distraction Test	11	151.5452147	151.7384537	150.8012558	142.0029773	120.2393823	136.8452173	125.8186334	128.0218443	104.3430131	119.2302871	113.2521173	144.661119	127.7214736	100.5530561	77.20394219	68.2393654	86.55507898	95.26465081	111.9460609	109.8097793
1	T23	B_Test_1	No Distraction Test	11	151.6425146	151.4276203	152.8025356	143.3463577	121.2668221	137.2590345	126.5145534	129.8455955	105.0438218	120.5995104	114.5255497	145.5276473	128.0345009	100.7496093	76.55772133	67.46450975	86.91595064	95.15412564	112.2616789	110.1797996
1	T23	B_Test_1	No Distraction Test	11	151.590124	151.9724893	152.1632807	143.1452519	120.2907341	138.4391874	127.1317624	129.6646641	104.610956	120.486432	114.1381236	145.8334684	128.5387999	100.3696066	77.11412959	67.21366827	87.21596413	95.56825684	112.9102488	110.5826095
1	T23	B_Test_1	No Distraction Test	11	150.2913987	150.6765795	149.9464232	141.4290304	119.8619414	136.674124	125.3085704	127.2205425	102.7063495	118.3059049	111.7017279	144.1911479	127.9598044	101.3263848	76.77244821	67.2670713	86.83188428	94.38655729	111.3774101	108.9723497
1	T23	B_Test_1	No Distraction Test	11	151.1761674	150.9412495	150.5413369	141.430459	120.3225151	137.6150635	125.1721169	127.6006793	103.9131482	118.6870497	112.3259591	144.1139229	126.6997898	99.91851716	76.31714531	66.396159	85.60036405	94.40277011	111.0342801	108.7529773
1	T23	B_Test_1	No Distraction Test	11	152.1061864	152.3823463	151.8524295	142.911578	121.3349823	136.3045367	126.1880381	128.5541286	104.5651932	119.8850139	113.4687555	145.4141226	128.0935977	101.0670758	77.10017231	68.43602587	87.63510589	95.42246538	112.350031	110.0107345
1	T23	B_Test_1	No Distraction Test	11	152.1061864	152.3823463	151.8524295	142.911578	121.3349823	136.3045367	126.1880381	128.5541286	104.5651932	119.8850139	113.4687555	145.4141226	128.0935977	101.0670758	77.10017231	68.43602587	87.63510589	95.42246538	112.350031	110.0107345
1	T23	B_Test_1	No Distraction Test	11	154.2023735	154.3437445	152.4875639	143.8251474	122.5442152	137.2266612	124.5355314	128.7914169	105.6247822	120.3904273	113.9056558	144.2145752	127.254943	100.3033483	76.3761554	66.34396488	86.09457209	94.31868442	110.7593275	108.4784469
1	T23	B_Test_1	No Distraction Test	11	155.0551431	155.1410877	154.2188005	145.5295679	124.0918456	136.3868291	127.0367423	130.9028935	107.4179094	122.034049	116.0384806	146.4649452	129.6731531	103.0611362	78.48905978	68.38778236	87.8294555	96.32902932	113.1163839	110.8095242
1	T23	B_Test_1	No Distraction Test	11	154.8415085	154.963719	153.1943785	144.6860244	123.5525795	136.2878982	126.2707855	129.6826166	106.2770349	120.7881177	114.9948204	145.382313	128.6177606	102.0789373	77.69656135	68.73934369	88.14051412	95.71140242	112.1544039	110.179801
1	T23	B_Test_1	No Distraction Test	11	154.9908118	154.8468429	152.6078179	144.2150657	123.0956958	135.4144099	125.4905216	129.5476143	106.0598763	120.6249997	114.5394036	144.3574486	128.0659367	101.5744665	76.92464439	65.31533165	85.2016281	94.89551592	111.4365979	109.2168302
1	T23	B_Test_1	No Distraction Test	11	155.0834966	155.1720417	154.0398959	145.2923372	123.832826	136.6266576	127.3610004	130.9270869	106.6804612	121.8969996	115.3855471	146.2969578	129.6577315	103.2839585	77.59522988	67.89912969	87.6968923	96.29708083	113.2171121	110.8309664
1	T23	B_Test_1	No Distraction Test	11	154.5243296	155.1359839	153.4124144	145.3493441	124.7840984	136.9388991	126.0987511	129.6723287	105.9946122	121.0136113	114.5159571	145.7574592	129.4710416	103.3881779	77.53256904	66.62439459	86.1653463	95.13115706	112.045781	109.6629977
1	T23	B_Test_1	No Distraction Test	11	151.2072567	150.6102739	150.6135478	141.0331959	119.3038754	138.0289629	125.6945326	127.6050518	103.8675049	118.8248496	112.3788079	144.6025708	126.9420914	99.87263029	75.79551661	66.21630183	85.87004516	94.9212375	111.8617505	109.2841351
1	T23	B_Test_1	No Distraction Test	11	151.0181621	151.1269117	150.8907404	141.8277652	119.5699661	137.6095051	125.8167809	127.6928269	103.5273982	118.716261	112.2498075	145.2054268	127.8918764	99.92566204	76.27632902	66.56240038	86.06090052	94.72300198	111.7482647	109.3409209
1	T23	B_Test_1	No Distraction Test	11	152.1080966	151.496589	150.9842959	141.4975651	119.4039357	141.1546723	127.2403422	127.6224588	103.4201087	118.0087856	112.3644801	146.2099106	128.5321129	100.9733346	76.31572349	68.30919862	88.37643042	96.06914867	112.8038894	110.8991541
1	T23	B_Test_1	No Distraction Test	11	152.140198	151.5200098	150.4726009	140.7795914	118.9240756	137.5048472	124.8550875	127.2413349	103.3952688	118.2430987	112.3283001	143.8178946	125.8717589	98.5485733	75.21351243	65.25171314	85.46791519	94.16299627	110.8287131	108.7326002
1	T23	B_Test_1	No Distraction Test	11	152.5513168	151.999398	151.2368012	141.7970026	119.9504974	136.158613	125.576972	128.3231618	103.5594729	118.9924562	113.0139185	144.0522846	126.6973767	99.49072513	74.98751833	65.12703717	85.0468503	93.99302556	111.3784147	109.1784643
1	T23	B_Test_1	No Distraction Test	11	153.114166	151.3508109	152.0486413	141.5637996	119.8726011	137.1394201	125.1925794	128.3154897	103.7067913	118.6230319	112.4808278	144.0147558	125.855821	98.89646471	73.84906166	65.87586529	85.49047849	93.72120137	110.6668255	108.5127509
1	T23	B_Test_1	No Distraction Test	11	150.9132574	149.6547975	151.2477596	141.188464	119.4546839	137.7933196	124.2731296	126.8779285	102.7437425	117.8218285	111.2240977	144.2992935	126.4223143	99.38351635	75.05243466	65.27559672	84.7254338	93.29967477	110.1579045	107.6094556
1	T23	B_Test_1	No Distraction Test	11	150.5784085	150.5347796	150.4875703	141.6781283	120.1966878	136.0172983	125.7505157	127.5640696	102.9265666	118.0848897	111.522706	143.9532163	127.4676626	100.9917204	75.34296351	67.39400451	87.26843133	94.04059542	111.3735965	108.8937333
1	T23	B_Test_1	No Distraction Test	11	150.5784085	150.5347796	150.4875703	141.6781283	120.1966878	136.0172983	125.7505157	127.5640696	102.9265666	118.0848897	111.522706	143.9532163	127.4676626	100.9917204	75.34296351	67.39400451	87.26843133	94.04059542	111.3735965	108.8937333
1	T23	B_Test_1	No Distraction Test	11	149.5266098	148.9121178	148.6324084	139.3055907	117.6275553	136.4582518	125.1170628	126.0076754	101.1004477	116.2684327	109.6254086	142.9050458	126.0337074	99.32112145	74.51514654	64.91989255	85.46594888	92.89966434	110.5743576	107.8217867
1	T23	B_Test_1	No Distraction Test	11	151.5001636	150.3473211	150.412231	140.3620813	118.5028622	136.2483123	125.3210422	127.3490151	102.6681619	117.2449903	111.329825	143.5722372	125.7827794	98.72532715	74.28702812	64.2609835	84.92060673	93.36556971	110.6922306	108.2451888
1	T23	B_Test_1	No Distraction Test	11	151.6097298	149.5852185	150.4336222	139.6390043	118.0764612	136.5307319	125.6298935	127.4135372	102.5555056	117.4340093	111.5483973	143.7209123	125.6672709	99.05111932	74.33256195	64.56438757	84.84580668	93.9059472	111.0998473	108.7707304
1	T23	B_Test_1	No Distraction Test	11	152.5428928	151.8613208	152.0981281	142.657091	120.259185	137.1095535	125.9221035	128.2382639	103.6795529	118.3167985	112.2611355	145.0725399	127.7659881	100.1470731	74.78849048	65.48478793	85.37483158	93.90131101	111.2628215	108.8266038
1	T23	B_Test_1	No Distraction Test	11	151.2115745	149.436176	149.7101774	139.3657485	117.6327118	136.2418365	125.3322229	127.0835353	101.7732539	116.9783042	110.8493136	142.8796942	125.2152319	98.70715202	72.8848722	63.47747496	83.9312227	93.08989544	110.7024109	108.160359
1	T23	B_Test_1	No Distraction Test	11	151.3808464	149.8392464	149.8045402	139.9740802	118.8719523	137.4188288	125.5887607	126.687637	102.4557629	116.8643762	110.885123	143.6265158	126.3956357	100.337373	74.75261504	65.42975283	85.14839055	94.0605229	111.1318005	108.6638269
1	T23	B_Test_1	No Distraction Test	11	152.8384853	152.4857546	151.105586	141.958078	119.658006	136.2943368	126.2135911	128.2130645	103.3380722	118.5518529	112.2814189	144.3203206	127.3602653	99.88491346	74.60144878	67.03113547	86.54736917	94.03237244	111.6617085	109.2864077
1	T23	B_Test_1	No Distraction Test	11	153.8071667	152.9403976	152.034212	142.7067019	121.2869238	137.0420656	126.0561077	129.1880639	106.1541823	120.4312681	114.5614423	144.8636923	127.6602226	100.8104621	77.93839498	67.39644438	86.19336906	96.164948	112.4617456	110.1475406
1	T23	B_Test_1	No Distraction Test	11	151.8693655	151.5832046	151.0410924	142.2239597	120.8652314	136.0237415	125.4856237	128.1669208	104.9571858	119.7864371	113.6613029	144.3201219	127.4381396	100.4702336	77.52108291	66.939541	86.01673426	95.44380995	112.1040794	109.8218164
1	T23	B_Test_1	No Distraction Test	11	151.6942603	151.345654	150.4507198	141.163401	119.1122	135.8151	124.8697307	127.5052001	103.6407939	118.7571286	112.8253593	144.022916	126.7331014	99.30108292	76.10662198	65.98544397	85.10204384	94.576163	111.2888896	109.1817067
1	T23	B_Test_1	No Distraction Test	11	158.7157421	157.2213588	153.6663855	145.260212	125.4832857	132.3499893	125.8299045	129.0428662	106.7321209	120.6762882	114.2549819	145.0607595	130.0523306	104.9777869	77.7448597	65.59395568	82.98238992	95.72591995	112.4719696	109.7418896
1	T23	B_Test_1	No Distraction Test	11	157.8030923	156.4441032	152.7969919	144.1750254	124.6315923	132.832337	126.1446381	129.5873261	106.4895062	121.099237	114.4850037	144.6543053	129.3139169	104.3181203	76.63236783	64.33991072	82.83105906	95.44130895	112.6785184	109.6494406
1	T23	B_Test_1	No Distraction Test	11	157.6251981	156.6688329	153.0298683	144.0139988	123.6341526	134.9622832	125.8923649	129.2623481	106.0197735	120.4554232	114.6751272	145.0484503	128.5650736	102.650021	77.21454305	65.15893551	83.61381527	95.3633155	112.0153185	109.8522174
1	T23	B_Test_1	No Distraction Test	11	156.3802003	155.3837587	152.8093673	143.7762164	122.3875959	135.3818956	126.2027621	129.2343125	105.5974041	120.3350344	114.2818064	145.3100807	128.909845	102.0814668	76.69018791	66.00824985	84.58273684	95.19503914	112.3090537	109.9957233
1	T23	B_Test_1	No Distraction Test	11	154.9413893	154.4623498	151.2787346	142.4165401	121.8266493	135.3347039	124.8910223	127.9217594	104.9403204	119.1954036	113.192457	143.922457	127.371213	101.1542414	76.7218477	65.45587782	84.61658006	94.60010697	111.2084072	108.8765313
1	T23	B_Test_1	No Distraction Test	11	157.2328085	156.8723513	152.6607193	143.7646	122.5847741	137.046845	125.625177	129.3849854	105.6648007	120.4315149	114.5386389	144.5483262	127.8604062	100.9925652	76.63032399	65.06318542	84.26669921	94.75919935	111.7480082	109.5402159
1	T23	B_Test_1	No Distraction Test	11	157.9690992	158.0957176	153.277653	144.8541755	123.3402673	135.9307767	125.7524381	129.8747456	106.8754201	121.4557534	115.2821476	144.9741611	128.6962739	101.7150014	77.3266949	65.48041217	84.51109306	95.74453111	112.4321244	109.9290145
1	T23	B_Test_1	No Distraction Test	11	157.1003622	157.271633	152.2281528	144.0472562	122.8325384	135.3820142	125.6222514	129.3478842	105.6982649	120.3952919	114.3947434	144.0887161	128.2312584	101.4935224	76.01191519	64.64316067	83.73065165	94.70600479	111.7570075	109.515262
1	T23	B_Test_1	No Distraction Test	11	156.14339	155.2604715	151.7989679	142.121591	120.455695	137.8135141	124.9476721	128.5917554	104.9583861	119.4388208	113.7481383	143.9883742	126.2902645	98.79364292	75.29917408	65.04109141	84.92732455	94.02505183	110.8610294	108.8071336
1	T23	B_Test_1	No Distraction Test	11	154.7422707	154.1763038	150.8355436	141.7725603	120.6270131	135.5215946	124.806093	127.2798759	103.8764245	118.5255368	112.4836077	144.0422172	127.2137746	100.530258	76.32918006	65.43212208	84.43832095	94.37344149	110.9882304	108.7751923
1	T23	B_Test_1	No Distraction Test	11	154.7422707	154.1763038	150.8355436	141.7725603	120.6270131	135.5215946	124.806093	127.2798759	103.8764245	118.5255368	112.4836077	144.0422172	127.2137746	100.530258	76.32918006	65.43212208	84.43832095	94.37344149	110.9882304	108.7751923
1	T23	B_Test_1	No Distraction Test	11	154.2056352	153.6601699	150.8660044	141.9386453	121.074405	135.0099124	123.9941881	127.6327424	104.0974086	118.9678269	112.6347448	142.9417606	126.2304359	99.65389855	75.26111509	63.39833697	82.68469739	93.17841307	110.236074	107.7673699
1	T23	B_Test_1	No Distraction Test	11	158.0238394	157.5522574	153.721123	145.0543878	123.4193697	137.0417686	125.2798686	129.6649116	106.1842378	121.2435243	114.8150035	144.8462602	128.5867324	101.5580931	76.33077244	64.6069669	83.51970319	94.92682456	111.782127	109.3050163
1	T23	B_Test_1	No Distraction Test	11	158.553742	158.415554	152.6544586	144.8570945	124.126435	134.9619774	125.0236181	129.8576649	106.5179862	121.4892599	114.7019538	143.1797299	127.8795594	101.6251344	75.85460447	62.96342121	81.2743736	94.16455386	111.3245667	108.5397797
1	T23	B_Test_1	No Distraction Test	11	159.5949517	159.3881194	153.9684177	146.3605191	126.110181	134.6675524	126.4430757	130.498708	107.7637706	122.2545357	115.7685095	145.1715798	129.9338431	103.9590798	77.83556845	65.94654667	83.80487521	96.03902591	112.9426936	110.4401794
1	T23	B_Test_1	No Distraction Test	11	160.2246568	160.7882934	154.5954766	146.9006163	125.4418207	134.6474489	124.2649083	130.7424874	108.2157091	122.4572516	116.2177275	143.9939878	127.8990994	100.638068	75.73229811	61.10616467	80.08009877	94.12321288	110.8880551	108.3267646
1	T23	B_Test_1	No Distraction Test	11	158.8393821	159.1222517	154.4219086	146.6583	126.8317554	134.1313857	126.7673318	131.1041799	108.7798674	122.6333448	116.7530367	145.7718902	130.2385776	104.5219714	78.5172974	65.25160463	83.86705924	96.49163849	113.1245903	110.7950248
1	T23	B_Test_1	No Distraction Test	11	159.8083489	159.6660936	155.5685509	147.2641307	127.0320183	135.5492519	127.5949887	131.7362966	109.0853254	123.4435927	117.5531703	146.9957054	130.8933227	104.9413602	79.20695123	66.55658884	84.54644795	97.54976587	114.2610573	111.9138464
1	T23	B_Test_1	No Distraction Test	11	158.8346202	158.5038	153.804577	145.6903963	125.6691772	134.0584417	125.6822561	130.345193	107.9826582	121.7319621	116.0047492	144.6965676	129.0038542	103.3661598	77.99150529	64.11434297	82.65752669	95.71662577	112.0875171	109.8249212
1	T23	B_Test_1	No Distraction Test	11	157.3925236	156.8712749	154.5738614	145.7646496	124.4466743	138.6401529	126.1271292	130.5261541	107.2727734	121.6738408	115.6615291	145.6500294	128.9134532	102.1126801	76.22664853	64.50593112	84.21760039	95.42526104	112.0225978	109.796375
1	T23	B_Test_1	No Distraction Test	11	156.1503949	156.3378615	153.4117147	144.9394544	122.7038342	138.9092706	125.9729528	129.3868239	105.68775	120.3412603	113.9292675	145.5562917	128.5721074	100.7706036	76.06260957	64.56791988	84.34623253	94.79914247	111.5042795	109.2511308
1	T23	B_Test_1	No Distraction Test	11	158.4574552	158.4229443	154.5157993	146.0228232	124.19916	136.9581672	124.4560037	130.3519055	107.6462471	121.5434102	115.5564135	144.2567695	127.436183	100.0311198	75.19052276	63.73417202	83.06025695	94.25967836	110.3575112	108.1408607
1	T23	B_Test_1	No Distraction Test	11	160.4960105	160.2940503	156.1630175	147.7243574	125.778006	137.0249281	125.393159	131.714342	108.8033173	122.7826507	116.6500326	145.2302554	128.186674	100.3187891	74.91015646	61.42035904	81.11072861	94.39285883	110.9449815	108.6717395
1	T23	B_Test_1	No Distraction Test	11	159.3276877	161.1434156	155.1961396	148.488654	127.4375042	138.3220704	126.6809699	131.5678283	109.353666	123.5122352	116.909232	146.3301084	130.883804	103.6792577	77.48097462	63.20335215	83.48385664	96.366467	113.0345098	110.2349375
1	T23	B_Test_1	No Distraction Test	11	158.9805639	160.2270901	155.6967232	147.7907263	126.2833625	139.6243118	127.7869949	131.748508	109.3251154	123.4056163	116.9491056	147.519091	130.4931881	102.8555649	78.67665159	67.94849168	87.62967226	97.39845678	113.8930855	111.4117409
1	T23	B_Test_1	No Distraction Test	11	156.9655709	157.799424	155.6463667	147.5437604	125.5266989	139.4006223	127.8275188	131.7860428	108.3618508	123.0724065	116.5881904	147.5351539	130.8860361	103.1846842	78.17525513	67.12268778	87.35491174	97.06394989	113.7932105	111.3211854
1	T23	B_Test_1	No Distraction Test	11	154.9187691	155.5610033	152.6587342	144.3577611	122.1447794	140.1225278	127.038995	129.3107672	104.8680833	119.8291224	113.1200494	146.2024927	129.3759172	101.6225676	76.39836721	66.58297042	86.83363242	95.18309567	112.1746776	109.6759452
1	T23	B_Test_1	No Distraction Test	11	151.4063726	151.074552	151.2079487	141.8354921	118.6964971	138.6114707	125.8008478	127.8704886	102.636131	118.2106525	111.6827815	144.7037118	127.3666654	99.21312202	74.31350932	64.54119581	85.70742683	93.89891202	111.0267832	108.7811289
1	T23	B_Test_1	No Distraction Test	11	151.1813208	150.8046336	151.0143349	141.7907565	119.4648001	141.4163448	127.4901126	128.0678313	103.0819708	118.808391	111.8682777	146.1600891	128.8935299	101.3857906	75.64635469	66.70827936	87.34094889	95.30310732	112.8004139	110.3553679
1	T23	B_Test_1	No Distraction Test	11	154.1807256	153.6775753	152.8887716	143.2600988	121.2558606	142.8964258	129.4345778	129.0108839	104.1395457	119.3142302	113.1981695	148.4250353	130.4297317	102.9105474	77.60389893	69.43243625	90.01293987	97.15116658	114.4131086	112.5105329
1	T23	B_Test_1	No Distraction Test	11	155.8263152	156.3651163	154.4375862	146.1886616	124.1320499	141.5710988	127.2552042	130.529694	106.9123676	121.2845318	115.0460568	146.8904626	129.9670593	101.9651541	76.95500762	66.37322975	87.02246522	96.13254168	112.5940797	110.4863829
1	T23	B_Test_1	No Distraction Test	11	153.90141	154.7181802	152.4685982	144.2493543	123.0412785	142.4430116	127.4173706	129.0195851	105.3231484	119.9193651	113.5284504	146.3529011	129.5159891	102.6458927	77.45977066	69.43694181	89.84723388	96.17225059	112.7214956	110.6546923
1	T23	B_Test_1	No Distraction Test	11	157.2025136	158.3771411	153.9828812	146.5507623	124.7574197	142.8576133	127.2606974	130.5875865	107.5733796	121.9022221	115.1848073	146.2674082	129.7624052	101.9325264	77.9125406	67.18918446	87.28275179	96.34666964	112.7196003	110.3779607
1	T23	B_Test_1	No Distraction Test	11	154.4579265	154.5503343	152.6606447	143.7143362	121.9201872	143.8798661	128.024559	129.3500028	105.0810051	119.9341965	113.7493565	146.8317184	129.2706353	101.7380062	77.54648114	68.35374705	88.54361719	96.2446224	113.2091294	111.1658686
1	T23	B_Test_1	No Distraction Test	11	151.8542992	153.1269687	152.1845344	144.116063	122.0522213	141.6793782	128.0335674	128.7803086	104.3236953	119.6418928	113.0658212	147.5361788	130.8027281	103.1345029	78.54501532	69.17718528	88.9728291	96.33492675	113.3934035	111.0537596
1	T23	B_Test_1	No Distraction Test	11	152.8543749	152.7783649	153.8120612	144.4435106	121.334832	149.7824714	131.2981739	130.3237136	104.9211908	120.5634173	114.0506403	150.2349047	132.0877739	103.6211966	80.0252319	72.45922878	91.7245189	98.75876725	115.9534568	113.9601505
1	T23	B_Test_1	No Distraction Test	11	142.015296	137.8075514	144.5795466	131.6995355	109.2446813	139.1480647	126.2159336	121.2662731	94.82129792	111.203484	105.3685822	145.5163615	125.8907223	97.98682415	75.52775602	70.96812977	89.16136481	94.13351136	111.5724599	110.2697315
1	T23	B_Test_1	No Distraction Test	11	143.8195873	140.2785229	145.8064691	133.2880596	109.0948177	141.1058196	129.3579839	124.0240333	96.51023791	113.5904767	107.6148313	147.275179	127.8466301	98.53235739	77.18920219	71.40228918	89.88238783	96.38261595	114.2255655	112.8295033
1	T23	B_Test_1	No Distraction Test	11	142.2790148	139.1109049	144.2002523	132.1477588	108.5692234	138.5228492	126.5187247	121.5581341	94.59305019	111.4663435	105.1895879	145.0944481	125.9214837	97.40671584	74.98597556	70.90568944	89.07531078	93.95848855	111.7209383	110.3105353
1	T23	B_Test_1	No Distraction Test	11	143.6696807	138.8872221	145.3166881	131.9603591	108.643353	136.9916004	126.5305111	122.3587078	95.24513358	112.0808144	106.0697384	145.1171994	125.2425583	97.36209038	74.21484368	68.97886004	87.14971724	93.94450133	111.7725449	110.3003723
1	T23	B_Test_1	No Distraction Test	11	144.1328833	140.3418561	146.1994491	133.4962775	109.7265995	139.5026807	128.7803421	123.6760981	96.50520822	113.7480978	107.1868223	147.2691795	127.5507609	98.91585771	76.78845684	71.71708319	90.38353352	96.07638658	114.1012537	112.531369
1	T23	B_Test_1	No Distraction Test	11	144.506308	140.2640214	146.2213569	133.0222663	109.0548438	139.3279101	127.103684	123.0075555	96.53438344	112.9416883	107.0427767	146.1415356	125.9355815	97.09793131	75.97653516	71.60657052	89.98211384	95.30784402	112.4003435	111.2121188
1	T23	B_Test_1	No Distraction Test	11	145.5210612	144.3974059	146.0276665	136.0740654	113.6120614	138.7112238	126.4594697	123.7431334	98.27526286	114.4284905	107.600625	144.830827	126.8637515	98.92461614	76.66356251	67.00758796	85.91898575	94.50223753	111.9315498	109.6571371
1	T23	B_Test_1	No Distraction Test	11	147.7326002	146.5223914	147.437515	137.499729	115.1183768	138.5790059	125.9991364	125.2336159	100.2723595	116.0386604	109.3509227	144.2632813	126.3209614	98.37264866	75.55032563	65.75953711	84.65705861	94.38543407	111.607781	109.4025651
1	T23	B_Test_1	No Distraction Test	11	147.3930186	145.8026112	147.1546037	137.0007617	114.8945529	138.4506939	125.8932366	124.8496438	99.75806309	115.3783708	109.3162178	144.2961733	126.2094763	98.64024249	75.55791018	67.16809731	85.9090392	94.47967457	111.5672926	109.8125203
1	T23	B_Test_1	No Distraction Test	11	146.7650223	145.0047307	146.8663781	136.1422731	113.307123	137.9672295	125.1402961	123.854168	98.69280625	114.3115212	108.0739887	144.0680754	125.3791422	96.92760197	74.27026621	67.22289424	86.48103902	93.55304602	110.639538	108.7013871
1	T23	B_Test_1	No Distraction Test	11	147.989646	146.2102887	146.8233659	136.4586659	114.4619188	136.9256099	124.5889819	123.7669179	98.49902992	114.1706942	108.2120036	143.2285363	125.3305825	97.9937933	73.5714232	65.80218055	84.91345527	92.96466097	110.153973	108.4378919
1	T23	B_Test_1	No Distraction Test	11	148.3706511	146.8165741	148.1286636	137.6955193	116.0525749	137.3440383	125.241806	125.269324	100.6142729	115.9104955	110.172405	144.1654319	125.8377848	98.34040741	75.40907006	65.60616167	84.75926392	94.21902624	110.9879283	109.2435632
1	T23	B_Test_1	No Distraction Test	11	147.6497834	145.6046369	147.4395568	136.8853203	115.5521086	137.1431144	126.1139175	124.4907105	99.88499823	115.2342762	109.053622	144.6997649	126.4941081	99.74442657	76.52901012	67.40286529	86.32225596	94.94048029	111.914702	109.9631155
1	T23	B_Test_1	No Distraction Test	11	147.2211601	146.0018416	147.0895233	137.1296239	115.0969128	136.8550931	124.9078064	124.6597782	100.0145411	115.4298233	109.2972495	143.7404067	125.6448372	98.00496703	75.2435216	66.33668902	85.28864463	93.76120378	110.6828221	108.8401892
1	T23	B_Test_1	No Distraction Test	11	148.4250197	147.1730951	148.7049137	138.6570471	116.2259228	138.103655	126.3733704	125.3965231	100.3202758	115.6034424	109.6579873	145.6433726	127.7126348	99.84419681	76.45032071	66.65761598	85.68839934	94.81479205	111.6408647	109.9135866
1	T23	B_Test_1	No Distraction Test	11	148.0870182	147.1518542	148.4861878	138.8171292	116.3790242	135.681138	125.9944512	125.7974942	100.5537722	116.6417999	109.8468791	144.3866913	126.9222409	99.28415019	75.88662251	67.68833872	86.52712404	94.38332107	111.8398824	109.5241483
1	T23	B_Test_1	No Distraction Test	11	148.2388781	147.0763409	150.6955038	140.55556	117.5473689	137.1152719	129.1288534	128.7265741	102.0921906	118.9227686	112.3003478	146.7429896	129.2650116	101.7741116	77.8996412	71.53706435	89.8162985	96.51216232	114.4829096	112.296072
1	T23	B_Test_1	No Distraction Test	11	147.9455773	147.7763372	149.2034543	140.1120669	117.6061819	138.3699789	127.9857965	126.8490234	101.446422	117.2672579	110.7667047	145.8797883	128.8668081	101.427613	78.36368854	71.80508997	90.77101556	96.07721678	113.2612309	111.4204382
1	T23	B_Test_1	No Distraction Test	11	148.3029499	147.6243604	149.3911929	139.7921152	117.0987672	136.8042715	126.3578849	126.7651068	100.9168933	117.1367898	110.5268895	144.5276951	127.1888074	99.69666654	76.02501918	69.45921499	88.04788624	94.28682953	111.7275403	109.715066
1	T23	B_Test_1	No Distraction Test	11	149.2396615	148.0852498	150.0586857	140.251705	117.3117208	138.1969541	127.924282	127.3377731	102.2420074	117.9052434	111.5940741	146.3988494	129.0111604	100.904227	78.12729415	69.5863289	87.82155109	96.56672707	113.5931434	111.5140127
1	T23	B_Test_1	No Distraction Test	11	150.5523944	149.8741517	150.5771153	140.7220587	117.7365088	135.9471516	126.8525621	127.9163645	102.0435045	118.1243378	112.1245738	145.1244611	127.6411959	100.0891014	75.97288352	69.00980537	88.09284885	94.82934603	112.3819117	110.5080949
1	T23	B_Test_1	No Distraction Test	11	145.1345581	143.4323671	146.5620038	136.0802104	113.6973216	135.7399009	125.3486275	124.2228979	98.97910425	114.0630968	108.0607305	142.7272133	124.8138845	97.69387656	74.59787639	67.59497832	85.79095997	93.60372751	110.5769438	108.4532169
1	T23	B_Test_1	No Distraction Test	11	144.9850377	143.3187407	145.5456544	135.1839532	113.7514605	134.2884646	122.8399975	122.5389606	97.75883353	112.8288188	106.5082338	140.8642935	123.0204243	96.51167376	72.81998526	65.33006637	84.25691629	91.41014552	108.298111	106.1346437
1	T23	B_Test_1	No Distraction Test	11	144.9850377	143.3187407	145.5456544	135.1839532	113.7514605	134.2884646	122.8399975	122.5389606	97.75883353	112.8288188	106.5082338	140.8642935	123.0204243	96.51167376	72.81998526	65.33006637	84.25691629	91.41014552	108.298111	106.1346437
1	T23	B_Test_1	No Distraction Test	11	144.9414934	143.4449721	146.3365025	135.9691885	113.6806253	135.3650904	123.7371514	123.3801145	98.03384242	113.0746241	106.9500886	141.8971646	124.1042325	97.01944821	73.54661165	66.3565358	85.36928178	91.91387635	108.8557598	106.7303355
1	T23	B_Test_1	No Distraction Test	11	145.5508473	143.310504	146.4411808	136.0059847	114.8753298	135.1942462	123.7340676	123.6254221	98.29046258	113.2482606	106.904855	141.5789505	123.9872489	97.79143109	72.96717888	65.0046263	84.00382708	91.48252952	108.5564437	106.2856206
1	T23	B_Test_1	No Distraction Test	11	144.3702794	143.2986119	145.738815	135.7308433	113.6198844	132.6594021	123.5821464	124.4466784	98.35867526	113.4221266	108.1238113	140.0515882	122.7904747	95.82447493	71.57597612	62.67885353	82.32251268	91.06154525	108.4241344	106.5219257
1	T23	B_Test_1	No Distraction Test	11	144.2097802	141.9275341	145.4971384	134.5831726	112.5511855	135.008096	125.237265	123.5496969	97.16355956	112.8855243	106.5632708	142.068828	124.3455738	97.85597646	72.90096528	64.53119605	85.00334149	92.48098539	110.1059239	107.6881464
1	T23	B_Test_1	No Distraction Test	11	145.7807862	143.9058952	145.6348979	135.1120989	112.9443718	135.7762312	125.1592254	123.6573848	98.06440366	113.4602835	107.4218631	141.8387842	124.2396002	97.38056199	73.20571121	66.37107128	85.52692206	92.92356063	110.6220533	108.440775
1	T23	B_Test_1	No Distraction Test	11	146.1126437	143.856005	146.7698125	135.7648898	113.9863725	135.865334	126.0034329	125.2536053	98.92164572	114.7543234	108.5824013	142.4794709	124.4050241	97.82955839	73.71463969	66.32732578	85.61682104	93.34306248	111.0500027	108.8145663
1	T23	B_Test_1	No Distraction Test	11	146.1574016	145.7579823	148.2900133	138.8088651	116.4815978	135.9087656	125.7119617	125.4580316	100.3565104	115.9430956	109.8841361	144.1337644	126.6953564	99.33650884	75.8336736	69.12190778	87.92902343	94.4173836	111.3220545	109.551853
1	T23	B_Test_1	No Distraction Test	11	148.2096768	147.0335478	150.1724091	140.0918315	117.6131147	137.3765655	126.9896652	127.1693439	102.105076	117.4043013	111.5501776	145.68156	127.6107354	99.93945129	77.36601143	70.08825001	88.89416298	95.5673016	112.322516	110.6706785
1	T23	B_Test_1	No Distraction Test	11	147.6684165	147.0390352	148.9369496	139.4031355	117.2739863	136.5201782	126.0434743	125.9772893	100.9284882	116.1838342	110.4466518	144.435893	127.0742415	99.79353645	76.87437898	69.95180661	89.11188113	94.64823683	111.3794521	109.8655668
1	T23	B_Test_1	No Distraction Test	11	148.0137101	146.7431546	147.6355423	137.5762512	115.312653	137.2464742	125.4359858	125.2009865	100.4389928	115.8618823	109.4877615	143.7117191	125.8254231	98.17653353	75.33695975	65.24911753	84.73815942	93.84439192	111.0853864	108.8144521
1	T23	B_Test_1	No Distraction Test	11	147.095809	146.281149	147.2417819	137.7150142	115.846683	135.0907822	123.9398211	124.899564	100.9682788	115.9670801	109.9059086	142.2560091	124.7757766	97.44432479	75.09414193	65.06910646	84.32282781	93.3560867	110.0247673	108.0230922
1	T23	B_Test_1	No Distraction Test	11	145.9725124	145.2944936	145.4892343	135.8993311	113.7624587	134.633769	123.3170951	122.8245978	98.22271752	113.6513929	107.4421872	142.0457929	124.6008349	97.02207913	73.50214877	63.82142713	83.47397276	92.26866587	109.3395394	107.1199796
1	T23	B_Test_1	No Distraction Test	11	147.6302512	145.4455309	148.4395292	137.7890194	115.6375188	135.6704637	125.6303021	125.7683937	100.4519314	116.2784495	109.7515935	143.564489	125.517678	98.43612025	74.43505216	65.55806626	85.27295656	93.75703363	111.2387524	108.9563453
1	T23	B_Test_1	No Distraction Test	11	148.3495974	146.5081382	148.5118396	138.2360341	116.2201496	134.4748542	125.1126682	125.5037366	100.3948286	115.7008006	109.5741239	143.777014	125.9670188	98.87085054	74.17692665	64.65316578	84.09693017	93.32682979	110.3910372	108.3003862
1	T23	B_Test_1	No Distraction Test	11	146.2247479	144.838066	146.0644341	135.9956222	114.4113446	134.9000388	124.7888129	124.1449622	98.76688569	114.5007161	107.844102	142.3177732	124.5984008	97.75113043	73.81155452	64.25219056	84.59808348	92.49580708	110.0880673	107.7410314
1	T23	B_Test_1	No Distraction Test	11	148.3833307	148.2663337	150.431767	141.2467404	118.6569014	135.8410732	127.802524	128.277558	102.3051894	118.4310372	112.2834147	145.7453158	129.1213194	101.7972162	77.49788732	69.42254045	88.73074129	95.88762896	113.3010772	111.2803562
1	T23	B_Test_1	No Distraction Test	11	147.8761845	147.5653402	150.1691509	140.9755612	118.545724	135.8217012	126.7524685	127.6060192	101.8124519	118.2387196	111.4917366	145.0622092	128.0411718	100.7486938	77.09881471	69.70232245	88.84432318	94.75072249	112.315195	110.1902106
1	T23	B_Test_1	No Distraction Test	11	147.6196793	147.4878086	150.2240799	141.0782974	117.83837	136.5324652	128.2888636	127.6962288	101.838081	118.5415748	111.7342782	146.6094704	129.7486955	101.9042674	78.83405794	72.33729406	91.13143188	96.49259481	114.2162129	111.9723478
1	T23	B_Test_1	No Distraction Test	11	148.6389731	148.5256052	150.5746471	140.9732432	117.8159971	135.626502	127.1199255	128.2196491	102.4477582	118.4321552	112.5572255	145.3379302	128.0084448	100.1637119	76.96158099	69.47047326	88.78824904	95.32715977	112.6830201	110.8758135
1	T23	B_Test_1	No Distraction Test	11	149.5422406	148.7492156	150.0579384	140.4823981	117.6863018	134.8679639	127.3994395	127.6676499	101.828314	118.0482396	111.665825	145.2614109	128.2873228	100.8782117	76.45533589	69.24909807	88.17276767	95.33145367	113.0029421	110.9152082
1	T23	B_Test_1	No Distraction Test	11	148.8607718	147.9242046	150.4702758	140.8491562	118.1970982	136.5379468	128.5622429	128.0481502	102.2263222	118.6629995	112.0016016	146.5726841	129.7569182	102.4483051	78.33538161	70.60926154	89.29186479	96.71252129	114.515511	112.0086509
1	T23	B_Test_1	No Distraction Test	11	147.2400749	146.5829686	148.6388285	139.0143085	115.7448735	134.6098923	126.4955451	125.8203465	100.3667485	115.9817419	110.0387598	144.712028	127.4813358	99.70494986	76.60808283	69.95577816	88.53621758	94.72849143	111.9218818	110.1302547
1	T23	B_Test_1	No Distraction Test	11	148.6336787	148.0939863	150.5866602	140.8658853	117.7182867	135.1549577	127.8373021	128.1237915	102.3514351	118.4946066	112.3538549	146.0373678	128.6319904	100.9061652	78.31682486	70.39072205	89.38449545	95.85660019	113.4403641	111.512209
1	T23	B_Test_1	No Distraction Test	11	148.6336787	148.0939863	150.5866602	140.8658853	117.7182867	135.1549577	127.8373021	128.1237915	102.3514351	118.4946066	112.3538549	146.0373678	128.6319904	100.9061652	78.31682486	70.39072205	89.38449545	95.85660019	113.4403641	111.512209
1	T23	B_Test_1	No Distraction Test	11	148.1097474	146.5899941	149.1590792	138.9160562	116.8681411	137.3171465	126.326631	126.3635212	100.9351789	116.101082	110.3738667	144.33016	126.6306079	99.69088615	75.61059248	68.81230564	89.10828972	94.40854107	111.3956846	109.7380972
1	T23	B_Test_1	No Distraction Test	11	147.0426646	146.7595015	148.4970821	139.1231614	116.4104088	136.2322952	126.2137501	125.5996364	100.3997448	116.0400112	109.6338708	144.5234285	127.0902858	99.3563205	75.90772979	69.51148381	89.06629718	94.45976903	111.564431	109.6576317
1	T23	B_Test_1	No Distraction Test	11	146.933646	146.8686433	148.6324389	139.3804631	116.6894708	135.5295728	126.2120676	126.1256116	100.9964754	116.6421538	110.2023388	144.1460492	126.9882476	99.43445102	76.11958149	70.18053956	89.927016	94.67237642	111.8251128	109.6703501
1	T23	B_Test_1	No Distraction Test	11	148.2190985	146.4732431	148.6093797	138.0032307	115.6768247	137.2560663	126.0371848	126.492825	100.8762816	116.311205	110.415143	143.4434713	125.1810014	98.04935886	74.92830078	67.77805471	87.52893209	94.0879934	111.1367521	109.3078827
1	T23	B_Test_1	No Distraction Test	11	148.0521498	146.8691864	148.7431706	138.5481632	116.3924313	136.024521	125.5990579	125.9410345	100.2735984	115.9304551	109.9831904	144.1065973	126.2497486	99.14955014	75.13708524	67.36562181	87.0220153	93.51802343	110.8347864	108.9013309
1	T23	B_Test_1	No Distraction Test	11	147.9806107	147.7171958	148.7921182	139.5504945	116.5766962	136.188523	125.8107655	126.3399616	100.9528748	116.9006196	110.8366386	144.055592	126.9505872	99.20949568	75.46687271	68.34242727	87.7696228	94.14541678	111.4508229	109.5517939
1	T23	B_Test_1	No Distraction Test	11	149.2417983	149.1100171	149.4098928	140.8776346	118.9422901	135.1320651	125.5716604	126.7150019	102.6442299	117.8147949	112.1142666	144.173562	128.3793607	101.459592	77.48856644	65.46225347	84.38406796	95.26971157	112.1513561	110.0614891
1	T23	B_Test_1	No Distraction Test	11	150.2877229	150.0725026	149.8777639	141.3507632	120.278764	135.4263098	124.6554387	126.9084201	103.1322324	118.0677416	112.2032975	143.5811787	127.8956643	101.8826431	76.69005403	64.59775447	83.28101113	94.56556676	111.3297977	108.9750766
1	T23	B_Test_1	No Distraction Test	11	149.2787822	149.1375722	149.9603397	140.9913267	118.9717233	134.0652094	124.7360602	127.0672805	103.1180697	118.2823178	112.4524567	143.8378067	127.4904454	100.2321412	77.17401926	65.09488355	83.93828005	94.54897401	111.4540746	109.2278552
1	T23	B_Test_1	No Distraction Test	11	150.5486302	149.3206206	150.4858495	141.0114403	120.0793506	135.1880986	124.9566378	127.0336742	103.5771531	118.4370969	112.563242	144.009748	127.6010851	101.9052526	77.52217919	65.95559661	84.39323692	95.33646545	111.8485652	109.5009308
1	T23	B_Test_1	No Distraction Test	11	149.4742359	149.1447516	149.2907287	140.5104002	118.594572	133.367619	122.7100124	125.6439447	102.4161278	117.1511691	111.3088988	142.5346073	126.3739594	99.2822215	75.57454183	63.23470646	81.72951251	93.07742762	109.5875102	107.3794287
1	T23	B_Test_1	No Distraction Test	11	148.5610003	148.1076634	149.0698186	140.0010878	118.7105824	133.0577828	124.311427	125.8894739	101.7009818	117.307738	111.2789285	143.444848	127.4355276	101.3756976	76.97864311	65.65876564	84.28872989	94.12137476	111.2458198	108.8361441
1	T23	B_Test_1	No Distraction Test	11	148.9251096	148.652724	148.3195023	139.7387237	118.653078	133.7445215	122.6836193	125.1504131	101.5054693	116.5327941	110.4029463	141.613943	125.8545466	100.0014126	75.23536418	63.87726686	83.02776039	92.80328666	109.5324808	107.1272702
1	T23	B_Test_1	No Distraction Test	11	149.8607323	150.075668	149.9843684	141.9511475	121.0667219	131.9770796	122.201962	127.256518	103.7265365	118.95013	112.5768838	141.1668842	125.95349	100.1968307	75.03799184	63.04541615	81.72637068	92.40236295	109.3235306	106.6525333
1	T23	B_Test_1	No Distraction Test	11	149.4755899	149.5450211	148.6537847	140.6539559	120.0715622	133.1034616	122.6213785	125.2061596	102.0613125	116.7833591	110.6269579	141.9008105	126.7432838	101.0079225	75.80276401	63.27831808	81.42198996	93.02376193	109.5410516	107.0121373
1	T23	B_Test_1	No Distraction Test	11	150.2319543	150.1215094	150.4050705	142.108971	120.5247866	133.0688155	125.7434455	127.2429441	103.8187082	118.8073655	112.658496	144.6370647	129.2156984	102.8137494	78.60707839	68.66613799	87.46286261	95.85299353	112.6406683	110.2259333
1	T23	B_Test_1	No Distraction Test	11	149.6547171	148.811608	149.8864409	140.7978231	119.6026372	132.9002131	124.3248187	126.8065644	102.7181393	118.0082289	111.9610577	142.9278209	126.9507802	100.9376872	76.29611469	66.88378958	85.49395947	94.1936256	110.9399407	108.7510538
1	T23	B_Test_1	No Distraction Test	11	148.9982171	148.8558089	149.4908796	140.7480615	118.9923936	132.6080174	124.3002695	126.7991109	102.7162651	118.0662857	112.0530578	143.0282012	126.884915	99.88860286	76.12011386	65.64755336	84.28828076	93.87791659	110.9672769	108.7561677
1	T23	B_Test_1	No Distraction Test	11	148.1594298	147.4046587	148.6997825	139.6637216	118.4193538	131.7840498	124.3673191	125.8704079	101.1544819	117.014248	110.5089096	142.7242918	126.9271973	101.1238803	75.57092948	65.96013095	84.78767952	93.33243088	110.8213214	108.2492558
1	T23	B_Test_1	No Distraction Test	11	147.9875347	147.0122094	147.5138638	138.8257138	118.0216175	129.7236937	122.8447583	125.0667874	100.8090892	115.8857187	109.8416977	140.2930504	125.1956672	100.1457519	73.34950254	64.45563997	83.68600865	92.24377391	109.4334798	106.9680836
1	T23	B_Test_1	No Distraction Test	11	146.571018	146.4284943	146.7671515	138.5322411	117.6208546	130.674898	122.8858269	124.1528365	100.9027246	115.1126978	109.6526632	140.8495958	125.7118272	100.0894661	75.32801557	65.97163452	84.72317031	93.06284133	109.6212725	107.5724469
1	T23	B_Test_1	No Distraction Test	11	146.571018	146.4284943	146.7671515	138.5322411	117.6208546	130.674898	122.8858269	124.1528365	100.9027246	115.1126978	109.6526632	140.8495958	125.7118272	100.0894661	75.32801557	65.97163452	84.72317031	93.06284133	109.6212725	107.5724469
1	T23	B_Test_1	No Distraction Test	11	147.5345687	147.038957	147.9893919	139.3682289	118.3468212	130.6410826	123.4192079	124.977892	100.8804233	116.0106901	109.9390655	141.6377434	126.0710563	100.2513986	75.2762426	65.69706843	84.93758181	92.77983691	109.9631732	107.6224934
1	T23	B_Test_1	No Distraction Test	11	147.6889425	147.0791929	148.4176092	139.6235019	118.7176635	129.9796775	123.0369408	126.3641875	102.8274477	117.7350104	111.542904	140.9465058	125.6219707	100.3298414	75.98908534	63.59844924	82.59739272	93.20841454	110.0895631	107.2462269
1	T23	B_Test_1	No Distraction Test	11	148.4563936	147.9738266	147.4315609	138.7014415	117.8556945	131.2048884	122.9108466	125.2393208	101.2366919	116.4096322	110.3066139	140.9393655	125.3800466	99.70153931	75.33289934	63.43641165	82.76594378	92.41411504	109.5080859	107.0794979
1	T23	B_Test_1	No Distraction Test	11	149.4489648	149.0309299	149.1631645	140.392676	118.8340894	131.9057205	123.2966044	125.6343986	101.9669021	116.8118951	110.8992975	142.6031028	126.6398839	100.1676105	75.27908453	65.56520153	84.4339882	93.2594992	109.9518651	107.7762172
1	T23	B_Test_1	No Distraction Test	11	150.460274	148.9075103	150.20031	140.5112961	119.2934916	131.9160283	123.9760028	126.9311472	103.2232362	117.9379429	112.3378876	142.914194	126.2010973	100.0927363	75.70667814	65.3766934	84.41887847	93.76057507	110.5618551	108.4448064
1	T23	B_Test_1	No Distraction Test	11	151.4928926	150.239407	149.4902542	139.9052309	118.1574604	132.9998563	124.1866931	126.6672804	101.7547133	117.6045468	111.229472	142.4267814	125.7517779	98.95779994	74.87619034	64.27803969	83.80038663	92.95415362	110.3697673	108.0347902
1	T23	B_Test_1	No Distraction Test	11	149.9398611	149.1875542	149.0248197	140.2683426	119.2658843	131.8199363	125.0770461	126.4345426	102.1162613	117.34382	111.2994685	143.1717071	127.6356687	101.9977777	76.43280305	66.17026466	85.36759438	94.30426819	111.4601451	109.2231785
1	T23	B_Test_1	No Distraction Test	11	151.3117413	150.8528797	149.9465683	141.2070717	119.1326594	133.2048158	124.9208732	127.0766943	102.8556182	118.0307205	112.1208287	143.5237577	127.544069	100.3478526	76.6204772	66.2735646	84.95893268	94.32038238	111.2593668	109.0834196
1	T23	B_Test_1	No Distraction Test	11	149.1824656	149.1674737	148.5846638	140.267958	118.3069262	132.2441003	123.8232959	125.9539606	101.6468673	117.0638873	110.9022995	142.0862754	126.4831203	99.54703086	75.42077653	64.82118327	84.1681605	93.13005171	110.2394069	107.9946538
1	T23	B_Test_1	No Distraction Test	11	150.3571398	149.280051	149.7083507	140.221817	118.2455772	132.9050096	123.7412211	126.6026914	102.1481749	117.6114188	111.5148532	142.4293036	125.7671369	98.96620615	75.01973144	65.04334852	84.45290814	93.19224489	110.1531665	107.9764476
1	T23	B_Test_1	No Distraction Test	11	150.3601567	148.8670052	149.665657	139.9030255	117.9493006	132.7605728	125.156465	126.6431905	101.4670375	117.3222191	111.2153835	143.3814442	126.630567	99.94459671	75.5554591	65.8011238	84.7976927	93.68426107	111.1653126	108.9108283
1	T23	B_Test_1	No Distraction Test	11	149.8145372	148.2634559	148.622765	138.7294363	116.9387355	132.0216556	124.5036274	125.8653895	101.5225135	116.7734118	110.8921922	142.7204798	125.8333517	99.41411975	75.08823521	65.53953693	84.52774427	93.87307663	111.0018638	108.7310712
1	T23	B_Test_1	No Distraction Test	11	150.2069661	150.054381	149.5844369	140.60705	118.3623109	133.076449	122.7897245	126.1241122	101.9297641	117.3879301	111.0063382	141.9311401	125.0423257	97.38596397	73.41724033	62.95847108	83.35287646	91.75047804	109.1498133	106.8388584
1	T23	B_Test_1	No Distraction Test	11	152.4614171	152.7676054	150.8828056	142.5475479	120.1496893	134.3166289	124.4175291	127.5441455	103.1069584	118.670184	112.7018668	143.2820446	127.1930011	99.60425819	75.05111348	66.19196456	86.01172774	93.55093132	110.8278103	108.8440023
1	T23	B_Test_1	No Distraction Test	11	150.9277423	150.0332589	151.0104436	141.483656	119.4011632	133.9279046	124.7511327	128.0858431	103.2454135	119.1009103	113.0011331	143.3245901	126.5981167	99.61937065	75.51966568	66.00070832	85.76559542	93.81207255	111.1280588	108.9721783
1	T23	B_Test_1	No Distraction Test	11	150.9544278	149.4157328	150.3659771	140.5870672	118.5792146	132.1078312	124.9769415	127.4063957	102.2683191	118.0275058	111.9334332	143.3099512	126.5632648	99.90833427	74.98338688	65.43267498	84.9553159	93.57423147	111.0101877	108.9054933
1	T23	B_Test_1	No Distraction Test	11	150.0812559	148.8975246	150.1301152	140.2169511	118.7869777	132.8589036	125.4394788	126.9999052	101.9560819	117.6610135	111.1399966	144.370885	127.1693255	100.6680265	75.8441476	64.63961597	84.30828416	93.99201676	111.4102395	108.790005
1	T23	B_Test_1	No Distraction Test	11	152.6639081	151.8263719	150.2021245	140.690727	117.7941761	135.0421746	124.2601751	126.4018771	101.5727191	116.9914657	110.9829909	143.9321806	126.5765397	98.50883721	74.43496098	64.86410506	85.08918836	92.93508867	110.1775351	108.1123414
1	T23	B_Test_1	No Distraction Test	11	150.6213346	149.9721925	150.073592	140.9080527	119.0727913	132.4303666	124.6460823	126.7789675	102.2530193	118.1391688	111.4795426	143.536559	126.9694848	100.0052644	75.48578493	65.9915653	84.7226892	93.59003514	111.0837575	108.4844017
1	T23	B_Test_1	No Distraction Test	11	150.4446484	150.4027441	150.0394704	141.5105322	120.1331388	131.9780983	123.6502813	126.4059661	102.5649528	117.9066999	111.445288	143.0347327	127.1440753	100.6124895	75.30686111	64.51961878	83.76120663	93.30822562	110.4098734	107.7735616
1	T23	B_Test_1	No Distraction Test	11	152.3482367	152.3586743	151.7723095	143.6013907	121.4864086	134.1552741	125.8763085	128.4184553	103.8436672	119.5222651	112.8347105	144.7017532	129.2512986	102.1515598	76.24807257	65.58910606	85.32012423	94.62407096	112.1041506	109.4672076
1	T23	B_Test_1	No Distraction Test	11	149.9897383	148.715434	150.2197967	140.3438704	118.2668534	134.0663661	125.0665715	127.3000306	102.4321515	118.2298181	111.5437103	143.4166223	126.1940036	99.15327307	74.77722082	65.03585004	84.97835357	93.80407924	111.1602928	108.6636726
1	T23	B_Test_1	No Distraction Test	11	151.0253465	149.9133317	149.5425202	140.1401218	118.7094541	133.0895034	123.2979179	125.8326365	101.5217469	117.0056326	110.4350387	142.7175847	125.9674822	99.42776389	74.39868839	64.32773942	83.93319541	92.47680595	109.7009697	107.2043752
1	T23	B_Test_1	No Distraction Test	11	151.2996642	150.4774523	148.9672562	139.775479	117.7470956	133.2522042	123.0237232	125.4363453	101.4572562	116.7167949	110.2121835	142.2345541	125.7278289	98.73726559	74.32315071	63.276862	83.00247922	92.46888986	109.5532446	106.8608008
1	T23	B_Test_1	No Distraction Test	11	150.0564608	149.1377296	149.2751117	140.0549873	118.4437462	133.6807158	123.0022492	125.644672	102.097278	116.9201558	110.6422228	141.9532972	125.1087827	98.30718429	74.15331821	63.24184115	82.87238438	92.65734296	109.2925839	106.9205321
1	T23	B_Test_1	No Distraction Test	11	151.6744693	150.8501954	151.1832276	141.8567817	118.9354435	133.1492048	124.0545523	126.536954	102.9409414	117.6649957	111.765059	144.1258869	127.0632642	99.11120924	75.15286754	65.53869385	84.58407195	93.84174948	110.5179889	108.4483249
1	T23	B_Test_1	No Distraction Test	11	151.3848363	149.4761359	149.722733	139.7506503	118.3913893	131.4881674	124.5957905	126.0994302	101.476877	116.6379303	110.3871227	143.2820534	126.6837187	100.5759713	74.60121677	64.61878155	84.40420901	93.54651899	110.6458182	108.106069
1	T23	B_Test_1	No Distraction Test	11	151.3848363	149.4761359	149.722733	139.7506503	118.3913893	131.4881674	124.5957905	126.0994302	101.476877	116.6379303	110.3871227	143.2820534	126.6837187	100.5759713	74.60121677	64.61878155	84.40420901	93.54651899	110.6458182	108.106069
1	T23	B_Test_1	No Distraction Test	11	149.6489136	148.4335585	148.4517021	138.6600923	116.8149144	132.4868584	123.3262358	125.0266266	101.125396	116.1644525	109.6169702	142.4018023	125.2931277	98.19706038	74.05073439	63.31453809	83.26147408	92.66982666	109.6715914	107.0549563
1	T23	B_Test_1	No Distraction Test	11	152.0175265	150.8411679	150.2676114	140.5214476	118.1183246	136.6597748	124.1184635	126.6640921	101.7629263	117.5770694	111.0087866	143.3037178	126.0636768	98.57439444	73.99613215	63.76651456	83.97938523	92.68659341	110.1154849	107.694088
1	T23	B_Test_1	No Distraction Test	11	151.7875058	151.0897398	149.5268829	140.2007219	118.6605471	132.7885559	122.3667599	125.7253229	102.0838273	116.8410557	110.8162816	141.682273	124.6294175	97.76116826	73.3428207	62.79337471	82.55331238	91.87135584	108.7258254	106.5376726
1	T23	B_Test_1	No Distraction Test	11	152.3390538	151.8144646	151.0256493	141.7227123	119.2655603	134.2448138	123.7820748	127.391743	103.0162455	118.0820138	112.1799222	143.3194585	126.3090676	98.48397008	75.03580838	64.15301874	84.31633645	92.86887863	109.8521897	107.7521935
1	T23	B_Test_1	No Distraction Test	11	151.8020523	151.3487241	149.9385292	140.7381804	118.1836821	133.3256401	122.9062903	126.7004901	101.9758859	117.3229379	111.251801	142.1601925	125.4478062	97.7257844	73.64029139	60.96179026	81.06152557	91.71571015	108.8036752	106.3952867
1	T23	B_Test_1	No Distraction Test	11	149.8555684	149.3753264	148.437539	139.2393038	116.9215739	133.4528138	122.82015	124.7770085	100.7537429	116.1920464	109.7614217	142.3017957	125.5229252	98.05555848	74.32808065	64.45727386	84.52878954	92.56631983	109.4974911	107.0403712
1	T23	B_Test_1	No Distraction Test	11	152.4950394	151.7591676	151.3899171	141.9985292	119.4203918	135.2029556	125.0803634	128.249512	103.5348779	119.0215027	112.9418988	143.946012	126.937246	99.12797885	75.14618068	63.94374722	84.18242681	94.03721409	111.20838	108.9935137
1	T23	B_Test_1	No Distraction Test	11	151.4069553	150.0384691	150.3729977	140.344408	118.250331	134.306686	123.9213902	127.1252256	102.1469676	117.5941724	111.5623077	142.9958746	125.7049947	98.54038692	74.15576179	62.08658866	82.71192868	92.60661912	109.832505	107.5524889
1	T23	B_Test_1	No Distraction Test	11	151.8561932	150.9296178	150.1402921	140.8306015	118.6718463	133.5621744	123.5728272	126.3368368	101.6209471	116.8232565	110.6503541	142.7295066	126.0866987	98.99262742	73.84239465	62.98722984	83.22746241	92.04379062	109.2916471	107.0494664
1	T23	B_Test_1	No Distraction Test	11	151.9000717	151.4795319	151.2200603	142.3832526	120.514457	133.9788992	124.9875896	127.2001139	103.0277759	118.3416722	112.0191897	144.5949403	128.5035054	101.5285167	76.3166649	65.87816454	85.71245812	94.1447633	111.3777472	108.8481898
1	T23	B_Test_1	No Distraction Test	11	152.2563753	151.2528293	150.2413466	141.0816269	119.610388	132.8092234	124.1576691	127.0394992	102.8010045	117.9230502	111.75065	142.8066905	126.6821259	100.4152077	74.78959651	64.27277721	83.80415811	93.29981543	110.3328214	107.9002988
1	T23	B_Test_1	No Distraction Test	11	151.6937946	151.0664925	150.0632098	141.0472928	119.3003095	133.2267952	123.547199	126.5344189	102.7354092	117.6034189	111.6786096	142.7067526	126.3185634	99.68325398	75.20762594	64.1230951	83.28174928	93.1515686	109.8644111	107.7117291
1	T23	B_Test_1	No Distraction Test	11	152.8617654	151.5130285	151.5686036	142.0475961	120.6131238	133.425599	125.0182374	127.723143	103.3629208	118.6902402	112.2762231	144.0910188	127.4613283	100.9344104	75.8715879	65.84467226	85.2663253	93.99841478	111.1560333	108.7276234
1	T23	B_Test_1	No Distraction Test	11	152.8617654	151.5130285	151.5686036	142.0475961	120.6131238	133.425599	125.0182374	127.723143	103.3629208	118.6902402	112.2762231	144.0910188	127.4613283	100.9344104	75.8715879	65.84467226	85.2663253	93.99841478	111.1560333	108.7276234
1	T23	B_Test_1	No Distraction Test	11	150.6981823	149.9898225	149.7898701	140.3920054	118.5681229	132.4901163	123.6373744	126.2437282	102.2927681	117.3293482	111.0981694	142.6343385	125.6264436	98.61942896	74.60834751	64.07745887	83.61387141	92.85682933	109.8352854	107.5797081
1	T23	B_Test_1	No Distraction Test	11	150.119293	149.6789386	149.3780862	140.2305946	118.3144238	132.5277157	123.2073723	125.5391187	101.5481613	116.7557031	110.5056216	142.5714302	125.8517214	98.86160747	74.45413285	64.29710652	83.96585596	92.53390129	109.6436733	107.3020426
1	T23	B_Test_1	No Distraction Test	11	151.381128	150.8524543	149.606582	140.6431761	118.7320776	132.9506635	124.0873454	126.1356272	101.7345321	117.1513974	110.6308758	143.1619287	126.709175	99.87208136	75.58144647	65.65083405	85.16658877	93.14850244	110.2795595	107.7484096
1	T23	B_Test_1	No Distraction Test	11	151.5409798	151.3072711	151.2510117	142.6288319	120.4677836	134.7591262	125.3718872	128.0665059	103.5028488	119.2981095	112.5212314	144.1234855	127.9471928	100.6652074	75.86342192	65.82062202	85.1096741	93.96306047	111.6142052	108.9625248
1	T23	B_Test_1	No Distraction Test	11	150.7128401	149.8996546	150.8694486	141.5353134	119.8387903	132.2299372	125.6437851	127.1732069	102.2212327	117.8550339	111.5189696	144.8490995	128.4468348	101.9566582	75.88147609	66.89171473	86.04811073	94.3521574	111.7224353	109.372275
1	T23	B_Test_1	No Distraction Test	11	150.9795408	150.3448607	149.3259006	140.3748455	118.7213099	131.2943453	122.3076741	125.8183089	101.8225798	116.9298205	110.4463011	141.2248594	125.0778273	98.5765734	73.23611548	62.0945177	82.127702	91.72445118	108.7570349	106.0584681
1	T23	B_Test_1	No Distraction Test	11	150.1076877	149.3201795	148.066557	139.8553339	119.760532	129.7622576	121.2711859	124.1608582	101.7585608	114.3566341	109.5786947	140.0361863	125.24251	100.3245109	72.33829751	61.66330557	81.47557289	91.19352849	107.2685276	105.0094981
1	T23	B_Test_1	No Distraction Test	11	151.7706561	150.8535207	149.6012866	141.0987412	121.324633	128.2527813	120.6584141	124.670489	102.9380428	114.1561977	110.6081628	140.475188	125.5525805	101.0685616	73.24776918	60.03480997	80.59609598	91.29617795	106.3594569	104.6849288
1	T23	B_Test_1	No Distraction Test	11	151.7131852	150.2140231	150.073778	140.9986471	121.3713646	128.7084897	121.5063803	126.1602599	102.8793447	115.8670886	111.5036035	139.9196064	124.6467496	100.4642945	71.69351814	61.12691194	80.57512587	91.19112636	107.2182971	105.371372
1	T23	B_Test_1	No Distraction Test	11	150.8882793	150.3802538	149.8419743	141.3786935	121.042141	129.3374866	122.4968269	126.4357248	103.4271964	116.9816672	111.7441792	141.0830456	126.0828857	101.0148896	73.76521	61.17506908	80.85474775	92.56650162	108.9213029	106.4200525
1	T23	B_Test_1	No Distraction Test	11	150.5447578	150.3977665	149.8950424	141.5346316	120.4882224	129.0232328	123.1962403	126.4348308	103.2993864	117.3249004	111.1161588	142.1954523	127.2833706	101.7501538	74.8211788	62.41110991	81.62291445	93.44857445	109.8648778	106.865995
1	T23	B_Test_1	No Distraction Test	11	152.3039102	151.6658862	151.5318012	142.5847886	122.0830258	130.2076323	123.3064718	127.9261375	104.4737451	119.1768699	112.6679707	142.4532726	126.6381468	101.2311417	75.22612087	62.59222343	81.95648222	93.03226486	109.8982111	106.9835111
1	T23	B_Test_1	No Distraction Test	11	150.6823965	150.1381008	149.9149307	141.4493642	121.334489	128.4407015	122.1769252	125.9688336	102.9517541	117.5566224	111.0801527	141.6920799	126.8244288	102.1506632	75.92585002	60.75421934	79.88023927	92.45136594	109.306678	106.1154508
1	T23	B_Test_1	No Distraction Test	11	150.6823965	150.1381008	149.9149307	141.4493642	121.334489	128.4407015	122.1769252	125.9688336	102.9517541	117.5566224	111.0801527	141.6920799	126.8244288	102.1506632	75.92585002	60.75421934	79.88023927	92.45136594	109.306678	106.1154508
1	T23	B_Test_1	No Distraction Test	11	151.3418623	150.903881	151.0899917	142.5559323	122.0356875	128.7354281	122.0961485	127.1230306	104.2293557	118.7193405	112.0737856	141.6899389	126.412067	101.1561051	75.91122089	60.36644939	79.42185909	92.26630324	109.0772936	105.7837515
1	T23	B_Test_1	No Distraction Test	11	151.3797384	151.0563495	150.6912195	142.0131501	121.2218266	129.7029721	122.4382166	127.3070176	103.8315891	118.9773342	111.9389176	141.8805762	126.2568417	100.7495457	74.86566674	58.79183154	77.94295183	92.31528626	109.4609812	105.9531975
1	T23	B_Test_1	No Distraction Test	11	152.1007314	152.3066732	150.527134	142.8166009	122.0744394	131.4530751	123.9124348	127.8315107	104.6688437	119.471593	112.9370417	142.1520863	127.5330819	101.9600219	76.31871727	62.79237905	81.93504318	93.83013258	111.0784273	107.9830737
1	T23	B_Test_1	No Distraction Test	11	151.6892157	152.3712785	148.8456382	139.0792897	115.3193645	143.0361897	124.8614115	126.4393119	101.2309093	116.9794935	111.1593901	143.6803939	124.9581152	95.68577921	73.20865403	64.54454412	86.02433188	92.64298565	110.4079508	108.7365891
1	T23	B_Test_1	No Distraction Test	11	152.2617093	152.6451833	149.4781487	139.5823573	115.2943858	143.407662	125.2218563	126.735216	102.012404	117.9495532	112.3115254	143.9307481	125.1770791	95.43985665	73.5393547	66.76545752	87.50404389	93.87499453	111.7108916	110.1964341
1	T23	B_Test_1	No Distraction Test	11	153.0321456	152.7707639	149.0719157	139.0369261	115.483794	141.9845681	124.5675981	126.379276	101.4504426	116.9160763	111.144367	143.000914	124.3274277	95.29609586	73.16080341	64.37917216	85.22604649	92.68256774	110.2940264	108.7885538
1	T23	B_Test_1	No Distraction Test	11	153.9470482	153.6769583	149.069295	139.6561188	117.0446105	138.9057144	122.1815825	126.0738968	101.4438713	116.7517303	110.9888196	141.1513711	122.9580287	94.35898702	70.35689763	60.98971687	81.71284318	90.37386308	107.8594553	106.3195752
1	T23	B_Test_1	No Distraction Test	11	152.4552009	152.7113739	149.0880884	139.15	115.6858731	139.0917845	123.3133663	125.7638073	101.0153496	116.5812603	111.0338672	142.8220833	123.8886841	94.73425529	72.36385334	63.43160267	83.76493855	92.03733429	109.3457021	107.900693
1	T23	B_Test_1	No Distraction Test	11	152.6353758	152.2654409	147.8345555	137.9062994	115.4247603	138.9415771	123.3344326	125.8116087	100.7253753	116.2698784	110.4248554	141.1478473	122.6762958	94.53473116	71.00080126	61.89512208	82.8682069	91.14033002	108.8584917	107.190164
1	T23	B_Test_1	No Distraction Test	11	152.28332	151.4360523	146.7933386	136.7282468	114.7241215	138.104004	120.0728423	123.3818184	99.81168172	113.8474883	108.7192854	139.530252	120.6123766	92.40652999	70.00140983	59.75065259	80.79792302	89.14468598	105.8202566	104.5423754
1	T23	B_Test_1	No Distraction Test	11	151.4306687	151.1504281	147.8179568	138.1082087	115.5976903	135.9424415	120.5871552	124.754256	101.1772287	115.6268884	110.442925	139.9596322	121.575407	93.27285431	70.99463777	60.64808105	80.5925266	90.12193086	106.95869	105.4211057
1	T23	B_Test_1	No Distraction Test	11	151.8300778	151.4075539	147.7154986	138.1623583	115.7580454	136.2288165	121.0126082	124.8373944	100.7592712	115.6127625	110.1634755	139.4850315	121.5154386	93.4894973	70.5813593	60.90940923	81.39094703	89.92090967	107.0161062	105.5140795
1	T23	B_Test_1	No Distraction Test	11	151.1863474	151.2523137	147.3054546	138.0312135	116.1864466	135.5652596	121.2494947	124.262722	100.4413045	115.2084261	109.7600247	140.3756291	122.6444519	95.11509263	71.39595322	60.96875995	80.83739091	90.67275002	107.6779141	106.0062377
1	T23	B_Test_1	No Distraction Test	11	152.8008902	153.1810031	148.6150658	139.9821333	117.8103295	136.6959141	121.3600817	125.1670305	102.6610995	116.4606788	111.3784923	140.8528179	123.5773614	95.56549238	72.44438634	62.30451441	82.21962778	92.02881627	108.1393529	106.6883394
1	T23	B_Test_1	No Distraction Test	11	151.6402204	151.0711499	147.7048815	138.1939593	116.2773708	136.3922048	120.4756583	124.0690724	101.1628957	115.1717908	109.8076531	139.7096806	121.5996967	94.13697826	71.25465858	61.09800266	81.31219503	90.53496771	106.9189276	105.439898
1	T23	B_Test_1	No Distraction Test	11	151.7557911	151.6988858	148.2028635	138.9815735	116.8053767	135.5123476	120.9432844	125.5655454	102.249037	116.8494843	111.1275271	139.7991692	122.2743368	94.6445986	71.83820798	60.23931705	80.13761752	90.96306508	107.6893479	105.7904706
1	T23	B_Test_1	No Distraction Test	11	154.38985	153.421861	149.1417709	139.0519803	116.8910931	137.4634365	122.3330851	126.0789656	102.2113807	116.8011073	111.3821165	141.2259906	122.7467703	95.01229431	72.37646951	61.66690187	81.78841373	91.44220004	108.4119806	106.9794106
1	T23	B_Test_1	No Distraction Test	11	153.3397326	153.5627058	147.9615491	139.0226837	117.0579506	135.8384413	121.3248001	125.377022	102.7955501	116.4085325	111.31184	139.7639085	122.2062295	94.74841758	72.76285779	62.06103175	81.43935105	91.64018093	107.8381837	106.2347231
1	T23	B_Test_1	No Distraction Test	11	150.9907311	151.3723879	147.3516945	138.7105471	116.418578	135.3140323	120.3119664	124.6618423	102.2396662	115.9762782	110.6769063	139.1114987	121.689775	93.70556151	71.76334111	61.44409377	80.87222238	90.83640429	107.1074069	105.5226483
1	T23	B_Test_1	No Distraction Test	11	151.8564527	151.7956482	147.7324322	138.3939801	116.1753292	135.99729	120.2928592	124.4127185	101.4658285	115.3849079	110.2742342	139.4325538	121.5171372	93.5758239	71.04465758	60.99203634	81.20993149	90.49020222	106.770863	105.3485021
1	T23	B_Test_1	No Distraction Test	11	151.8564527	151.7956482	147.7324322	138.3939801	116.1753292	135.99729	120.2928592	124.4127185	101.4658285	115.3849079	110.2742342	139.4325538	121.5171372	93.5758239	71.04465758	60.99203634	81.20993149	90.49020222	106.770863	105.3485021
1	T23	B_Test_1	No Distraction Test	11	151.3149624	152.198184	147.1137356	139.1796478	118.3248045	134.8824783	120.528714	125.0432386	102.435848	116.2330267	111.0896828	138.8495565	122.3831202	95.66498878	72.07223524	61.16318596	80.83962469	90.68065644	107.0344629	105.5662274
1	T23	B_Test_1	No Distraction Test	11	152.7138099	153.2549402	149.099262	140.6541654	119.0254896	135.2217769	120.8878666	126.0232819	103.3274994	117.2607986	111.9261185	140.0293086	123.1279975	95.92577394	72.37472908	61.01919145	80.91949009	91.28555158	107.5415139	105.8945886
1	T23	B_Test_1	No Distraction Test	11	152.4783401	153.5283878	146.8319252	138.6572216	117.3857159	134.8330545	120.5104548	124.5401859	101.8673205	116.2265696	110.5465219	138.9018455	122.1027551	94.90182404	72.08858037	59.76552155	79.92827585	90.44140452	107.3425683	105.3851532
1	T23	B_Test_1	No Distraction Test	11	152.7156753	154.3379885	148.0457029	140.5260566	119.37718	134.7222211	120.9152713	125.1874989	103.0576399	116.7753008	111.7576821	139.8463191	123.5623142	96.26114723	73.83112326	62.44108732	81.86480103	91.60984479	107.8281528	106.4005175
1	T23	B_Test_1	No Distraction Test	11	153.9632063	154.1136388	149.6622178	141.0293974	118.9057482	136.9361992	123.1753062	127.1225906	104.6169655	118.0821	113.0937233	141.9504202	124.4595329	96.3551432	74.5355824	63.66138545	83.44635769	93.32099925	109.4960024	108.1236116
1	T23	B_Test_1	No Distraction Test	11	154.9946307	155.6919502	149.211632	140.5493861	117.2287946	136.1719106	122.1156677	125.578312	102.2598313	116.7187304	111.3757679	141.9011583	124.4154066	95.54279936	73.03169152	62.0466157	82.43120002	91.62729819	108.5328877	106.9220648
1	T23	B_Test_1	No Distraction Test	11	149.2243919	148.0862811	148.8331893	139.8770939	118.8113101	134.502364	125.9524957	126.4552959	102.4065254	116.5081695	111.5652947	143.3213946	127.6533481	101.8996786	75.47096986	65.21458824	84.6514462	94.76692948	111.9171796	109.658616
1	T23	B_Test_1	No Distraction Test	11	150.3218674	148.9272509	148.8385124	139.4653129	118.1358637	132.9499536	122.4972698	126.0129772	102.0777773	117.0205568	110.9409959	140.8697341	124.7434537	98.6689482	72.22609521	61.31041296	80.04452544	91.58352365	108.8651635	106.3280947
1	T23	B_Test_1	No Distraction Test	11	150.8446298	149.9767444	148.0990977	139.0214079	117.7595726	133.8383176	122.7354754	126.1732498	101.7446717	116.8503917	110.4721168	140.1081037	124.1398675	98.06375193	72.43115258	60.60398112	80.92723375	91.35257374	108.8285646	106.0309764
1	T23	B_Test_1	No Distraction Test	11	150.5836772	150.0473367	147.4093171	138.5065711	116.6163671	132.2870619	120.9241618	124.4499286	100.7243062	115.7483127	109.3819367	139.7762446	123.5098406	96.55987235	71.79001471	60.15252275	80.28944825	90.32993789	107.6163213	105.0080864
1	T23	B_Test_1	No Distraction Test	11	150.2284431	151.2694937	148.4869988	140.9850742	118.6372443	134.5001332	123.1781514	126.8743136	102.5478275	118.1653774	111.3586874	141.2617261	125.9549739	98.0959515	73.84915242	60.31565646	80.30743814	91.85331953	109.6140373	106.7014334
1	T23	B_Test_1	No Distraction Test	11	150.6083874	150.4332126	147.3389986	138.6383374	116.9141758	133.7545843	121.5025905	124.6883261	100.8951329	116.0717518	109.5969861	140.0253248	123.7911442	96.83751217	71.9781561	59.15835265	80.0148545	90.85010999	108.142043	105.3598878
1	T23	B_Test_1	No Distraction Test	11	150.6791325	150.5619335	149.0521287	140.3578133	118.8614628	134.6339363	122.5063712	126.6436309	102.5037261	117.6122114	111.3850016	141.0805261	124.7516608	97.78844611	73.68845184	61.16260588	81.28564505	91.33760588	108.6513259	106.2421287
1	T23	B_Test_1	No Distraction Test	11	147.9499397	148.7288364	146.8760388	139.1435138	117.7575021	132.1264871	120.9051623	124.953463	101.0689683	116.4247817	110.2135908	139.2095829	123.8300112	97.00476704	73.24436369	59.97883176	79.05266986	90.33992244	107.655858	105.1480656
1	T23	B_Test_1	No Distraction Test	11	147.9499397	148.7288364	146.8760388	139.1435138	117.7575021	132.1264871	120.9051623	124.953463	101.0689683	116.4247817	110.2135908	139.2095829	123.8300112	97.00476704	73.24436369	59.97883176	79.05266986	90.33992244	107.655858	105.1480656
1	T23	B_Test_1	No Distraction Test	11	150.8160635	151.3112743	148.9046115	140.9990988	119.4432004	132.8126894	122.6263286	126.2857109	102.2739513	117.622884	111.2159434	141.197337	125.7998718	98.94710431	74.05229168	61.69467301	81.91526293	91.70494779	109.1880471	106.5367743
1	T23	B_Test_1	No Distraction Test	11	151.9876555	152.0976263	148.3514521	140.0540581	118.1638047	133.2701665	121.4045907	125.6544975	102.3203075	117.6192801	110.7859238	140.2147735	124.3674338	97.21681251	72.7196218	60.09098144	79.80016077	91.13222509	108.5802137	105.5616245
1	T23	B_Test_1	No Distraction Test	11	150.9990461	151.4116397	147.6067878	139.4961022	117.5819257	133.9329282	122.1174939	125.9497487	102.2899268	117.1696623	110.8243767	139.6274082	123.6844636	96.41271449	73.13974165	62.08912628	81.47166801	91.14079794	108.2839504	105.8721924
1	T23	B_Test_1	No Distraction Test	11	151.7033697	151.0736481	148.859515	140.093674	119.1063657	131.9620762	121.7979311	125.8092202	102.8446451	117.3444796	111.1626043	140.5423826	124.4548308	98.31175917	73.48015996	61.77287685	81.47411074	91.74234569	108.5392059	106.0262576
1	T23	B_Test_1	No Distraction Test	11	153.1058023	152.8249622	149.5656332	140.9644792	119.1166817	135.1937063	122.507801	126.9260976	103.0293404	118.0338349	112.2899904	140.8568781	124.732063	97.53084534	73.57499179	61.04267551	81.64337279	91.55673184	108.8485667	106.6570358
1	T23	B_Test_1	No Distraction Test	11	150.8649077	151.4940354	147.9313917	139.9550546	117.5051507	133.725706	121.1533473	124.8764192	101.4644749	116.4506897	110.0241063	140.4024139	124.521006	96.73600251	72.86636989	61.35894846	81.34515852	90.90434693	107.8428139	105.3696099
1	T23	B_Test_1	No Distraction Test	11	152.3542729	152.4897676	148.838099	140.657372	118.3986592	135.4157988	122.1668145	125.9145347	102.5784098	117.3351439	111.1403463	140.9588431	125.1977789	97.65067935	73.16880258	61.40131259	81.47052767	92.01183967	108.8563634	106.354088
1	T23	B_Test_1	No Distraction Test	11	149.8366587	149.1958536	148.6800132	139.8003419	118.4284612	133.014681	125.0229305	126.8133114	102.1838197	117.5891681	111.4360699	142.6997361	126.67635	100.4908271	75.66640152	66.10137775	85.0249742	93.94778056	111.2678164	108.9033493
1	T23	B_Test_1	No Distraction Test	11	149.8366587	149.1958536	148.6800132	139.8003419	118.4284612	133.014681	125.0229305	126.8133114	102.1838197	117.5891681	111.4360699	142.6997361	126.67635	100.4908271	75.66640152	66.10137775	85.0249742	93.94778056	111.2678164	108.9033493
1	T23	B_Test_1	No Distraction Test	11	148.8707416	148.990113	148.0470444	139.6215072	117.8959841	133.3805571	125.4078733	125.5305608	100.9567104	116.6154067	110.1827015	143.7748725	127.9539373	101.2176342	76.91750301	67.25062571	86.51686864	94.36589513	111.8562439	109.4682748
1	T23	B_Test_1	No Distraction Test	11	149.596609	149.0503901	148.8364328	140.241982	118.6172803	134.3358933	125.6915171	126.680373	102.1528401	117.8881459	111.4065317	143.3646745	127.6203243	101.3073897	76.80256585	65.90111263	85.09995588	94.56563076	112.0767815	109.5351378
1	T23	B_Test_1	No Distraction Test	11	151.4366839	151.9334229	150.4464008	142.3658509	120.2583272	134.4674364	125.9331063	127.7867799	102.9861479	118.8553573	112.4616572	144.2822396	128.576731	101.3165255	76.7312406	68.33669098	86.80399735	94.64643337	112.2289336	109.9908255
1	T23	B_Test_1	No Distraction Test	11	149.3741229	149.8641444	149.1654819	141.517612	119.9446018	133.0570341	125.2983459	126.6836372	102.7161372	118.1409354	111.8088505	143.5897905	128.5101334	101.8784624	77.24580353	67.82255521	86.16689131	94.67726124	111.8181451	109.5035385
1	T23	B_Test_1	No Distraction Test	11	149.40833	149.4790243	148.7590696	140.3254871	119.002826	132.3954082	124.2362365	126.3289326	102.6982189	117.9290922	111.7040237	142.6139161	126.6658788	100.1699196	76.2097024	66.99945545	86.13530447	93.99219209	111.1716156	108.7683286
1	T23	B_Test_1	No Distraction Test	11	150.875317	151.3326925	149.5172089	141.7067681	120.227233	132.7272545	124.730176	126.7031996	103.1031816	118.5028792	112.0225197	143.2491464	127.8877905	101.3255803	76.92871896	67.13454854	85.41402256	94.33063835	111.7522756	109.1660467
1	T23	B_Test_1	No Distraction Test	11	152.0942334	152.5054342	150.7499238	143.0339821	121.9317198	132.4605655	125.9959927	127.560458	103.5387748	119.1899408	112.1782137	144.8653194	129.7563666	103.5326404	77.21803083	66.29991931	84.86371167	94.81126407	112.7472932	109.7645252
1	T23	B_Test_1	No Distraction Test	11	153.0920093	154.0485972	150.0458341	142.6245137	121.2806504	132.1851188	125.0121998	128.1969988	104.4710464	119.7962365	113.1533838	142.7049964	127.5458154	100.9215063	76.0942602	65.3877481	84.5318739	94.15969424	111.7218355	108.9622292
1	T23	B_Test_1	No Distraction Test	11	151.9918269	152.86146	149.8059997	142.461462	121.7368238	131.9657926	124.0032236	127.4333104	104.3089662	118.9061465	112.6365066	142.210164	127.1220876	101.0858991	75.86314902	64.45960688	83.9845459	93.7860053	110.5439318	108.1797473
1	T23	B_Test_1	No Distraction Test	11	154.2631096	155.1138746	151.1040085	144.0415417	123.073282	132.5141319	125.3626162	128.6008457	105.320678	120.2540747	113.9073281	143.5723073	129.0464165	103.125003	77.34477574	65.82323097	84.81673647	94.95209764	112.1960441	109.68079
1	T22	B_Test_1	No Distraction Test	8	131.9190704	128.6948924	130.2943286	118.8113856	100.6729711	140.7792183	110.6005859	107.4201696	85.85396819	99.5199852	91.97839836	130.0022371	111.2719491	87.33508683	64.12499529	52.90477338	72.38800997	82.04449206	97.14835195	94.23757507
1	T22	B_Test_1	No Distraction Test	8	133.1664407	130.5429954	131.6503285	120.7292096	102.4617692	142.6174082	111.5596673	108.3296935	88.00915259	100.7249937	93.89939801	131.3827694	112.7561973	88.57833223	66.4873051	55.64754067	74.65751059	83.80412756	98.28869674	95.9375544
1	T22	B_Test_1	No Distraction Test	8	132.2517393	128.4494433	130.5901289	118.5858295	100.8516618	141.0399772	108.8358763	107.2312886	86.55172947	99.02225194	92.59512378	128.5538488	109.1113667	85.36986652	63.31784907	52.97408924	72.11750623	81.06345604	95.17337332	93.12014435
1	T22	B_Test_1	No Distraction Test	8	133.0720064	129.2025349	131.6256435	119.9067948	102.2290355	142.3967918	110.4167733	107.6687677	87.42479203	99.7070873	93.41949436	130.7838312	111.599138	88.04291749	65.18819279	54.83947145	73.73535394	82.83914165	97.03961428	95.0443597
1	T22	B_Test_1	No Distraction Test	8	132.296534	129.5912923	131.8047469	120.6603935	102.8108561	142.1380276	110.9044996	108.6394049	87.76822471	100.8152016	93.97090597	130.3801203	111.7942643	88.31130602	65.95462584	56.4322464	74.89110955	82.82081901	97.65598168	95.30101926
1	T22	B_Test_1	No Distraction Test	8	133.7145671	131.6132237	132.2709494	121.7412838	103.8324979	141.8088726	109.4354331	109.2673939	88.21465359	101.4642091	94.50636662	128.9058512	110.3155201	86.10298147	63.76726688	54.24737502	73.32772281	80.95216523	95.92867337	93.61440001
1	T22	B_Test_1	No Distraction Test	8	132.2505392	129.7888395	130.9971378	119.9840544	101.9165067	141.0324878	110.3933103	108.6658111	87.09619489	100.7656672	93.47056864	129.6133315	110.9320155	86.85527489	63.91623027	53.61873612	72.63983309	81.84343418	96.84715075	94.28820693
1	T22	B_Test_1	No Distraction Test	8	132.7877945	130.1199404	131.8623021	120.8692913	103.4313023	141.7477524	110.4879689	108.2197704	86.9973212	100.2887062	93.22680851	129.971196	111.4316252	88.05565389	64.67978352	55.1244648	74.42062694	81.93468946	96.90493401	94.60214573
1	T22	B_Test_1	No Distraction Test	8	133.5448967	132.8919967	131.2683717	122.2376659	104.6120129	140.8057079	110.3180313	108.7263562	89.14580719	101.9749606	95.07059424	129.8854295	112.5604265	88.55848228	65.86940881	55.56962711	74.1884188	83.39451239	97.92947268	95.38022056
1	T22	B_Test_1	No Distraction Test	8	133.5448967	132.8919967	131.2683717	122.2376659	104.6120129	140.8057079	110.3180313	108.7263562	89.14580719	101.9749606	95.07059424	129.8854295	112.5604265	88.55848228	65.86940881	55.56962711	74.1884188	83.39451239	97.92947268	95.38022056
1	T22	B_Test_1	No Distraction Test	8	135.1617784	133.3600643	133.3626973	123.3154254	105.8385467	139.9773013	110.7486425	110.0609607	90.48253781	103.1104501	96.03352547	131.0606973	112.5968644	88.55649785	66.39966605	55.2877097	74.25185989	83.28667031	98.0053647	95.39192692
1	T22	B_Test_1	No Distraction Test	8	133.9535461	134.0326602	132.3463298	124.1428963	106.2258867	139.0665621	109.6126906	109.6635246	90.41864703	103.423877	95.89830067	129.6646557	113.087108	88.86317984	65.44660789	53.2702554	71.86709369	82.83006538	97.67476062	94.56395587
1	T22	B_Test_1	No Distraction Test	8	134.3841328	134.7803669	131.9376862	123.7568297	105.5608369	139.6893865	108.6243964	110.0393199	90.6083738	103.3702207	96.32578909	127.5810914	110.9198241	86.60502866	64.64294932	53.01412608	71.41371928	81.6922547	96.37421558	93.70747471
1	T22	B_Test_1	No Distraction Test	8	133.6530795	134.0146363	129.6275166	121.857006	105.0727418	136.0099604	107.1853206	107.2501412	88.87038099	101.2681617	94.19101828	126.6721683	110.8410852	87.44785252	63.88050284	51.80795707	70.50630803	81.00948726	95.55435004	92.56467673
1	T22	B_Test_1	No Distraction Test	8	134.9721706	134.7712416	131.4808294	123.3013743	105.8351912	137.2597573	108.8415479	109.1173829	90.31263167	103.0844191	95.64356209	128.0386148	112.0165394	88.28237349	65.53503482	54.22391067	72.60604676	82.48820751	97.1193366	93.9803366
1	T22	B_Test_1	No Distraction Test	8	134.9036608	135.703458	131.6221234	124.3100575	107.1364397	138.84742	110.013565	109.9924641	91.07630895	103.6950941	96.47819916	128.8217698	113.4748595	89.98448723	66.6122652	54.63287253	72.97132479	83.35120654	98.11267184	94.99570885
1	T22	B_Test_1	No Distraction Test	8	126.9011602	126.4237048	128.3069991	119.5045968	101.643492	139.6077315	112.0901929	108.691438	88.32962825	101.398471	95.16387682	129.645492	113.5655546	89.6969631	66.77096263	57.00427349	76.64738885	84.99978311	99.60590289	96.85786814
1	T22	B_Test_1	No Distraction Test	8	127.3867887	125.7153117	129.3626951	119.5068286	101.7890196	144.3611455	113.8094786	110.3099878	89.50432214	102.5727427	96.74806365	130.53003	113.5686788	89.88111989	67.50432376	57.96141531	78.47528717	86.34570162	100.9455607	98.59335062
1	T22	B_Test_1	No Distraction Test	8	127.6715054	126.4002003	129.0832834	119.2655188	100.9885334	141.9364032	113.2522525	109.2055753	88.51362211	101.619428	95.80980847	130.7628885	113.7929495	89.78189402	67.09900634	58.35950406	78.62794462	86.04774112	100.6050913	98.2828254
1	T22	B_Test_1	No Distraction Test	8	127.7666732	126.3438316	129.8674429	120.2921474	102.4154223	144.9880694	115.4754918	109.9693383	89.4605726	102.5664753	96.29348819	132.8992138	116.2792118	92.65402954	69.65637478	61.43010342	81.06283181	88.40129355	102.7931312	100.1806276
1	T22	B_Test_1	No Distraction Test	8	126.5230784	125.117853	128.0687183	118.3395257	100.4386001	144.6275234	113.8841105	108.9357525	88.49428959	101.4927781	95.35635549	130.7233977	113.7682849	89.88777567	67.93202586	59.31882978	79.24851366	86.82309725	101.1604853	98.70931184
1	T22	B_Test_1	No Distraction Test	8	127.6388794	125.8146866	129.7598759	119.5734939	101.5934065	144.5397386	114.7022785	109.4986496	88.91356009	102.0919113	95.54326806	132.5397071	115.1576035	91.34334992	68.99087489	60.15840476	79.51353233	87.4052334	101.934468	99.22650255
1	T22	B_Test_1	No Distraction Test	8	124.0837542	119.7445858	126.9867399	114.5700273	95.96278559	138.1942315	113.9862451	108.6075004	84.88621684	99.9382036	93.48142421	129.030938	110.9000429	87.84430844	66.38130262	61.12088891	80.23448104	84.51700061	100.5027635	98.10462136
1	T22	B_Test_1	No Distraction Test	8	126.0081904	121.3691465	129.3410197	116.307418	96.64974494	139.8223177	114.999264	110.9431167	87.60155732	102.0845987	96.21784252	130.1859397	111.1911204	87.31616883	67.42317838	62.46103153	81.73389394	86.14161167	101.5448261	99.48956073
1	T22	B_Test_1	No Distraction Test	8	127.6530261	123.5823163	136.5501757	123.905886	103.7375904	144.5221321	120.8068035	118.1507808	94.34496106	109.5034544	103.2757449	136.152481	117.8552061	93.96877364	74.29398443	69.54278094	88.15738542	91.86718731	107.7226133	105.3252739
1	T22	B_Test_1	No Distraction Test	8	126.9916187	122.1304294	134.2395824	121.0386113	100.9516579	143.6087829	119.0352382	115.7418187	91.86111481	106.8173397	100.8742261	134.2145619	115.3552455	91.44373567	71.93226159	66.03288048	84.57147841	89.94518997	105.6713037	103.4921291
1	T22	B_Test_1	No Distraction Test	8	125.7019979	120.4095627	128.7726452	114.9992217	95.3577567	141.3930543	114.2756767	109.5366984	85.72340674	100.6470964	94.50264423	130.1806471	110.4958912	86.75373902	67.16523847	62.82474866	81.54124172	85.29160149	100.7685566	98.80527578
1	T22	B_Test_1	No Distraction Test	8	126.0613988	120.7686047	129.5342448	116.3818704	97.20113309	140.4634792	115.5552007	110.3137362	87.12022412	101.5681544	95.39607266	131.2249287	112.243488	88.73178192	68.60280827	62.99741489	81.96507796	86.5618933	102.090247	100.0382934
1	T22	B_Test_1	No Distraction Test	8	126.9337781	121.444764	130.0402511	116.8110269	97.90280407	140.3323701	116.0822203	110.8164166	86.67091244	102.1476678	95.29983359	131.8673874	113.0678486	89.76949381	68.8876945	63.24521918	82.44933972	86.44432648	102.5820517	100.1454607
1	T22	B_Test_1	No Distraction Test	8	127.7164182	122.6616648	129.0532511	115.2094071	94.92253244	140.0350456	114.7474379	109.6762812	85.65698762	100.7270505	94.42231466	131.0328332	110.8665359	86.01046165	66.5879901	61.87875264	81.19594362	85.53581413	101.0789104	99.0963657
1	T22	B_Test_1	No Distraction Test	8	127.5096568	123.0078953	129.7464261	117.0981723	97.1911047	140.6127365	114.3777342	110.1174641	86.8882351	101.5059786	95.32443607	130.6732494	111.8242827	87.55563858	67.00448788	61.99826093	81.12326758	85.66704775	100.944531	99.16408986
1	T22	B_Test_1	No Distraction Test	8	128.2534713	123.1472185	130.0677964	117.1725558	98.72706241	142.6280248	117.8903277	110.5050337	86.04626458	101.5229187	94.40151964	133.7501033	114.8463684	91.60669307	69.15508109	63.53079878	82.98870651	87.52602891	103.6834509	101.3961439
1	T22	B_Test_1	No Distraction Test	8	129.9363325	125.0295838	131.9589271	119.4591186	102.4080431	142.8459362	118.0414445	112.2403028	88.79663271	103.3907609	96.89328937	133.9713342	115.7981929	93.88204365	70.11913976	64.50291726	84.53428125	88.77190142	104.1261336	102.227454
1	T22	B_Test_1	No Distraction Test	8	128.5658704	126.8905649	130.6341805	121.0190045	103.5360749	140.7862012	117.9998533	112.2792717	89.46258484	104.3914929	97.47670059	133.1619318	117.4205613	95.2985213	71.68453722	66.03120789	85.81090508	89.31510878	104.8464466	102.5149713
1	T22	B_Test_1	No Distraction Test	8	128.5658704	126.8905649	130.6341805	121.0190045	103.5360749	140.7862012	117.9998533	112.2792717	89.46258484	104.3914929	97.47670059	133.1619318	117.4205613	95.2985213	71.68453722	66.03120789	85.81090508	89.31510878	104.8464466	102.5149713
1	T22	B_Test_1	No Distraction Test	8	132.6567676	130.8418044	134.697692	124.4139343	106.8732299	142.866598	118.1063465	115.3943709	92.89686936	106.8390385	100.8307583	134.3770464	117.4281383	94.57208247	70.63796372	64.43221688	84.69285043	89.47005879	104.6970744	102.5808544
1	T22	B_Test_1	No Distraction Test	8	131.2251408	129.5840459	133.2830615	123.334185	105.7979617	141.9504967	115.3337397	112.8599513	91.46010301	104.9428913	98.74421459	132.6949306	115.8165969	92.84394515	69.31668605	60.9777457	80.63010469	87.60145359	102.4319263	100.0716796
1	T22	B_Test_1	No Distraction Test	8	132.5167089	131.1606089	133.4138773	123.1270246	105.4399532	142.4347258	115.8911707	114.166032	91.94485915	104.9153712	100.0889698	132.2978488	114.8773311	91.59308228	68.38548931	61.19343481	80.91460007	87.68985395	102.1993482	100.7975485
1	T22	B_Test_1	No Distraction Test	8	132.1118544	130.3843843	131.3673682	120.7890893	102.8011286	140.508411	112.7032328	111.3803524	89.70700898	102.5755306	97.2738921	129.6331753	112.0177672	88.5833072	66.28700034	58.30399373	77.8809566	84.93854156	99.26204754	97.53337439
1	T22	B_Test_1	No Distraction Test	8	131.4061606	129.8986205	131.9067091	121.8080805	104.2831474	138.5308056	112.5029431	112.408316	90.87251775	103.6137658	98.7561616	129.1617059	112.0338498	89.1043929	66.49158315	59.21803223	78.62778434	84.8418076	99.14980162	97.65025483
1	T22	B_Test_1	No Distraction Test	8	130.9960059	129.3820117	133.8245543	123.7468765	106.3189573	144.2204895	116.554174	113.6201668	91.88543805	105.3014535	100.1132597	133.7130872	116.7812957	94.16044014	70.86271744	62.91560292	82.19347364	88.72649701	103.5666126	101.8930147
1	T22	B_Test_1	No Distraction Test	8	129.413507	128.2563969	133.9228531	124.3144703	106.6977584	144.6509875	117.8593645	114.6561589	92.46353096	106.5701079	100.9017091	134.4114853	117.764508	94.8002161	71.13137327	63.49138239	82.81167206	89.70343728	104.8988241	103.0419166
1	T22	B_Test_1	No Distraction Test	8	124.8916225	122.6044349	131.8034947	121.2222879	103.5601713	144.0764357	117.332846	112.2753173	90.07830627	104.4267806	98.35985755	134.2381442	116.9741886	94.21750316	71.97377489	65.57037747	83.95291483	89.49757263	104.632585	102.5726592
1	T22	B_Test_1	No Distraction Test	8	125.7745889	121.6760412	133.6116774	121.5613825	103.1256949	144.1435997	118.2217543	113.9177369	90.94200086	105.2499414	99.61202094	135.0907463	116.8843708	93.66858073	70.92218079	62.34195363	81.34283507	89.52798985	104.9542331	102.8476954
1	T22	B_Test_1	No Distraction Test	8	126.1949178	122.5665222	132.5132409	121.4080889	104.3029912	141.6912041	119.5362287	114.6518573	92.1581001	103.9947483	101.1990524	133.7531735	117.3159247	95.4647182	71.87987154	61.90834792	82.02689325	90.57957055	105.7245895	104.4586935
1	T22	B_Test_1	No Distraction Test	8	125.3920071	121.313989	132.3470255	120.3274656	101.5450868	140.7905454	117.9700154	114.0684058	90.88475776	102.8211546	100.1623105	132.7965654	114.8219075	91.1868313	68.31498619	59.30373444	79.32103452	88.46625859	103.529928	102.5860858
1	T22	B_Test_1	No Distraction Test	8	126.9231223	122.9284041	133.366522	121.3295888	102.3784776	143.6732628	120.648386	114.8372555	91.73969195	104.7130496	101.3740294	135.7277509	117.9541719	94.51516927	71.07843069	64.21960812	83.23742631	91.6203339	107.1193183	105.8082464
1	T22	B_Test_1	No Distraction Test	8	131.2575313	128.5908163	133.029438	122.5780833	104.1788073	146.1917568	116.9543805	112.3792709	90.98951326	104.3670287	98.08482756	134.5049946	117.5948158	94.06032038	71.27002357	63.4534408	83.00805328	89.66673509	104.1763606	102.1168738
1	T22	B_Test_1	No Distraction Test	8	128.8740756	126.754486	132.7274789	122.8854533	105.1282985	145.1455351	117.4427753	112.0593754	91.31453432	104.6053374	98.1271364	134.995634	118.6939798	95.70164722	72.71806995	64.97046046	83.73184439	90.50662807	105.1317421	102.8503628
1	T22	B_Test_1	No Distraction Test	8	129.7693551	127.5490095	132.1646514	122.2109675	104.1937415	142.3225499	116.5060604	111.8379502	90.43355131	104.210654	97.34402756	133.7591529	117.3655794	94.1532176	70.90029822	63.95878422	82.96805275	89.05957999	103.8943686	101.4028411
1	T22	B_Test_1	No Distraction Test	8	129.0627141	126.422877	131.083724	120.6947837	102.2102521	142.2034583	114.5181984	110.6871143	88.60634891	102.3472193	96.44746729	131.9385508	115.0398842	91.26223592	68.48983841	60.20225276	79.76231833	86.617349	101.4247374	99.71872582
1	T22	B_Test_1	No Distraction Test	8	127.6173462	124.0498394	129.8150067	118.5207527	99.62040158	139.4584067	112.989752	109.1351406	86.68672037	100.629173	94.58134317	130.7048192	113.432005	89.66734586	67.02489087	58.77224437	78.89909149	85.11466366	99.89985935	98.04463494
1	T22	B_Test_1	No Distraction Test	8	130.1388349	126.8584654	131.603443	120.8644971	102.0637258	140.9057054	115.0094541	111.0833493	88.43728938	102.9148934	96.35604977	132.651415	116.1493086	92.29148596	68.74874695	60.09964194	80.21918939	86.791026	102.1160397	99.9037042
1	T22	B_Test_1	No Distraction Test	8	130.7184618	128.0012925	131.5047347	120.8490219	102.4079178	141.7868897	113.6889695	111.1677502	89.27536569	103.0896565	96.94453872	131.2945239	114.2581996	90.47425899	67.98669413	59.13396895	79.48617393	85.88824024	100.7342129	98.70765228
1	T22	B_Test_1	No Distraction Test	8	130.0263559	127.9693419	131.3280941	121.5009378	102.8594725	144.2174577	116.2615185	111.3292755	89.86332879	103.53841	97.21162727	132.9945446	116.5934216	92.52366757	70.03533485	63.34703072	82.71297461	88.60301553	103.4670854	101.3107233
1	T22	B_Test_1	No Distraction Test	8	130.0263559	127.9693419	131.3280941	121.5009378	102.8594725	144.2174577	116.2615185	111.3292755	89.86332879	103.53841	97.21162727	132.9945446	116.5934216	92.52366757	70.03533485	63.34703072	82.71297461	88.60301553	103.4670854	101.3107233
1	T22	B_Test_1	No Distraction Test	8	132.6089961	130.0655076	132.9244596	122.4304051	103.5920646	143.3028606	114.8564779	112.1511473	90.78242575	104.3815804	98.23279016	132.9371627	115.7589747	91.47694065	68.79391245	59.55546613	79.65371762	87.29381161	102.2308594	99.95576158
1	T22	B_Test_1	No Distraction Test	8	131.8714077	130.5050586	132.507516	122.8704024	104.4356178	144.1983337	114.9974445	112.4286514	91.59899987	104.5644741	98.82598952	132.5176659	115.6720977	91.48553343	68.99503346	60.34470751	80.73530324	87.9232325	102.3794925	100.38372
1	T22	B_Test_1	No Distraction Test	8	130.5436316	129.9753941	132.0668379	122.9436691	103.8677275	144.4498178	115.1809999	112.3842559	90.74260024	104.1603333	98.19213895	132.3592863	115.7525798	90.91460028	68.82329239	60.92211562	80.76319899	87.24628494	102.0472673	100.0068501
1	T22	B_Test_1	No Distraction Test	8	129.4038039	128.0293017	133.4916389	123.9395346	105.5574214	146.9394206	117.4887029	113.1480268	92.165581	105.4764356	99.27903101	135.1464587	118.855687	95.08243383	72.18477653	64.32377298	83.84990322	90.35644431	104.9315272	102.6058818
1	T22	B_Test_1	No Distraction Test	8	130.2995382	128.9837303	133.0193294	123.532615	105.331275	146.2425463	116.3982159	112.1028952	91.2526488	104.1040497	98.41778007	134.2012951	117.4948204	93.62298479	71.04241281	63.34548544	83.03472005	89.1280077	103.4830143	101.6965567
1	T22	B_Test_1	No Distraction Test	8	129.7433002	127.8929732	132.3906492	122.4577887	103.6677021	145.4932781	116.5392345	112.0304784	91.19586953	103.959443	98.4607738	134.0905063	117.2872244	93.4215292	71.71713789	64.3283001	83.92663192	89.79718054	103.750268	102.0080775
1	T22	B_Test_1	No Distraction Test	8	126.0795781	123.6125454	130.7356107	120.5464453	102.66832	144.8421254	116.2170842	111.1888946	89.71316349	102.7669275	96.77610195	132.6557953	116.0325259	93.1866029	71.14809155	65.23836363	84.54798105	88.90742819	102.9591993	101.2956295
1	T22	B_Test_1	No Distraction Test	8	125.8820384	123.8108103	129.7482821	119.9302718	102.3165063	141.5169503	114.3433989	110.3289322	88.96049224	102.1330036	96.52465231	130.8882112	114.7100947	91.95564404	69.78602458	63.36175302	82.41269371	87.32259711	101.5071074	99.8812495
1	T22	B_Test_1	No Distraction Test	8	126.5352443	123.3263609	131.0174124	120.1312893	101.1157781	139.4035977	112.879774	109.9802844	88.09500734	101.643381	96.12293993	131.1667428	113.8582241	89.65736254	67.85932877	60.93543685	80.27301093	85.39459844	99.8361203	98.42858419
1	T22	B_Test_1	No Distraction Test	8	123.6841904	120.7418981	129.6955995	119.1241162	100.162974	142.9653563	115.0318218	109.6685417	87.96791768	101.2305692	95.64373141	132.2102102	115.4479015	91.40725533	70.80688797	64.595056	83.24935003	87.89819965	101.9603003	100.5324862
1	T22	B_Test_1	No Distraction Test	8	122.6185432	117.353674	129.674254	116.639795	96.31144374	143.2913791	118.9393115	109.5042239	86.5588696	100.3793063	95.1087008	135.8653254	117.0827469	92.12977541	72.66750071	68.36734191	86.7653715	90.68626826	105.4433341	104.1227484
1	T22	B_Test_1	No Distraction Test	8	125.4972611	120.9998356	131.5861141	119.0698101	98.61729357	146.6193045	119.1880068	111.5618281	88.06930266	102.7330822	96.94366049	135.9194082	117.3444823	92.27051855	72.35723105	68.82195549	87.38828721	90.62116157	105.7184792	104.2959375
1	T22	B_Test_1	No Distraction Test	8	127.9384531	123.2116752	130.8458475	118.2187139	98.93839877	143.5170527	116.1251493	110.3362415	88.19396597	101.8503526	96.17330186	133.373488	114.3951318	89.98220839	69.92518099	65.04009979	84.26106276	88.44724349	103.0888698	101.5384454
1	T22	B_Test_1	No Distraction Test	8	131.0393746	128.910772	133.7789353	123.9188956	105.1722561	140.0263996	116.4682543	113.2477839	91.64532207	105.4630116	99.53072176	133.8754978	117.6129909	93.69885071	71.49333387	65.61341063	84.22271916	89.09093873	103.9081572	102.2690458
1	T22	B_Test_1	No Distraction Test	8	130.5616851	127.3312839	132.7974305	121.8852261	102.887753	140.1210945	115.9061336	112.1967445	89.76391006	103.8604382	97.96892513	133.2490988	116.2161704	92.25179612	70.35800968	64.90826368	83.88870331	87.73224807	102.9737837	101.3671623
1	T22	B_Test_1	No Distraction Test	8	131.8245437	129.5622452	134.3051272	124.2276153	105.8079637	139.3769678	116.7936938	113.6263749	91.83145974	105.8576788	99.65455563	134.138346	117.6516457	94.11771999	71.44465934	65.52770287	83.7928572	88.98405205	104.1929423	102.3743879
1	T22	B_Test_1	No Distraction Test	8	131.7015653	130.3824679	132.8083925	122.9975961	104.9912641	141.2635779	113.8939984	112.4765276	91.05606077	104.0625063	98.7059512	131.0364018	113.8703615	90.31754185	68.34524089	60.68052508	80.56498126	85.7110079	100.4985352	99.04693596
1	T22	B_Test_1	No Distraction Test	8	131.4384058	129.00225	133.6207691	122.6980508	104.5116528	142.1552304	115.2580785	112.9521408	91.69318371	104.9263495	99.15157805	132.8267205	114.9889061	91.59855825	69.24114616	61.3172823	81.34378464	87.74045726	102.3342144	100.4083328
1	T22	B_Test_1	No Distraction Test	8	129.9696053	128.2471256	131.1351839	121.2537727	103.8014643	141.1074799	113.6924922	111.8089851	90.02174252	103.285326	97.51885438	129.837947	112.8637547	90.10463301	67.88876626	59.35819765	79.26125367	85.44692873	100.1851553	98.41916987
1	T22	B_Test_1	No Distraction Test	8	124.9757111	117.4124412	133.0683642	119.5510283	100.7878772	141.709944	126.4274511	114.0436226	88.64772681	101.9043856	98.69435498	141.0119009	123.9502881	101.3816166	78.10744684	73.95171033	92.1726092	95.59034305	111.7092447	110.8078652
1	T22	B_Test_1	No Distraction Test	8	125.2104899	119.8588681	131.6916054	119.9590161	100.3317128	137.2980708	122.7649649	113.2719201	88.19048819	100.9476603	98.13748008	136.6247425	120.8403867	97.79167938	73.94321335	69.27698564	89.00530037	92.39984391	108.0578574	107.1526583
1	T22	B_Test_1	No Distraction Test	8	125.2104899	119.8588681	131.6916054	119.9590161	100.3317128	137.2980708	122.7649649	113.2719201	88.19048819	100.9476603	98.13748008	136.6247425	120.8403867	97.79167938	73.94321335	69.27698564	89.00530037	92.39984391	108.0578574	107.1526583
1	T22	B_Test_1	No Distraction Test	8	127.2832306	122.1556968	130.9690345	119.2399205	100.5573998	137.0215602	120.6258097	112.7368462	88.04834649	101.8517818	97.67964561	134.8439266	118.7689134	96.35211134	74.46533587	70.04960751	88.85596649	90.8277804	106.2441239	105.3139232
1	T22	B_Test_1	No Distraction Test	8	124.7287694	120.1378646	130.308665	118.3539895	98.34659445	137.4812036	117.4654998	111.2595421	86.32992449	101.224931	96.04019793	133.2824774	116.2609159	92.39078624	70.68898904	65.57686689	85.94754267	87.6406013	103.2933354	102.1653414
1	T22	B_Test_1	No Distraction Test	8	123.4035784	118.9311214	130.9060627	119.4067536	99.06400598	143.7241187	121.1205538	112.3405572	87.36431546	102.7705687	97.40316272	136.6647657	120.3832086	95.82796985	74.6612785	68.99601984	88.77036898	91.70520309	107.528413	106.3193313
1	T22	B_Test_1	No Distraction Test	8	123.4280586	117.3796736	132.275121	118.6028776	96.88333742	145.6518124	122.7083979	112.7413854	87.25499449	102.8439474	97.24079726	138.8220694	120.262283	94.83296137	74.61100736	71.07517831	91.09353293	92.78283019	108.7686816	107.432764
1	T22	B_Test_1	No Distraction Test	8	125.2589625	120.9775583	134.0276227	121.837147	100.7467404	150.4234769	124.8246428	113.5290906	90.31070777	105.2920166	99.58254946	141.7957363	123.7433587	98.3102672	77.05493975	73.86318231	93.71864525	96.56251995	112.3094991	110.8024319
1	T22	B_Test_1	No Distraction Test	8	122.2682014	118.7248481	132.6730988	122.1015497	102.8927644	146.0294179	125.7809755	113.6824225	90.08173612	105.6788153	98.93736802	141.4700776	125.7509223	102.6695026	79.96786521	75.14288418	94.51574843	97.14975754	113.2573749	111.1739041
1	T22	B_Test_1	No Distraction Test	8	125.5428169	121.7242664	133.5767617	122.9373321	103.9423149	144.5409881	125.7709965	114.2349027	90.41254593	105.5433496	99.83516596	141.9714183	126.5035066	103.4777275	81.77422922	75.84166743	94.70554504	97.05507664	112.8118229	111.3609053
1	T22	B_Test_1	No Distraction Test	8	123.7934884	120.0908705	133.6911619	123.189955	103.0404948	143.6329824	125.6228625	114.6969527	90.06996988	105.6034513	100.1710925	141.6427936	126.3625559	102.4058956	80.67234176	74.41243399	93.65244674	96.70802407	112.4138075	111.1620216
1	T22	B_Test_1	No Distraction Test	8	123.3505266	119.8618473	134.2410246	124.1280712	103.8072659	145.5704273	125.8549961	115.3697629	91.37342897	106.6608479	101.1303691	141.6923585	126.8453171	102.6185113	81.00327061	75.83610637	94.51188315	97.59350669	113.0634646	111.7432527
1	T22	B_Test_1	No Distraction Test	8	126.7308587	121.1606773	134.5928486	123.0604538	104.4934313	144.1891393	129.8821319	116.2934981	92.03968398	105.6471394	101.4273027	144.2239043	128.5378292	105.8567285	83.28128081	77.22896947	96.26974071	100.4904445	115.6215628	114.5416479
1	T22	B_Test_1	No Distraction Test	8	130.4177922	125.6333918	130.3163826	117.4881145	98.63118187	143.8115307	114.1736651	108.054446	85.64022058	99.24403025	93.14504961	132.8082225	113.6250118	89.58757118	67.24801266	59.12487199	79.6288404	85.86845065	100.6085407	98.67888861
1	T22	B_Test_1	No Distraction Test	8	131.8730832	126.2329987	133.1746368	119.5695566	100.4820651	146.877136	117.0444914	110.8919107	87.10860244	101.6805811	95.02306442	135.5507774	115.7044663	91.42316292	68.21003151	61.15545821	82.15659846	87.17226404	102.7133203	100.7297997
1	T22	B_Test_1	No Distraction Test	8	132.2256659	125.9447499	134.054873	119.6738527	99.82586279	147.6473015	118.5678822	111.1456908	87.94873992	102.042344	96.03114777	137.4261405	116.9722147	92.12476952	70.91151457	64.78408385	84.27897031	89.77267382	104.6821248	103.1138073
1	T22	B_Test_1	No Distraction Test	8	130.8838798	124.3090731	131.9931457	118.1294443	99.79528864	143.7652259	117.717156	110.2888716	86.87658234	101.3834715	95.05232637	135.0148048	115.8016558	93.04688181	70.44056363	64.32426016	83.97319551	88.58463435	103.8975004	102.0009393
1	T22	B_Test_1	No Distraction Test	8	130.9407038	124.6706655	131.7930407	117.7351339	98.22211462	143.622463	116.064371	109.9529339	86.9534135	101.0864534	95.14458256	133.9388303	114.0031076	89.94161755	68.63617433	61.76917233	81.84106061	87.33559415	102.3212223	100.7447757
1	T22	B_Test_1	No Distraction Test	8	131.8786886	122.9411843	132.8265924	116.9288142	98.64708159	143.69855	117.8942745	112.0770277	86.38887727	99.38625846	95.57513438	133.7213468	112.9741936	90.23660487	65.06280604	56.40199949	76.96806127	86.50626097	101.8023915	100.7460859
1	T22	B_Test_1	No Distraction Test	8	133.9586684	124.821674	133.5661063	117.0921172	97.28959755	143.579399	117.2801117	111.2759004	86.07824904	97.50148405	95.55149513	134.3236621	112.8527119	88.54448996	64.73496271	57.38714511	79.21490694	86.43930837	100.8915178	100.8203361
1	T22	B_Test_1	No Distraction Test	8	132.5319891	123.8092323	133.2134316	118.4020549	101.3795566	142.0325206	121.046359	112.3762382	87.70881992	99.24973972	96.69577675	136.613944	117.5246218	96.32880913	70.40076148	61.72777981	82.18955564	90.68961266	105.0703453	104.5568444
1	T22	B_Test_1	No Distraction Test	8	133.7504333	124.6462054	136.2185407	120.9057802	103.3053137	138.942217	122.0200236	115.314474	89.86231918	101.7724261	99.52532345	137.340344	117.9384281	96.39357089	71.39795222	63.8302921	83.773527	90.62817654	105.6238433	105.350586
1	T22	B_Test_1	No Distraction Test	8	130.7324444	125.7939304	132.5982018	120.5500031	101.7381093	144.0430964	120.2298595	112.4434964	90.00945633	104.0010357	98.27058653	136.4618833	118.9138949	95.68001066	73.871256	67.47451483	86.14698219	92.1927253	107.2391321	105.5284724
1	T22	B_Test_1	No Distraction Test	8	129.1001172	123.9004801	132.0757762	119.6972657	100.5017697	142.8862579	118.4739564	111.5535028	88.27343583	102.6755864	96.62336762	135.0611073	117.1080806	93.54944399	71.8747403	65.9549445	85.0062418	89.66067618	104.8424998	103.1275614
1	T22	B_Test_1	No Distraction Test	8	127.914721	122.340318	131.3186257	118.6068423	99.33851427	145.9354024	120.5289876	111.1163919	87.77166123	101.8044915	96.53181446	136.649728	118.58796	95.21512617	74.63531352	68.59529661	87.64290111	91.77728663	106.7715376	105.5277793
1	T22	B_Test_1	No Distraction Test	8	126.754413	122.0983791	131.5043432	119.7944194	101.1131754	146.5609552	120.0215941	111.1707015	88.00961896	102.1329252	96.61137494	136.4792456	119.0400997	95.558849	74.0764552	67.70889747	86.72578431	91.1000046	106.3788202	105.0736727
1	T22	B_Test_1	No Distraction Test	8	128.0506688	122.3899143	131.0155924	118.4096702	99.39810823	145.2841229	120.0350581	110.9731275	87.42910822	101.9685395	96.16180958	136.2068496	118.0726449	94.47673431	73.20144545	66.3794081	85.50922269	90.7112334	106.2352583	104.6903963
1	T22	B_Test_1	No Distraction Test	8	128.4459747	122.1630633	131.324863	118.2440325	99.13581959	143.8231872	119.0902653	110.799577	87.1862235	101.4068855	95.92039905	135.7636105	117.3412359	93.91942098	72.26023532	65.04150793	84.88287905	89.86122187	105.066205	103.7146798
1	T22	B_Test_1	No Distraction Test	8	128.2665396	122.0505744	131.9854933	118.4245214	99.23713479	146.0617522	120.1368064	111.5720457	88.02241488	102.3533244	96.95205227	136.7885227	117.5724052	93.87593362	73.14356624	66.85306881	86.42087474	90.92796049	106.2803533	105.0578361
1	T22	B_Test_1	No Distraction Test	8	127.5373927	120.9812215	132.9153959	118.812913	98.79647094	146.6537579	120.8927647	112.4119972	88.49981731	102.8440979	97.54765338	137.7022414	118.0663622	93.57356447	73.61709574	68.33373715	87.76667324	91.83105033	106.8423007	105.6567345
1	T22	B_Test_1	No Distraction Test	8	130.8809476	123.3971174	133.0217706	118.5992928	98.98143892	146.9516505	119.9050568	111.8947145	87.48788966	102.5196748	96.1160132	136.7782225	117.1256092	93.0934091	71.36291456	65.12304925	84.56635295	89.74082476	105.6358295	103.8261656
1	T22	B_Test_1	No Distraction Test	8	131.9494645	124.4082903	133.5113264	119.0511038	100.7548851	145.4618601	120.033009	112.1727003	88.35982082	102.6030371	96.65918226	136.8916554	117.0879725	94.38120931	72.25073509	65.46895169	85.33397048	90.13554704	105.5822061	104.0740694
1	T22	B_Test_1	No Distraction Test	8	133.9154199	125.3105165	135.6871598	120.2640858	101.2063448	143.1368051	119.0372826	114.0871646	90.07610565	102.9823535	98.97715182	135.25585	114.6854366	91.13341938	69.49902903	62.95356407	82.36080973	89.20649762	104.2190855	103.3704741
1	T22	B_Test_1	No Distraction Test	8	134.8326321	126.1511277	134.6975516	119.2871002	100.4496233	142.1611244	120.4045669	113.9393442	89.54324346	100.7221426	98.47821328	135.6368447	115.4209177	92.103697	68.39943276	61.43114399	82.03764492	89.80049048	104.3110661	103.9402558
1	T22	B_Test_1	No Distraction Test	8	134.5890977	126.2302148	134.3368142	119.5422501	101.6556696	141.2427878	120.5960762	113.8439266	89.36839255	100.5815338	98.46013373	135.5841003	115.9847429	93.50387289	69.22962879	62.00007367	82.34549524	90.00900163	104.5268167	104.3813514
1	T22	B_Test_1	No Distraction Test	8	133.5786424	125.5870712	133.494182	119.4140082	101.9219144	139.9701008	118.8642422	113.6860356	89.4908367	100.3004655	98.54132633	133.1797873	114.2803304	92.2938355	68.74596758	59.37959211	80.12972765	88.48900987	102.6702913	102.6762093
1	T22	B_Test_1	No Distraction Test	8	134.990992	124.4150765	134.7743592	118.2742601	100.479393	140.2349139	119.3802135	113.5965925	87.95904854	99.55327973	97.62159815	134.7278115	114.2526281	91.96733687	66.78437307	58.31671637	79.93075533	87.71226652	102.786369	102.7153324
1	T22	B_Test_1	No Distraction Test	8	132.8668064	123.6268632	132.4774868	117.3184343	98.9345613	139.0312467	117.2491773	111.153146	86.38077354	97.08205633	95.62863254	133.1343645	113.5505544	90.49216162	65.78082552	57.91618285	79.31839999	86.15621042	100.5710192	100.8733326
1	T22	B_Test_1	No Distraction Test	8	132.8668064	123.6268632	132.4774868	117.3184343	98.9345613	139.0312467	117.2491773	111.153146	86.38077354	97.08205633	95.62863254	133.1343645	113.5505544	90.49216162	65.78082552	57.91618285	79.31839999	86.15621042	100.5710192	100.8733326
1	T22	B_Test_1	No Distraction Test	8	131.1165915	122.6324853	131.9813462	117.1943679	98.16254898	140.8944975	119.448733	111.3105821	86.23674169	97.52070254	95.59358331	134.6109915	115.1311384	91.42984999	67.32041396	60.84570506	81.69987126	87.81694472	102.8808762	102.8183861
1	T22	B_Test_1	No Distraction Test	8	132.0920702	122.7611414	132.7500009	116.8142372	97.32102062	145.5307705	119.0397005	111.0160626	85.7570657	100.2683772	94.53516001	136.1625934	115.1428331	91.10364712	68.46823606	62.06093791	82.14571348	87.68065728	103.5319024	102.1543922
1	T22	B_Test_1	No Distraction Test	8	130.7998184	121.6387234	132.8956471	116.7439907	96.7309121	148.2965477	120.3757057	111.1965088	85.26668993	100.7990704	94.92234783	137.5850754	116.3821366	91.93998357	70.34487981	65.26120033	85.1911516	89.11621295	105.0629965	104.0510374
1	T22	B_Test_1	No Distraction Test	8	129.9015269	122.6278752	132.5260404	117.4185382	96.88073852	150.6644731	122.5898815	111.3589404	85.58365573	101.7746547	95.43801752	139.5776526	119.0039588	93.77504244	73.20062215	69.02005948	88.39814024	91.79336495	108.0711544	106.7173277
1	T22	B_Test_1	No Distraction Test	8	129.4383272	121.7067746	130.9807261	115.8052357	95.21693514	146.6096435	119.877868	110.3972755	84.16155562	100.1006393	94.18299644	136.5416414	116.4356657	91.92311753	69.93464213	66.19661166	86.96796376	89.04642614	105.0055292	103.9468113
1	T22	B_Test_1	No Distraction Test	8	133.6329822	134.7190523	134.9443295	128.3529775	112.0000654	139.3197125	115.85022	115.7722559	95.67834555	108.6771476	102.6800932	132.0651536	118.451139	96.8107843	72.62552443	63.50403935	82.01137944	88.84564583	103.7023702	101.3217334
1	T22	B_Test_1	No Distraction Test	8	133.8923039	134.3989152	135.7446667	128.3901416	111.4348617	138.3393188	114.5392438	116.0772564	95.99121029	108.8757411	102.8528215	131.42182	116.8873549	94.56105453	70.32491162	60.97501524	80.67935114	87.68808287	102.3185181	99.89347593
1	T22	B_Test_1	No Distraction Test	8	133.8818313	134.4840614	135.3892859	128.3792137	111.4631879	139.6714973	115.698903	116.2099709	96.13289259	109.1015192	103.385337	132.0778278	118.0942959	96.04938319	72.2355654	63.13104852	81.92025645	89.07881279	103.6804609	101.4742506
1	T22	B_Test_1	No Distraction Test	8	133.0768451	133.7775146	134.3916942	127.5323292	110.9687011	137.5397254	115.0516525	115.4330301	95.42682933	108.4450279	102.5561366	131.1361009	117.4338912	95.74288869	72.07749455	62.92833987	81.70743502	88.51961925	103.111522	100.8058001
1	T22	B_Test_1	No Distraction Test	8	133.216026	133.7952658	135.0359031	127.6305773	110.387183	137.787323	115.1126743	115.7191419	95.25823971	108.3838361	102.1825742	131.6414487	117.0107194	94.75519282	71.55684592	62.32966706	81.06357168	87.97329345	102.7923326	100.3371563
1	T22	B_Test_1	No Distraction Test	8	133.2557446	133.0511449	134.3665826	126.3905419	109.9187292	137.0503815	113.5144266	114.4994372	94.23706731	107.135384	100.8188379	130.2437505	115.2904245	93.64595355	70.19101907	60.50719935	79.56930109	86.51704188	101.0805902	98.62957888
1	T22	B_Test_1	No Distraction Test	8	134.1898985	134.9363622	135.5408626	128.2676223	111.4781033	137.5442454	114.6534788	115.6754452	95.55162533	108.2459132	102.3291831	131.2772275	116.6901187	94.63092119	71.6065955	63.03708616	81.72868714	87.92213699	102.2279945	100.1625195
1	T22	B_Test_1	No Distraction Test	8	135.3045469	134.6583533	135.7466966	127.3848438	110.6155202	138.2165331	115.7159648	115.9621669	94.26767643	107.931711	101.4145665	131.9758554	116.7037933	95.11914743	71.5069479	62.82586322	81.38105808	87.54920322	102.5402147	100.1904864
1	T22	B_Test_1	No Distraction Test	8	133.0064157	131.7604215	136.5828816	128.02879	110.4621175	139.9373693	117.8949998	116.6232764	95.12177412	108.2257514	102.5660622	134.8129848	119.6196777	97.25265657	74.43687832	65.88530992	84.2908362	90.31671027	104.7054146	103.013103
1	T22	B_Test_1	No Distraction Test	8	135.0476848	132.946026	136.6842863	127.5131456	110.840375	142.38938	118.1194665	116.5548274	95.17243727	108.6007748	102.3708423	134.4480398	119.1007371	97.4090426	74.6527503	65.01327197	83.67641896	90.12346834	105.0292094	102.8123635
1	T22	B_Test_1	No Distraction Test	8	135.0476848	132.946026	136.6842863	127.5131456	110.840375	142.38938	118.1194665	116.5548274	95.17243727	108.6007748	102.3708423	134.4480398	119.1007371	97.4090426	74.6527503	65.01327197	83.67641896	90.12346834	105.0292094	102.8123635
1	T22	B_Test_1	No Distraction Test	8	134.4258076	132.1415051	136.0374513	126.9559529	110.4150954	140.3368717	117.0761842	116.2057418	94.38782796	107.975028	101.6109209	133.4548487	118.378079	96.94430514	72.98408857	63.11698601	82.49892473	88.93765958	103.9304065	101.491648
1	T22	B_Test_1	No Distraction Test	8	132.0865159	131.1969404	133.7488749	125.5706855	108.992889	137.6777941	115.3942679	113.573437	93.02237949	106.1189936	99.27153184	132.71409	117.7374367	95.66424484	71.57736489	60.12028674	80.17520946	87.81656038	102.7602447	99.79306129
1	T22	B_Test_1	No Distraction Test	8	126.2398601	117.952448	132.3978781	117.495019	98.17776945	141.9936234	120.6480406	112.3891083	87.31126006	100.0952208	97.57147053	135.6724758	116.1422595	92.79816023	70.83446881	66.44260386	86.81638912	90.44370877	105.416764	105.2944942
1	T22	B_Test_1	No Distraction Test	8	125.3433686	117.8205603	132.4532826	118.4073453	99.55815286	140.2114439	122.8938044	114.3557756	88.89146007	101.7931709	99.48133977	136.2422059	118.0095866	95.19655632	72.83267156	67.88439969	87.5152178	92.24728381	107.5170013	107.3251593
1	T22	B_Test_1	No Distraction Test	8	125.0609552	117.2364338	131.9239416	117.712998	99.1856169	136.517346	122.3169636	114.2068105	88.7440249	101.641401	99.0437777	135.4830548	117.3140031	95.00550945	72.91768186	67.5047872	87.46476977	91.32024276	107.0526743	106.5231121
1	T22	B_Test_1	No Distraction Test	8	125.7123782	119.8108544	131.0874104	118.328574	98.82788015	136.179467	118.7511502	112.8317258	88.65202997	100.3114233	98.83862254	132.5784636	115.0412523	91.647173	71.09055342	65.77937834	85.3837912	88.86608189	103.8411665	104.0449629
1	T22	B_Test_1	No Distraction Test	8	125.7123782	119.8108544	131.0874104	118.328574	98.82788015	136.179467	118.7511502	112.8317258	88.65202997	100.3114233	98.83862254	132.5784636	115.0412523	91.647173	71.09055342	65.77937834	85.3837912	88.86608189	103.8411665	104.0449629
1	T22	B_Test_1	No Distraction Test	8	126.489353	119.4498773	132.6845184	118.9699593	100.4654559	142.4238037	119.1843169	113.6157163	89.67794387	102.8044942	99.00639101	133.8942597	115.0456229	92.37570227	71.82644892	67.47675417	86.44988181	89.86582743	104.4729821	104.1381802
1	T22	B_Test_1	No Distraction Test	8	120.4713018	114.5548527	130.0350275	116.4797169	96.49461277	142.7628311	118.1870731	110.322786	86.21246496	100.4216984	95.6055327	134.4678221	115.2109225	90.88118675	71.54353001	67.70215598	87.31577814	89.19548395	103.9370865	103.2714425
1	T22	B_Test_1	No Distraction Test	8	133.324039	127.0381454	132.2838929	119.2944791	102.0368118	136.1097718	114.2368361	111.1107284	87.8246329	101.3651681	94.86666884	130.2477725	111.5166231	89.5652882	65.46607645	58.76672672	77.84075924	84.40785109	99.67233042	97.83370429
1	T22	B_Test_1	No Distraction Test	8	134.3334337	127.2968496	132.4129498	119.067318	102.3891155	137.7174887	114.2642229	110.3101844	88.45254804	98.6031024	94.75606823	130.5124783	111.8071296	90.34519684	65.16034577	57.06942457	76.21330571	85.43797191	98.98360258	97.80239641
1	T22	B_Test_1	No Distraction Test	8	133.9960185	127.5707951	131.4227467	118.609602	101.6765674	134.6520126	114.3797552	109.773963	87.99909796	98.26128806	94.53446665	130.2055431	112.1325649	90.53823262	65.8024492	58.92195894	77.49807149	86.00845648	99.30926935	98.30664902
1	T22	B_Test_1	No Distraction Test	8	133.941936	128.6249345	130.6060766	117.7242324	98.65790481	136.0901781	108.1637064	107.1231745	85.15985388	98.8989808	92.14577146	127.7776648	107.8886146	84.09699564	62.37043388	52.54416699	72.82491576	79.24425037	94.39297825	92.50871445
1	T22	B_Test_1	No Distraction Test	8	132.8960709	128.7322338	130.2527069	118.6949603	100.6708396	136.2719547	109.9155429	107.7554661	86.19175578	100.1106826	92.85255721	128.4940313	110.334006	87.22611141	65.26623254	55.69140658	74.423404	81.37875774	96.70143939	94.32714737
1	T22	B_Test_1	No Distraction Test	8	131.8866532	127.5825057	128.9928314	116.8648002	97.34526139	132.8118553	107.1543469	106.1518616	84.7719796	98.15008018	91.63346583	126.2036916	106.9164023	82.67551951	62.52976305	53.44323443	72.7555582	79.21052253	93.93594427	92.16604702
1	T22	B_Test_1	No Distraction Test	8	119.9137659	113.5511998	129.8294149	116.8184307	99.09498874	144.5057764	119.4937415	111.4297064	89.62436784	102.6161227	98.03512881	134.7901892	116.7710369	94.56495768	73.55996957	67.20683513	86.29122095	92.41287457	106.3797304	105.2265074
1	T22	B_Test_1	No Distraction Test	8	121.9393243	117.449491	128.6816347	117.0344511	98.99774544	144.4037865	119.4575079	111.7873755	89.89493292	102.912677	98.40979735	133.4587755	116.5026136	94.08782431	74.44714077	68.36450985	86.93616649	92.25067342	106.305352	105.1122553
1	T22	B_Test_1	No Distraction Test	8	121.8200588	116.481543	129.3354862	117.2925112	99.13309833	144.3338123	119.9831428	111.797756	90.41689517	102.7929444	98.98088273	134.5709055	117.1053662	94.51636184	75.2939534	68.06687612	86.524178	93.44416629	106.7135539	105.9662718
1	T22	B_Test_1	No Distraction Test	8	120.7061394	114.3852849	129.77331	116.6597107	97.34883727	145.2722102	121.9317989	111.2271306	88.92936755	102.3496648	97.7832722	137.2640569	119.0653821	95.4865285	75.31155648	69.5950167	88.23162342	94.21626178	108.8323529	107.5070473
1	T22	B_Test_1	No Distraction Test	8	122.0722655	115.3032272	129.9516968	116.6072196	97.81472701	146.455942	121.3095831	111.2153455	88.41257388	101.8826047	97.41790706	136.6016089	118.2896548	95.26789929	75.10437937	68.56698194	87.05799019	93.4437742	107.7007305	106.7338651
1	T22	B_Test_1	No Distraction Test	8	122.2592869	114.4162006	130.0855703	115.9435257	96.75068847	146.8876203	121.6153162	111.0527576	87.65480096	101.2031453	96.66338665	137.1467436	118.2690084	94.97062074	74.74120328	68.12488064	86.60076813	93.10870786	107.559328	106.5424898
1	T22	B_Test_1	No Distraction Test	8	120.7863341	113.1248804	128.9039216	114.8034178	96.09263326	145.7519097	121.0633208	109.8873141	86.12693927	99.94051564	95.25518202	136.3700125	117.3202067	94.0973912	73.68102126	69.64796672	88.06945512	92.07279113	106.8349712	106.0762234
1	T22	B_Test_1	No Distraction Test	8	126.0326649	117.6801009	130.8582175	116.0687762	97.08586933	141.6175383	122.0580887	112.5754212	87.01082465	99.70125621	97.65791878	135.6093966	116.3083233	93.10478539	70.8093747	65.18858766	84.47239392	90.84902265	106.374839	106.5644512
1	T22	B_Test_1	No Distraction Test	8	128.7976953	119.3383541	131.0496091	115.3163636	96.89317155	140.2114742	120.4166061	111.1017498	85.81126301	98.43235786	96.16116833	135.2397068	115.086726	92.34487989	69.22908573	63.46917458	82.81335951	89.39204103	104.7518261	104.8724399
1	T22	B_Test_1	No Distraction Test	8	130.1887409	124.8967987	132.9913928	119.931578	100.7543693	143.2650054	118.4655254	112.576643	89.37565481	103.7831365	98.14973391	135.4728813	116.5883117	92.60071044	71.41376486	65.02088596	84.17288252	90.03633424	105.2474133	103.6668585
1	T22	B_Test_1	No Distraction Test	8	131.6577344	127.5416532	134.2287856	121.9617953	102.5291613	143.8581955	118.3515632	113.215428	90.27287677	104.6684179	98.91631678	136.1504404	117.5895694	92.83610168	70.88575007	64.22543078	83.82329148	89.87816218	105.260975	103.554186
1	T22	B_Test_1	No Distraction Test	8	130.1722527	126.0808715	133.6372463	122.0725045	103.5101224	142.8316326	117.402798	112.5241169	90.56943886	104.4279283	98.68939936	134.9415983	117.4923502	93.99629677	71.69123277	64.90135138	83.94199933	89.92453108	104.7837519	103.1164106
1	T22	B_Test_1	No Distraction Test	8	132.1237452	127.9075475	133.4558326	121.6677917	103.2887614	141.4588428	116.6259248	112.9553832	89.86546645	104.434236	98.52564348	133.7884596	115.8046525	91.94811737	70.26074466	62.02674562	81.7661717	87.84321388	103.3356296	101.7890428
1	T22	B_Test_1	No Distraction Test	8	128.4747897	124.4465606	131.7823319	120.2405838	101.7020656	138.9638951	117.1222498	112.5097792	89.02910531	103.8849846	97.64644778	133.2031664	115.947286	92.54790464	70.7394076	63.46215852	82.45006321	88.07440463	103.7782273	101.781475
1	T22	B_Test_1	No Distraction Test	8	128.7887489	125.0669408	133.8012132	122.4950583	104.7380397	138.2598511	119.1812959	115.4524617	91.69146772	107.2661366	100.7757115	133.9191865	117.2470729	95.00970781	73.33753549	67.28821056	86.0689159	90.11359101	106.1798152	104.1613053
1	T22	B_Test_1	No Distraction Test	8	128.7887489	125.0669408	133.8012132	122.4950583	104.7380397	138.2598511	119.1812959	115.4524617	91.69146772	107.2661366	100.7757115	133.9191865	117.2470729	95.00970781	73.33753549	67.28821056	86.0689159	90.11359101	106.1798152	104.1613053
1	T22	B_Test_1	No Distraction Test	8	131.1420388	128.1358075	134.4615104	124.2174603	106.7723961	135.6700923	113.5241726	114.3611007	92.16290158	106.5355283	100.3020925	130.5152097	114.4546437	91.93487131	68.46837046	59.73688683	79.95645098	85.41375524	100.8093136	98.75699071
1	T22	B_Test_1	No Distraction Test	8	131.8153269	130.6186868	134.1275862	125.4806665	108.4899663	139.0481522	115.9078099	115.2932777	93.43169625	107.3584938	101.3538347	132.0045506	117.0682186	94.66755858	71.16502673	61.82443424	81.69247614	88.03574623	102.9763088	101.0302792
1	T22	B_Test_1	No Distraction Test	8	132.5358176	127.7744015	133.3597604	120.955895	101.6857068	145.2363678	122.1077882	113.5381403	89.96696207	101.2450615	98.46031786	136.9974506	118.5390153	94.40482227	72.45356529	66.4292672	86.52704289	91.86055603	106.2824574	105.9399364
1	T22	B_Test_1	No Distraction Test	8	135.8784439	131.0491531	136.3928795	124.5245869	105.9641903	141.6073099	121.0334091	115.3183506	93.30435117	102.9766565	101.632829	136.7170234	119.0407637	95.85083477	72.54125688	65.71901083	86.16834214	92.03265992	105.7829253	105.7198028
1	T22	B_Test_1	No Distraction Test	8	135.8784439	131.0491531	136.3928795	124.5245869	105.9641903	141.6073099	121.0334091	115.3183506	93.30435117	102.9766565	101.632829	136.7170234	119.0407637	95.85083477	72.54125688	65.71901083	86.16834214	92.03265992	105.7829253	105.7198028
1	T22	B_Test_1	No Distraction Test	8	131.2535693	127.8910234	133.6396941	122.9935887	104.5360715	140.1814347	120.3143617	113.235552	91.85277297	100.9501974	99.69638474	135.8177671	119.1478593	95.58682634	73.386231	67.4105712	87.84265193	92.16529399	105.1939023	105.2490075
1	T22	B_Test_1	No Distraction Test	8	134.043648	129.5850378	135.3980274	123.4825022	104.9202798	145.9549353	120.1623862	114.3369376	92.74847774	103.7073809	100.6973698	136.7171391	118.3108551	94.59134005	71.96692123	66.75829981	86.88699045	91.35505302	105.4580828	105.05127
1	T22	B_Test_1	No Distraction Test	8	131.5429511	128.7684701	133.543247	122.3913238	104.1263054	143.5212607	117.4706979	112.9515618	90.70376212	103.6032698	98.18023888	134.1863973	115.940002	92.69859059	71.10434383	66.73601815	85.27381033	88.21146561	103.0533237	101.6296456
1	T22	B_Test_1	No Distraction Test	8	130.1998992	128.5496841	132.8466692	122.1930768	102.5267332	142.8350853	116.2300742	111.5960403	89.47853061	103.0277378	97.10074173	134.5516302	116.2709522	91.05321717	69.21746506	62.398004	83.14269926	87.62745141	102.7210632	100.9332764
1	T22	B_Test_1	No Distraction Test	8	129.745082	127.4770159	132.1227613	120.3204298	100.204149	147.142891	115.9406997	111.1650194	88.66162733	102.0996776	96.38197665	133.9349015	114.5870638	88.97809254	68.69522779	61.06854237	81.82390223	87.1518504	102.0185462	100.4545614
1	T22	B_Test_1	No Distraction Test	8	130.2940707	127.1229118	133.2143998	121.0760345	102.0621622	147.5400537	117.4623305	112.7248838	90.13180819	103.6812127	97.87712532	134.0675712	114.6755401	90.61003347	68.82548011	64.50527351	84.75679868	88.34703411	103.416265	101.9994854
1	T22	B_Test_1	No Distraction Test	8	129.7766022	126.9045293	130.4597058	118.8616851	100.2690946	145.2047029	114.1322076	109.4004331	87.5581109	100.1876765	94.69386529	131.4521205	112.6024635	88.54499211	66.70118152	59.25909339	80.13483783	85.18866572	99.95435697	98.48675795
1	T22	B_Test_1	No Distraction Test	8	128.1807978	123.7061329	131.0342852	118.4024185	99.33081539	143.4661625	115.5484159	110.1887495	86.96043656	100.6956719	95.07432323	132.3593808	113.5559619	89.50490117	68.21428101	62.63651982	83.18923749	86.26596465	101.4340997	99.91261629
1	T22	B_Test_1	No Distraction Test	8	128.8079578	124.3949563	130.747636	118.4592617	99.82880883	143.397622	116.816424	109.9084036	87.67573416	100.4724104	95.59975364	133.3237315	114.9789948	91.70880666	70.10830637	65.86334979	85.64399375	88.19495754	102.8726947	101.7263339
1	T22	B_Test_1	No Distraction Test	8	126.7000146	122.9881545	130.8270714	118.8519636	99.08559512	142.8342016	117.7998221	110.7317956	88.15266044	102.1410288	96.58238973	134.4209963	116.2373811	91.78242904	71.79151416	66.68718791	85.96585052	89.77849657	104.6613568	103.3763708
1	T22	B_Test_1	No Distraction Test	8	128.4771045	121.2667305	132.6903605	118.2123114	97.74110476	149.3207687	123.3906854	111.7122154	86.23163152	101.9094553	95.65150743	140.5745609	120.7312468	95.87305627	74.14292717	68.09501905	87.98569967	92.65393272	108.8218222	106.883305
1	T22	B_Test_1	No Distraction Test	8	128.2004205	121.1943156	133.4249495	118.9269608	99.03188987	150.891216	122.9607407	112.7943949	86.94163868	102.409918	96.34195902	139.9075066	119.8031034	94.80095144	73.16782201	65.86727577	86.17162574	91.52918963	107.7718252	105.9320616
1	T22	B_Test_1	No Distraction Test	8	128.7495748	121.5224295	132.2217918	117.6174235	97.293289	150.1977885	121.7170966	111.6266904	85.81163225	101.4342593	95.2516568	138.3384439	118.0840562	93.00802836	71.65427136	65.26912594	85.45855304	90.39537524	106.5550839	104.8299434
1	T22	B_Test_1	No Distraction Test	8	129.7711072	123.0308429	133.6664311	119.6393888	99.64587398	150.6140351	123.084802	112.9608263	87.85673761	103.0230664	97.1665616	139.8932413	120.2187065	95.59205631	74.13160458	67.42314731	87.64106662	92.49332823	108.3509601	106.7311151
1	T22	B_Test_1	No Distraction Test	8	130.0813418	121.6158721	132.1908452	116.8806231	97.90161955	148.6872969	122.0713669	111.8570671	86.47088927	100.5010471	95.34074987	137.3273279	116.9150076	93.33889825	71.14084085	66.02253294	86.49007564	90.79753292	106.4179061	105.0983319
1	T22	B_Test_1	No Distraction Test	8	131.8194985	123.6637385	134.808877	119.648851	100.4547973	145.5591043	124.5562644	114.5956757	88.34772971	101.387633	98.06252727	139.5627999	119.4370872	95.46413885	71.81470381	64.30673822	85.36008897	92.25522828	108.0168979	107.1065231
1	T22	B_Test_1	No Distraction Test	8	131.0890861	121.6793911	134.7818953	118.8538806	99.19585385	145.1904834	124.8174039	114.5112401	87.58397829	101.6317162	98.00318755	140.0671094	119.8491722	95.97815041	72.40349457	65.34448408	85.72583419	92.4158845	108.6143224	107.6973639
1	T22	B_Test_1	No Distraction Test	8	130.8423459	121.9736531	133.4678029	118.1310124	99.65031961	142.1147748	123.6332455	113.3854583	86.52635791	101.7173582	96.88538143	139.1689301	119.5300674	96.79978029	71.82868532	66.28862316	86.09658542	91.21753045	108.0007862	106.5014195
1	T22	B_Test_1	No Distraction Test	8	129.4283882	122.7135785	132.978841	119.1820585	99.32007063	146.3607404	121.273659	112.4571495	86.60769106	102.5790695	96.20120956	138.2418774	119.1798978	94.66822639	71.18995238	64.66435625	85.26955188	90.06449989	106.7524793	104.8169337
1	T22	B_Test_1	No Distraction Test	8	129.4283882	122.7135785	132.978841	119.1820585	99.32007063	146.3607404	121.273659	112.4571495	86.60769106	102.5790695	96.20120956	138.2418774	119.1798978	94.66822639	71.18995238	64.66435625	85.26955188	90.06449989	106.7524793	104.8169337
1	T22	B_Test_1	No Distraction Test	8	130.2262642	124.1118337	132.7330999	118.9192806	99.28127922	146.402543	122.4584574	112.3344878	87.45158055	103.1743158	96.60714998	139.2479499	119.8061513	95.57096481	73.80005305	68.21511966	87.28874172	92.56612744	108.5906477	106.5340355
1	T22	B_Test_1	No Distraction Test	8	129.9528462	124.6430254	133.4896813	120.4354607	100.7006627	147.5033355	122.4494452	112.7213387	88.39443381	103.420173	97.41633217	139.6521339	120.6501964	95.93904451	73.78616495	68.55994019	88.33798735	92.64693343	108.4377847	106.66973
1	T22	B_Test_1	No Distraction Test	8	128.4001578	122.2157744	133.3509878	118.927007	97.74414342	148.361395	119.2261005	111.9705219	87.56952717	102.6686244	96.64194941	137.3129383	116.5609277	90.36456411	69.80494834	63.39886187	83.92443861	89.52433466	105.0776361	103.4853896
1	T22	B_Test_1	No Distraction Test	8	126.9181331	120.8906764	131.2023428	117.1408351	96.22680344	149.0395984	118.8599231	110.0341228	85.67794124	100.6888209	94.37417948	136.351426	116.2396755	90.59631444	69.93878829	65.15384931	85.14878832	89.04046992	104.6370798	102.9601079
1	T22	B_Test_1	No Distraction Test	8	128.1995016	121.7282704	131.0735337	116.3619998	95.45226322	149.5171338	120.1847208	110.6262056	86.11266842	101.2577902	95.08647023	137.2109184	116.4487916	90.66808532	70.88991738	64.50850323	85.2976108	90.29374872	106.1295294	104.2687462
1	T22	B_Test_1	No Distraction Test	8	128.00415	122.4409023	131.947348	117.9706572	96.47235701	148.9740414	120.5482043	111.3461749	86.79497413	101.9397948	96.11373701	137.8737578	117.7888859	91.50412376	72.01720353	66.06961382	86.57340273	90.93610411	106.7439829	105.0375431
1	T22	B_Test_1	No Distraction Test	8	136.5614503	132.5756815	134.3334547	123.138842	106.4893209	139.6769696	115.587663	111.853333	90.48426374	104.4867682	96.96412449	133.9302678	116.3893081	94.41471051	70.32076091	59.62572861	77.78013489	86.95382456	102.5261266	99.82878021
1	T22	B_Test_1	No Distraction Test	8	137.1656256	134.0775571	134.5860249	123.914338	106.2746088	138.842697	115.8032355	112.8864273	90.50178356	105.0013022	97.90959999	133.5045075	116.349722	93.675054	69.37892943	60.0806189	78.56872062	86.63420174	102.52538	100.2345626
1	T22	B_Test_1	No Distraction Test	8	136.3259889	132.7626116	133.8247942	122.7200541	105.2878222	138.6325342	113.7095656	111.1247954	89.74800207	103.1753643	96.81050652	132.4196521	114.6006405	91.88814237	68.55800825	59.30570194	77.47633141	85.32977863	100.3666913	98.5907726
1	T22	B_Test_1	No Distraction Test	8	131.2296644	129.819434	130.0028912	121.3875497	106.097009	131.3628319	109.4267051	109.5864507	90.85924538	99.60893092	97.12653924	125.4180143	110.7090703	90.53014574	65.40602112	53.39698243	73.05326757	83.27385892	96.20066715	95.13408041
1	T22	B_Test_1	No Distraction Test	8	130.4130418	129.0505302	129.977424	121.4397746	106.0661074	130.1582892	108.0762196	109.2396486	91.16538872	99.07312412	97.28604	124.627407	109.883878	89.21068913	64.76573088	53.12425737	72.18277669	82.86284297	94.99423712	94.27844783
1	T22	B_Test_1	No Distraction Test	8	129.9195853	128.5300096	130.887791	122.4381929	107.3202328	131.073928	110.7031466	111.181414	91.32965702	100.5587793	98.13396493	126.0347165	112.1206473	92.33980576	66.78124647	56.69456782	75.35814098	84.42477351	97.26955512	96.38301865
1	T22	B_Test_1	No Distraction Test	8	134.3189575	132.7518854	135.0022827	125.8546781	108.2656479	136.5955439	114.0982092	115.8523579	94.96896065	108.5351987	101.7453806	130.502187	115.0760932	92.54841719	70.16940406	59.25107311	77.70372419	86.8055099	102.0361337	98.90318145
1	T22	B_Test_1	No Distraction Test	8	131.6532968	130.7653147	133.4223912	125.0900496	107.8067734	133.9953191	111.9335305	114.2255759	93.35292784	106.7123499	100.2383681	128.4904731	114.0540783	91.77518545	68.91955413	57.85955619	76.48162659	84.90960412	99.76564729	96.96479018
1	T22	B_Test_1	No Distraction Test	8	131.5788826	130.7901081	131.2084094	123.2331962	106.8038403	131.6131914	108.2700077	112.4045603	92.27695653	105.3405783	98.7647352	124.2766418	110.0587011	88.31738979	65.76546486	54.03278239	73.44348735	81.49728042	96.29412004	93.46305135
1	T22	B_Test_1	No Distraction Test	8	132.3301445	131.7741644	132.5358029	124.3022102	106.4975026	130.5692458	108.9100696	113.05171	93.12913585	105.7005224	100.0787808	125.7614536	110.6178856	87.59279512	65.87779935	55.11158658	74.26769856	82.23296293	96.66410999	94.50639691
1	T22	B_Test_1	No Distraction Test	8	131.5864646	131.2625858	132.3505781	124.7217889	108.1198241	135.163402	111.9053956	113.0175237	92.67792269	105.5133058	99.02766004	128.0632316	113.9114526	92.13089568	68.23337552	58.67356854	77.86444835	84.56797605	99.26050044	96.82702714
1	T22	B_Test_1	No Distraction Test	8	133.0961524	132.0895193	133.367977	124.8734128	107.4640412	135.1437427	113.0376518	114.3232821	93.42961142	106.4629131	100.3004945	129.1928329	114.1768991	91.37272365	69.23634999	59.07361444	78.11417432	85.47107015	100.2991773	97.86281806
1	T22	B_Test_1	No Distraction Test	8	131.7635918	130.2315657	132.6929034	123.6676646	106.5185877	134.0195367	111.2239785	112.8392006	93.13721275	105.8165117	99.64662807	128.0785896	112.7067601	90.4817904	68.55292048	58.80117244	77.54638419	84.92618102	99.32011165	96.78166623
1	T22	B_Test_1	No Distraction Test	8	133.6039625	131.870499	133.4991151	124.1602502	106.9606491	132.6249533	109.2163086	113.098597	93.10202348	105.7948441	99.71895174	126.8663211	110.6400218	88.02404765	65.52226478	54.66226781	74.04673281	82.53931827	97.04926605	94.68151233
1	T22	B_Test_1	No Distraction Test	8	133.2507099	133.1484427	134.8647993	127.2006918	110.4751463	134.5494487	113.6286984	114.5727341	95.05289278	107.4145315	100.9885484	130.9235283	116.4129892	94.47434378	72.10414845	62.17194941	79.79740378	86.96997488	101.3945558	98.84486019
1	T22	B_Test_1	No Distraction Test	8	135.1387695	134.5659841	135.554805	127.6379347	111.3261494	132.9299174	113.0418966	116.6513292	95.76935554	109.158832	102.8219771	129.2794949	114.7767137	93.41599213	69.87875888	59.55491125	77.777374	85.55932719	100.51348	98.12801554
1	T22	B_Test_1	No Distraction Test	8	131.7850304	130.8386809	133.5038421	125.5569054	109.5531464	129.0330602	108.9304121	114.0157487	93.97658915	107.1738244	100.3867951	125.1735996	111.0826595	90.10461272	66.84438288	56.76974602	75.34460609	82.11012968	97.0737501	94.37550424
1	T22	B_Test_1	No Distraction Test	8	129.420856	129.0759427	133.1306542	125.7191201	109.6866726	136.719127	113.1386568	116.1711325	97.26696158	108.5291352	104.3301296	127.4229513	114.0603598	93.23144241	70.98736339	58.41415867	76.83885231	87.93343791	101.3311163	99.26494077
1	T22	B_Test_1	No Distraction Test	8	129.4527454	129.3551871	134.2741911	127.1627332	111.2451083	136.7287884	115.9042836	117.472516	98.62626296	109.9355444	105.4590558	130.1253003	117.4442924	96.96167361	74.62714701	62.61885835	80.54059124	90.80038859	104.3205099	101.8575371
1	T22	B_Test_1	No Distraction Test	8	129.2955792	129.9993924	133.1344812	127.0366222	111.6909597	135.5827963	114.6674984	116.1884564	97.80251128	109.0892713	104.5292935	129.0327359	117.1249652	97.19247988	74.50692928	62.86883671	80.39681552	90.03370253	103.3686796	101.0574753
1	T22	B_Test_1	No Distraction Test	8	128.8823823	130.2384885	132.8776097	127.2052972	111.4324189	135.066251	114.0178959	116.1016118	97.76827028	108.9885212	104.7023932	128.6033865	116.9977054	96.53621078	74.07568034	62.61600989	79.78363219	89.58706034	102.9147922	100.7673962
1	T22	B_Test_1	No Distraction Test	8	127.8557171	129.8007935	133.4025721	128.1538388	112.3086423	135.6358246	114.9476173	116.3720609	98.30935236	109.4178893	105.3698443	129.4914909	118.1027081	97.48742488	75.49258731	66.72180669	83.26502081	90.84815241	104.0548773	102.1439638
1	T22	B_Test_1	No Distraction Test	8	129.5413544	131.2087638	133.9814044	128.3250223	111.5050595	136.1789222	115.1727744	117.1817106	98.55121815	109.8571832	105.7033359	129.5736264	117.5804119	96.02114749	74.89426376	64.48597275	81.00379142	90.55324028	103.8665724	101.9369014
1	T22	B_Test_1	No Distraction Test	8	128.9036171	130.5184303	132.8935685	127.1953796	110.4089084	135.0063351	113.0985765	115.3681549	97.25001659	108.8128114	103.8328682	128.0250635	116.0409406	94.37088159	73.31482362	63.00672084	79.72702492	88.58259068	102.2014214	99.78056471
1	T22	B_Test_1	No Distraction Test	8	129.0577136	130.8237664	132.3324538	126.9952866	111.0444078	130.623414	110.336166	114.9655246	96.8912541	108.2517781	103.2048971	125.1781203	113.7971425	92.99300811	71.05292165	61.13725911	77.64236745	85.99288561	99.52859068	97.10599405
1	T22	B_Test_1	No Distraction Test	8	130.8149499	132.9449053	133.8016643	128.997383	113.2727512	128.5466252	111.2532493	116.7090628	98.43008664	110.003227	105.0113678	125.9559015	115.2340688	94.73798257	71.99818659	60.99677881	77.39437471	86.71482171	100.405594	97.99002287
1	T22	B_Test_1	No Distraction Test	8	129.9979779	131.4865348	134.6325061	129.2631387	113.7814994	129.3384439	111.7619268	117.3355229	98.74114786	110.6552039	105.580816	126.5552986	115.4827564	95.53208495	72.6446448	62.63985504	78.94451342	87.03768782	101.0922739	98.72274828
1	T22	B_Test_1	No Distraction Test	8	127.762826	128.727833	130.6542315	124.525755	108.7090954	125.7741136	108.1565164	112.2689967	94.59115788	105.4860152	100.8010857	123.7942456	111.6112539	91.13623603	69.33472409	60.08614467	76.5385939	83.88610572	97.28910656	95.15135684
1	T22	B_Test_1	No Distraction Test	8	129.6070853	130.9466635	132.2171612	126.6417415	110.4794208	129.4958375	111.2675717	114.9593161	96.82669403	108.2732616	103.2763882	125.8432305	114.2703212	93.32691179	71.24192866	60.74624464	78.24922581	86.83433119	100.6629659	98.12655581
1	T22	B_Test_1	No Distraction Test	8	129.6070853	130.9466635	132.2171612	126.6417415	110.4794208	129.4958375	111.2675717	114.9593161	96.82669403	108.2732616	103.2763882	125.8432305	114.2703212	93.32691179	71.24192866	60.74624464	78.24922581	86.83433119	100.6629659	98.12655581
1	T22	B_Test_1	No Distraction Test	8	127.6893336	129.7246953	130.3968286	125.3777234	109.2217858	129.6738211	110.1125041	113.8079554	95.17813779	107.0689269	101.4192362	124.0946691	112.7091505	91.70335472	69.08065777	59.12342477	76.50606983	85.17509345	99.0610211	96.36708524
1	T22	B_Test_1	No Distraction Test	8	130.6486681	131.9231026	133.5641173	128.0284733	112.3517079	130.1627263	111.8964501	116.9732972	97.98783973	109.7732352	104.6400313	125.6333697	114.1980588	93.74914173	71.02041627	60.61850997	77.98312265	86.53789708	100.5679721	98.13647462
1	T22	B_Test_1	No Distraction Test	8	126.9720918	128.543461	129.0769605	122.9089674	107.2610729	127.498934	107.2013326	112.0054663	92.83017503	104.9894397	99.06916825	121.8163352	109.293098	88.61305075	66.11813666	55.23295045	72.35704302	81.54346652	95.65173415	92.80350604
1	T22	B_Test_1	No Distraction Test	8	124.4748108	127.2032234	127.2759181	122.1289939	106.3515335	130.1573288	107.9699756	110.8111416	92.62170407	104.1108656	98.74002538	122.1542948	110.4070858	89.8141263	68.0919424	56.41720127	74.55278388	83.42682309	96.88368349	94.28159784
1	T22	B_Test_1	No Distraction Test	8	125.2974813	127.2258587	128.2609832	122.5568072	106.8292389	132.0986113	110.4998446	111.7723149	94.05897583	105.421856	99.9103329	124.5011893	112.2193167	91.36624605	70.71695707	59.89118819	78.03063448	86.26827158	99.6613355	96.89754815
1	T22	B_Test_1	No Distraction Test	8	124.4243783	126.3792681	128.3810988	122.7223378	106.8295573	125.4697363	107.6853651	111.8242674	93.19520106	104.7002562	99.59810735	121.8293713	109.9303336	89.25236354	66.88261751	56.65409399	74.89994468	82.71917735	96.35290914	93.98835504
1	T22	B_Test_1	No Distraction Test	8	125.3764878	127.6069259	130.4967411	124.8343913	108.406918	127.1664888	109.1965322	113.8740942	94.9982417	107.126902	101.7777066	123.5115972	111.5693194	90.46971811	68.60556253	59.25731725	76.43890242	84.29295603	98.33199991	95.61266355
1	T22	B_Test_1	No Distraction Test	8	126.4047685	129.7537383	132.1775993	128.3275724	112.9520807	131.9820901	113.8752867	115.4027371	98.04753882	109.6204497	104.0640972	128.4694276	118.3562003	98.18112684	75.87378684	66.06987494	81.51123933	90.40043737	103.8299567	101.0442764
1	T22	B_Test_1	No Distraction Test	8	123.6968438	125.6959169	130.0570803	124.6873489	108.1274855	131.4946843	110.4907053	113.1828381	95.18955896	106.5436894	101.7585617	125.2827238	113.1839799	91.65438956	71.25667789	60.74332837	77.40697207	85.96465715	99.50580507	97.43433356
1	T22	B_Test_1	No Distraction Test	8	123.585059	124.3650832	130.6092499	124.7647823	108.8661417	131.0512162	111.7732941	113.0320673	95.44777538	106.6969412	101.8000488	126.7564085	115.0150461	94.57035659	73.17560945	62.56767836	79.44886081	87.85697184	101.0748496	98.88777112
1	T22	B_Test_1	No Distraction Test	8	123.6105065	124.5054653	130.777115	124.6250398	108.1383757	131.0086552	109.9676036	112.4136164	95.30974955	106.1171648	101.6169342	125.8196197	113.3519984	92.05107076	72.54459012	62.54611116	78.71413031	86.65903531	99.39708197	97.59931356
1	T22	B_Test_1	No Distraction Test	8	124.2538096	125.2273143	130.7173851	124.9163496	108.6303084	131.5584085	112.1978001	112.7870789	95.35723356	106.1706342	101.6260499	127.4316618	115.5127042	94.49762821	73.41714466	63.86830112	79.69533752	88.15888267	101.1951531	99.3820298
1	T22	B_Test_1	No Distraction Test	8	123.2155639	124.3733245	128.403746	122.7441884	106.2512281	127.7142977	107.7092504	111.2646965	93.5903892	104.7170436	99.89977975	122.3335575	110.5379343	89.44652055	68.59594801	58.26176029	75.62790199	83.67845827	96.8607613	94.81530632
1	T22	B_Test_1	No Distraction Test	8	124.1612959	125.7255265	130.7919713	125.0170379	108.333937	131.3470437	110.2700667	113.1556342	95.68831521	106.2760163	101.8753862	125.4322235	112.8726053	91.1606622	71.09409732	60.72071554	77.34841516	86.36552385	99.20075997	97.45859721
1	T22	B_Test_1	No Distraction Test	8	125.7729211	127.197437	131.092059	125.5683156	109.6666481	131.8723445	111.5998518	113.8681559	96.28084033	107.0248022	102.5102744	126.417588	114.7135794	93.96294748	73.09890735	62.03310929	78.81080104	87.60743089	100.5422868	98.57365031
1	T22	B_Test_1	No Distraction Test	8	125.1292279	125.8431697	129.8973363	123.1823831	106.2655032	130.3955503	108.6323384	112.1228325	93.87183431	105.3949312	100.2664169	123.8242103	110.6932818	88.86084391	69.03665312	57.89553008	75.48085678	83.92867526	97.40363898	95.23205393
1	T22	B_Test_1	No Distraction Test	8	124.2422811	125.970319	128.9627285	123.0448992	106.5850857	129.4716407	106.6000727	110.8961901	92.73672231	104.3465751	99.37351996	122.1821404	109.5080204	88.00853811	67.34406814	56.79307632	73.66151835	82.19662977	95.5300901	93.51944822
1	T22	B_Test_1	No Distraction Test	8	123.4299619	125.3910521	129.0477282	123.2372236	107.1155755	127.1277727	109.2892236	112.1235689	93.99172265	105.5683195	100.1642358	123.595578	111.7245605	91.25647621	71.13121738	61.82723564	78.24471984	85.1370372	98.58249229	95.91195799
1	T22	B_Test_1	No Distraction Test	8	125.0918445	127.2331942	130.7560871	124.9702624	108.7759516	126.0225593	107.634811	112.4640452	95.0423323	105.8648202	101.0195496	123.6999182	111.3238656	90.64646123	70.63526264	59.10486674	75.02727712	84.07025683	97.01873983	94.59209387
1	T22	B_Test_1	No Distraction Test	8	126.2242836	128.1099522	133.2368897	128.5076157	113.0559494	129.6325135	113.0125111	114.9397458	97.38852187	108.8148856	103.1740944	128.656733	117.9836572	97.91540969	76.05002182	65.45589745	80.01755425	89.18051206	102.5543976	100.0170884
1	T22	B_Test_1	No Distraction Test	8	125.2779596	126.6433127	132.6410756	126.9495051	110.327798	130.6812956	111.7656569	113.6845767	95.91363568	107.6199041	102.3206426	128.0379475	116.2685523	95.10447279	74.0813767	63.8180925	79.41717613	88.16930435	101.5097057	99.24368794
1	T22	B_Test_1	No Distraction Test	8	128.6971108	129.8066759	133.8779333	128.3241834	112.3694982	130.6044853	113.2243292	116.166472	97.1752361	109.4610509	103.5267258	127.9812692	116.5935072	96.01385543	72.81840664	61.98120791	77.44373779	88.13407603	102.2551012	99.56136728
1	T22	B_Test_1	No Distraction Test	8	128.6971108	129.8066759	133.8779333	128.3241834	112.3694982	130.6044853	113.2243292	116.166472	97.1752361	109.4610509	103.5267258	127.9812692	116.5935072	96.01385543	72.81840664	61.98120791	77.44373779	88.13407603	102.2551012	99.56136728
1	T22	B_Test_1	No Distraction Test	8	127.187635	128.8326197	133.4377456	127.79244	111.2866256	130.263394	110.8534151	114.6843993	97.20619143	108.2043969	103.3526431	127.5005273	115.5058729	94.06920841	73.0068082	61.59618792	77.41498094	87.29080217	100.2015617	98.11278421
1	T22	B_Test_1	No Distraction Test	8	127.6000098	129.4967619	133.0915245	127.9087833	111.6373055	132.2516269	113.1577578	114.9271422	97.22363273	108.1316484	103.0271822	128.7148297	117.2086695	96.02706503	74.38885322	63.95409846	80.14590177	88.94306905	102.1280291	99.92509012
1	T22	B_Test_1	No Distraction Test	8	125.8740126	127.8967109	131.3388375	125.5889392	108.8190857	134.2441942	111.8341055	113.3529806	95.17841769	106.7208855	101.5736254	127.164189	114.4753584	92.52619155	71.40647869	61.33042965	77.42271653	87.33862292	100.7054768	98.58099721
1	T22	B_Test_1	No Distraction Test	8	129.2902406	131.0708508	135.2097859	130.2816722	114.2874611	136.4502271	114.9235752	117.6478129	99.42430948	110.0218942	105.9107496	130.0751107	119.1596868	98.47576414	76.5662618	62.84431912	78.2967344	90.56550572	103.4320087	101.1897978
1	T22	B_Test_1	No Distraction Test	8	126.5434291	128.2919236	133.1466914	128.0894111	112.576997	133.8309525	113.5888146	115.090711	97.14021505	107.8128464	103.0023562	129.2405713	118.3697859	98.26339247	75.73965052	62.86236031	79.28634992	89.53772816	102.5247454	99.90250475
1	T22	B_Test_1	No Distraction Test	8	128.0302532	128.6071698	136.3922549	130.2777982	114.5889413	135.2627578	114.9590627	117.5764177	99.42428299	110.2491515	105.6381374	130.9583986	118.9375059	98.64593365	75.61398465	64.39994024	80.59014302	90.46785653	103.6079319	101.1273889
1	T22	B_Test_1	No Distraction Test	8	127.9824617	131.308644	137.7660049	133.6807137	118.5868258	138.1227002	116.9551996	120.7737692	102.2910747	114.5440145	108.395112	131.941711	121.5316773	101.3797492	79.36605644	67.46611763	82.58301885	92.31318328	106.275128	102.9605609
1	T22	B_Test_1	No Distraction Test	8	128.0529879	130.7176254	138.5199419	133.6375976	117.7285724	137.5558856	118.5069277	121.1985721	102.4313988	115.2080157	109.0957953	133.5561259	122.515012	101.979178	80.78797758	70.3124328	85.1312912	94.00073337	108.1910555	105.0089051
1	T22	B_Test_1	No Distraction Test	8	127.209829	130.7484485	139.1019912	135.3290727	119.2107677	138.2114583	119.5784005	122.0271659	104.1854192	116.2135346	110.4827553	134.3581165	124.3976742	103.7012334	82.76016138	72.35496813	86.48391681	96.02694018	109.6005539	106.526124
1	T22	B_Test_1	No Distraction Test	8	126.9585371	129.5602075	137.1456484	133.0154948	118.7986424	138.2423894	118.7707863	120.3437122	102.20805	114.128837	108.2891505	132.7632915	122.6060392	103.3302248	81.3388933	71.35496819	85.80398787	94.18933925	108.0084412	105.0653547
1	T22	B_Test_1	No Distraction Test	8	127.5064021	129.7049371	137.3163757	132.3433839	116.8562487	139.3197046	118.655763	120.2283866	101.6210814	113.6207693	108.1228563	133.0302811	121.8625138	101.5058684	79.94337126	68.3623852	84.01830609	93.55091593	107.5575324	104.7395264
1	T22	B_Test_1	No Distraction Test	8	127.5620824	129.5573572	136.9511872	132.2115972	117.1797343	139.4553925	118.3753655	119.9562409	101.5199671	113.297544	107.6253998	132.6538171	121.6964848	101.785437	78.99924821	67.80362649	83.99843397	93.44853837	107.2277697	104.2964408
1	T22	B_Test_1	No Distraction Test	8	127.5118339	128.3728753	138.0356411	132.0671934	116.7187864	136.3900407	118.8251904	121.4290952	102.1042814	114.9503536	109.2113872	132.7077089	121.026482	101.2670614	80.16302628	70.85790703	85.98998658	93.83582543	108.0896433	105.4874132
1	T22	B_Test_1	No Distraction Test	8	128.5468503	129.3567408	138.0797699	132.3824284	117.1030222	137.1799343	117.8580201	121.3666781	101.7836442	115.0552985	108.5371109	131.2473853	119.7454349	100.1767528	77.61951685	68.06924676	84.62994774	91.89049658	106.6998343	103.8285419
1	T22	B_Test_1	No Distraction Test	8	129.9758692	132.7418735	137.2246704	132.9513565	117.059864	135.4775641	116.4817977	120.8123305	101.212496	114.1989479	107.8995693	130.5613157	119.6710951	98.91342691	76.69302792	65.56367428	81.67453239	90.64247962	105.2198652	102.2569541
1	T22	B_Test_1	No Distraction Test	8	129.9758692	132.7418735	137.2246704	132.9513565	117.059864	135.4775641	116.4817977	120.8123305	101.212496	114.1989479	107.8995693	130.5613157	119.6710951	98.91342691	76.69302792	65.56367428	81.67453239	90.64247962	105.2198652	102.2569541
1	T22	B_Test_1	No Distraction Test	8	131.7070831	132.9843843	138.3415747	132.2770481	116.3316618	137.1695323	116.510382	121.7120583	101.1807181	114.5516052	108.3250936	130.4593632	117.9405955	97.44942861	74.66367511	64.97226621	81.67382146	90.01897933	104.6637985	102.0568413
1	T22	B_Test_1	No Distraction Test	8	130.1852288	132.2374654	137.6712939	131.9624085	115.1682976	138.9188551	115.6299683	120.4523687	100.803654	113.3591269	107.6613945	130.5848723	117.9003652	96.09912434	74.58708772	66.21195456	83.00853636	89.99877137	103.8862998	101.62207
1	T22	B_Test_1	No Distraction Test	8	128.8611284	130.9409776	135.3713515	129.9107607	113.0561067	133.4625611	115.4137294	119.6125583	98.48433776	111.9749939	105.453722	128.7741631	117.103866	95.63490692	73.56640289	62.47290178	79.12514905	88.28375714	103.1247311	100.0909899
1	T22	B_Test_1	No Distraction Test	8	129.3676905	131.2370237	138.0500859	130.9847177	113.179485	140.8495838	116.6705738	120.0312963	99.63001677	112.020298	107.3867764	132.3488554	118.7460137	96.402097	74.31895775	64.95767539	82.94657538	90.76116742	104.7028626	102.7563408
1	T22	B_Test_1	No Distraction Test	8	129.1258614	131.0010854	136.808596	130.2960756	113.4679994	138.4005715	116.7143262	119.366074	98.23179922	111.6249924	105.7504322	131.6521112	118.8090954	97.40133091	74.07389568	64.95309167	82.89320335	89.93265281	104.5488747	101.997515
1	T22	B_Test_1	No Distraction Test	8	129.7761098	131.952248	136.9899176	131.0267885	113.7449871	138.9101353	117.4378165	119.6047655	98.81530538	111.9071208	106.4999895	132.4149264	120.1384108	98.21220376	75.2624855	64.83181492	83.37335947	90.9594998	105.3853721	103.0521894
1	T22	B_Test_1	No Distraction Test	8	127.7132807	129.3751375	135.4382625	129.6133231	113.7150131	136.5762153	116.2441181	118.3055663	98.31711838	110.7259425	104.956389	130.3726971	118.2030048	97.77382852	75.00272132	64.33607896	81.03842024	90.17552831	104.1596855	101.5577181
1	T22	B_Test_1	No Distraction Test	8	126.9361071	129.4034001	137.0788985	132.1049197	116.480364	139.5450385	118.2650002	120.0552069	100.3722511	112.4261204	107.30333	132.5151245	121.6249995	101.4979269	78.49166752	67.66616879	84.17274532	92.50440241	106.4690328	103.9866563
1	T22	B_Test_1	No Distraction Test	8	126.9361071	129.4034001	137.0788985	132.1049197	116.480364	139.5450385	118.2650002	120.0552069	100.3722511	112.4261204	107.30333	132.5151245	121.6249995	101.4979269	78.49166752	67.66616879	84.17274532	92.50440241	106.4690328	103.9866563
1	T22	B_Test_1	No Distraction Test	8	129.6362743	130.6544006	137.1977678	131.3446986	115.7983749	139.6808602	115.6500418	118.934321	99.43198005	110.9728792	105.9549844	130.6328634	118.8916578	98.8385218	75.21164651	63.77750291	81.49220356	89.62384784	103.2716863	100.9898653
1	T22	B_Test_1	No Distraction Test	8	128.3489372	131.2880986	136.1061027	130.9862481	114.6067762	135.8983554	115.6729582	119.4355365	98.51558182	111.3320786	106.0324487	129.5173209	117.9897349	97.02469687	74.13031349	62.48054994	80.12942431	88.56183945	103.2090574	100.7553515
1	T22	B_Test_1	No Distraction Test	8	129.9668986	130.3557315	136.9784899	129.8120384	114.2275876	134.0057418	117.7994911	119.6326584	98.68690777	111.6493855	106.0019082	131.4812785	118.7165079	99.14072792	75.68651181	65.94516163	82.14975783	90.9392937	105.6598733	102.9718477
1	T22	B_Test_1	No Distraction Test	8	129.1736901	132.1645659	135.3653748	130.679676	114.3596616	133.4672954	113.8630897	117.2196659	98.63210979	109.8003475	105.3773345	129.2262541	118.2825137	97.45589977	74.87790961	65.59113129	81.4471455	89.40336849	102.4810182	100.5070201
1	T22	B_Test_1	No Distraction Test	8	129.6892766	134.2782708	137.502764	134.2984587	117.7441632	137.5274105	116.3087575	120.0035217	101.3418326	113.2956616	107.9630577	131.3461885	121.1810242	99.74608211	77.20016033	67.16108823	83.65590667	91.26360272	105.2014239	102.6660414
1	T22	B_Test_1	No Distraction Test	8	131.0117647	135.2630761	138.1313845	134.7841528	118.8748003	136.1691229	117.2786255	121.5013037	103.1027443	114.5794561	109.8574119	131.4321067	121.6507666	101.3756206	79.01445753	69.59868066	85.64655876	92.6881063	106.2098486	104.0083134
1	T22	B_Test_1	No Distraction Test	8	130.2880222	134.563966	140.0390828	136.5513041	120.3889622	139.2334903	119.1345305	122.8607455	104.1300826	115.8418689	111.1539752	133.8879405	123.8588445	103.2026611	80.918882	70.85514824	86.59889477	94.2038858	108.0182383	105.7682003
1	T22	B_Test_1	No Distraction Test	8	127.3242311	130.5489995	137.9531217	134.0387975	119.0466255	137.2397722	119.7240927	122.0819865	102.6318921	114.6614374	109.8338854	132.867653	123.0438679	103.5554075	80.82831253	70.19558263	86.60086507	94.15779582	108.2476932	105.8850052
1	T22	B_Test_1	No Distraction Test	8	127.5127408	130.4011564	138.6661894	134.267753	118.7326541	139.5768847	119.692383	121.7009236	102.2498432	114.3590722	109.4306966	133.8460728	123.1392631	102.7811197	80.41114905	70.49405289	86.66398104	94.193854	108.2438922	105.9617499
1	T22	B_Test_1	No Distraction Test	8	130.5262811	133.8419182	140.0258732	135.862739	119.5074081	140.517171	119.6798268	122.6309914	103.1682152	115.4566786	110.6292977	134.1026189	123.7184025	102.8504176	79.97012401	69.56337042	85.82212481	94.02142338	108.3279495	106.0386559
1	T22	B_Test_1	No Distraction Test	8	129.0849911	132.2491805	139.4478997	135.3964735	119.9894868	138.9646848	118.9399162	122.9388886	103.0731926	115.8199079	110.3698478	133.0024084	123.1255125	103.2406318	79.64502788	68.34053591	84.46558324	93.16151231	107.6443847	104.9437219
1	T22	B_Test_1	No Distraction Test	8	127.7689969	130.0280347	138.7167879	133.942791	118.7170176	140.8423473	119.5568076	121.7450142	102.1823776	114.3510608	109.3989129	133.7983995	123.1932054	103.3568861	80.0444001	69.36025422	85.95985878	93.839577	108.0132458	105.5885901
1	T22	B_Test_1	No Distraction Test	8	128.6866698	130.3401729	140.1851989	135.0445022	119.9148709	142.1994333	121.4152085	122.6637349	102.9950321	114.8894992	110.2766674	135.6958558	124.7432113	104.8471352	81.05656418	70.51374063	86.66415933	95.43393938	109.4178526	107.2945828
1	T22	B_Test_1	No Distraction Test	8	129.1980221	130.2451742	136.6165465	129.7112441	112.1351172	140.4374006	116.7451511	119.8874856	98.7255938	112.0852083	106.0840668	130.6828232	117.5412403	95.56212864	74.01472796	64.35409395	82.62627226	89.60862289	104.5373357	101.7972465
1	T22	B_Test_1	No Distraction Test	8	129.581978	130.8994204	136.6313783	130.4143121	113.7904423	139.0984539	116.3193007	119.756767	98.55004025	111.7712267	105.7656258	130.2185095	117.5638191	96.35228964	73.87209495	64.52542543	82.2009845	88.94451339	103.5631893	101.1691716
1	T22	B_Test_1	No Distraction Test	8	130.4040755	131.2602873	137.1815671	130.0811908	112.5849841	142.4991999	115.5676674	119.5352319	98.3594743	111.3587101	106.0597649	130.5366326	116.7360994	94.39800224	72.44411319	62.73260269	80.82234509	88.37219583	102.8375898	100.8352428
1	T22	B_Test_1	No Distraction Test	8	130.8967231	132.062856	137.1421679	130.3167457	112.2500408	141.6023374	116.4400071	119.9302669	98.47148125	112.2996479	105.9826175	131.038187	117.7692603	95.22747656	73.61838082	63.24592452	81.27722572	88.84498986	104.0735454	101.2613295
1	T22	B_Test_1	No Distraction Test	8	128.8970761	129.7685386	137.9361036	130.9769438	113.2092112	143.3360194	117.8829576	120.2345985	99.21824955	112.3971524	106.8869725	132.9216717	119.8869417	97.69194274	76.12846516	65.73860215	83.49053423	91.19047098	105.7248606	103.2684
1	T22	B_Test_1	No Distraction Test	8	129.3085508	130.7064651	138.5570932	132.4709156	114.893857	142.2056529	118.5424555	121.4380381	100.5528585	113.6894711	108.030936	132.933749	120.8285597	99.05588939	77.8906565	66.48566645	83.71253262	91.78028987	106.3388606	103.8246146
1	T22	B_Test_1	No Distraction Test	8	129.5861614	131.9665666	139.1193526	134.0836354	117.6384486	143.2237756	120.0695007	122.0622984	101.5340505	114.5696741	108.7289095	134.3790689	123.0437242	102.0612067	79.939962	68.53383609	85.62969634	93.323321	107.9531081	105.3616866
1	T22	B_Test_1	No Distraction Test	8	128.6725374	131.0165798	138.658528	134.0115684	118.1983751	141.9349887	119.0825562	121.6209004	101.6069475	114.3252293	108.5426109	133.4518843	122.637015	102.1580288	79.50187007	69.09560593	85.78789164	92.76942539	107.0860299	104.6794536
1	T22	B_Test_1	No Distraction Test	8	130.2010338	133.0245725	141.4363854	137.0225133	120.9717322	145.6393019	120.3135913	123.9300831	104.4678579	116.4443421	111.3077512	134.8006706	123.8292078	102.9177764	81.3742632	70.60592234	86.99632464	94.52232411	108.4126247	106.2862395
1	T22	B_Test_1	No Distraction Test	8	129.3946056	132.07334	138.6661065	134.1604226	118.0783344	142.9181606	118.3352483	120.4245266	101.3936312	113.74313	107.945105	133.5600223	122.503104	101.8733157	79.91024576	69.63279106	86.11504598	92.80737952	106.840016	104.4197679
[truncated: 8,240 more rows]
